# Supplementary material for: Transcriptomic and Metabolomic Analysis of Quality Changes during Sweet Cherry Fruit Development and Mining of Related Genes
Source: Int J Mol Sci. 2022 Jul 3;23(13):7402. doi: 10.3390/ijms23137402 (PMC9266358; doi:10.3390/ijms23137402)
Supplement: Supplementary file 1 [file ijms-23-07402-s001.zip › Supplementary.xlsx]

## Sheet: S1
Sequences of primers used in qRT-PCR.
ID	Description	Forward primer (5'→3')	Reverse primer (5'→3')
LOC110753229	NCED1	CCTCCGACCGAGTGTGAGATCA	CGGCATCACGCTCAATGGTGTA
LOC110772343	NCED2	AAGAGCAGCAACACCCACTTCC	CGGACGTAGACGCCTTGGATTG
LOC110773976	NCED3	GTCCGCCACTCCCTACCCATAA	CATGCCGTCACCGTCGAACAA
LOC110765909	ZEP	AGGCTTATCTGGGTGTGGGACT	ACGCTCCAGTGCATCATCATCC
LOC110768049	CYP707A1	CAAGGAGGCAGAGGAAGCAGGT	CGTTGTGTCACGAGCAGCGAAA
LOC110757091	CYP707A2	AGGTTGGAAGGTGCTGCCTCTA	TGGTGAGATGGTGGAGGAGGAT
LOC110761971	CYP707A3	CCTCCACGATGAGCCCAAACTT	TCCACATCAACCACTGCCTCTC
LOC110745041	VDE	CACACGATGGATGACCGCTCTT	GGAGATGATGGGCATGGCAACA
LOC110757639	bHLH13	TGAGACACAGCAGACGATGAGG	CAACAAGTCCGAGAGCCAGACA
LOC110746208	MYC2	AGCAGCAAGTACAGCAGCAGAC	TTATCCTCGGCGGCGGCAAT
LOC110755553	WRKY3	CAGCAGCCACAACACAGCCAAT	ACCAGCAACAATCACCACGCAA
LOC110761948	WRKY7	AACCACGCCTGTTGTGTTGACA	AGAAGATGAGCCGCACCTGAGA
LOC110750142	NAC90	GCTGCCACCAGGTTATCGCTTC	GCCTTCCTCCTTGGGCTTCTCT
LOC110765508	NAC71	AAGCACGAGCCTTGGGATGTTC	CGATTGACGCACACGACCTTCA
LOC110753678	INV	CCAAAGGACCTGGTGGCATTGT	ACTGGTCTCTGTGGCGTTGTTG
LOC110761288	PFK2	TGATACTGCGGTTGAGGAGGCT	TCCACATCTCGGCTGGCAAGT
LOC110748673	SUS1	CACCAGGAGCAGACATGAGCAT	TTCTTCACACGGTCCAGCCTTG
LOC110755941	SPS1	TGCGTTGGTCTGCAAAAGTG	CCCCAACTTCTAACGTGGCT
LOC110750787	C4H	TCATCGCCATCATCGTCGCAAT	AGGAGGAAGATGTCGCCGAACT
LOC110771557	DFR	CAAGCCAGCCAAGCACCACAT	GTCAGCCTTCCACAGCGTCAAG
LOC110753332	F3'H1	AGGCGGACGAGTTCAAGGAGAT	ATGGCGGTCAAGAAGGCATCAA
LOC110758277	F3H	ACATTCCAGAACCCAGCCCAAG	AGTCCTGCGATTGTTGCTCCTT
LOC110749579	3GT	GACGGCTATGTGTTTGCGGGTA	GTGTGGCGGAGGAGGTCAGTAT
Actin		GCTGGACTCTGGTGATGGTGTG	GCTCAGCAGTGGTGGTGAACAT

## Sheet: S2
Transcriptome sequencing data of all samples.
Sample	Raw Reads	Clean Reads	Bases	GC(%)	Q20(%)	Q30(%)	Avg.Quality	Mapped on reference
S6.1	42788606	39040722	6.461G	46.84	96.53	91.03	35.44	36,458,394(93.39%)
S6.2	43956956	40360362	6.638G	46.64	96.68	91.29	35.49	37,666,817(93.33%)
S6.3	56862506	52890762	8.586G	46.72	96.82	91.49	35.53	49,482,334(93.56%)
S9.1	56578110	51836952	8.543G	46.67	96.7	91.3	35.49	47,562,929(91.75%)
S9.2	54446396	48478654	8.221G	46.68	96.37	90.66	35.37	44,548,654(91.89%)
S9.3	43554006	38323554	6.577G	46.55	96.38	90.68	35.37	35,126,304(91.66%)
S12.1	48068296	44226854	7.258G	46.96	96.82	91.51	35.54	41,097,607(92.92%)
S12.2	48266594	44198252	7.288G	46.74	96.76	91.4	35.51	40,909,246(92.56%)
S12.3	46688344	43078166	7.05G	46.97	96.76	91.35	35.51	39,842,034(92.49%)

## Sheet: S3
ABA pathway DEMs and DEGs
	ID	Description	S6	S9	S12
Gene	LOC110768049	CYP707A1	13.9946	6.24942	14.198
	LOC110757091	CYP707A2	0.755891	1.10132	3.88546
	LOC110761971	CYP707A3	1.16322	1.34643	0.218051
	LOC110753229	NCED1	1.04105	0.195685	0.397761
	LOC110772343	NCED2	105.848	87.3944	44.612
	LOC110773976	NCED3	6.58274	0.109673	0.0658396
	LOC110745041	VDE	2.10564	1.28728	0.58477
	LOC110765909	ZEP	75.3122	31.3306	57.7062
Metabolites	meta_pos_1037	(S)-Abscisic acid	1.97015e+07	4.93588e+07	4.75993e+07
	meta_pos_1157	Xanthoxic acid	4.37377e+06	7.75393e+06	6.22173e+06

## Sheet: S4
Expression of DEMs and DEGs in different developmental stages of sweet cherry
	ID	Description	S6	S9	S12
Gene	LOC110758567	4CL1	1.57743	104.747	118.265
	LOC110766263	4CL2	15.5834	7.06862	9.36772
	LOC110754543	COMT	0.143262	0.65072	0.379355
	LOC110754534	COMT2	0.690307	1.82766	1.17022
	LOC110763383	CCR	164.942	59.0225	70.4974
	LOC110769980	CAD	1.04523	0.161736	0.703611
	LOC110765628	C3'H	3.63249	1.85193	1.39475
	LOC110748671	PAL1	11.3375	312.439	357.48
	LOC110767468	PAL2	3.45542	1.5815	1.75009
	LOC110763399	HCT1	0.11793	0	0.0223076
	LOC110763921	HCT2	6.67543	1.30752	1.81025
	LOC110774307	HCT3	2.70103	6.19278	4.26599
	LOC110774314	HCT4	5.97676	1.73298	2.14186
	LOC110750787	C4H	408.459	1296.67	1442.8
	LOC110756675	CHI	1.71193	159.066	98.0893
	LOC110753332	F3'H1	12.5286	267.366	267.627
	LOC110762285	F3'H	0.877797	15.1832	12.4123
	LOC110753698	FLS	0.403195	0.963805	2.40821
	LOC110747768	ANS	383.657	3355.6	3887.18
	LOC110771557	DFR	40.2645	1112.6	1293.54
	LOC110758277	F3H	53.1854	1069.42	1018.1
	LOC110749579	3GT	26.7984	851.824	1164.98
	LOC110771135	ACLY	183.802	343.192	332.695
	LOC110758601	ALDO	0.860389	0.0904829	0.0770191
	LOC110750332	ALDO1	9.75452	2.04811	1.84634
	LOC110760139	ALDO2	2.73231	0.0523902	0.243597
	LOC110753532	ALDO3	904.874	746.495	1572.05
	LOC110751254	bglX	0.158819	0.0169573	0.143417
	LOC110752818	DLST	1.69265	2.80215	0.679609
	LOC110757359	Endoglucanase	1.07063	4.6998	2.39136
	LOC110764720	ENO	56.2703	25.071	75.4695
	LOC110757662	FBP	7.43491	20.709	15.6237
	LOC110753145	GAPDH	1576.03	1134.98	2124.66
	LOC110756873	gapN	39.7911	69.2938	28.1408
	LOC110756747	GPE	39.9743	14.0802	14.2604
	LOC110753678	INV	304.481	151.193	45.852
	LOC110761051	INV1	1.5049	4.45096	6.65976
	LOC110759431	INV2	2.39186	7.19689	5.71247
	LOC110755010	MDH	1.38048	0	0.0159766
	LOC110757231	MDH1	0.656325	0.142045	0.134449
	LOC110764757	otsA	20.2601	55.1128	26.6595
	LOC110767173	otsB	0.14104	0.897839	0.588511
	LOC110759546	otsB1	0.737302	0.0620825	0.473768
	LOC110747468	otsB2	65.7831	2.20959	25.5503
	LOC110755000	PDC	154.158	45.9236	194.904
	LOC110768434	PDC1	542.896	51.6121	524.438
	LOC110750966	PFK	0.195374	0.0920817	0.430247
	LOC110768630	PFK1	0.829404	2.41876	0.643676
	LOC110761288	PFK2	292.999	20.3682	163.951
	LOC110759237	PGK	66.4247	0.211158	0.12623
	LOC110759031	PK	94.6206	30.5073	167.235
	LOC110754218	PK1	179.32	119.879	271.572
	LOC110745947	scrK	27.119	7.72164	31.3242
	LOC110772631	SORD	0.286271	0.0130555	0
	LOC110772633	SORD1	3.70322	1.13911	0.596977
	LOC110746034	SPS	1.36996	3.05921	1.01376
	LOC110755941	SPS1	4.91894	1.99899	0.649021
	LOC110749140	SUS	581.694	200.586	777.729
	LOC110748673	SUS1	243.989	91.5712	335.719
	LOC110749336	SUS2	502.193	176.51	458.632
	LOC110765091	SUS3	0.976405	2.12843	1.74487
	LOC110745885	SUS4	3.46005	0.396951	1.04201
Metabolites	meta_pos_458	Phenylalanine	2.37033e+10	1.91324e+09	1.10074e+09
	meta_neg_582	Caffeoyl shikimic acid	1.81873e+08	3.49087e+07	1.83861e+07
	meta_pos_332	Cinnamic acid	1.77108e+07	2.95352e+07	2.23471e+07
	meta_pos_571	Caffeic acid	2.50355e+07	2.57258e+07	2.30107e+07
	meta_neg_489	(+)-Catechin	1.67308e+07	7.262e+06	2.05764e+06
	meta_pos_1941	Neohesperidin	0	771776	4.54827e+06
	meta_pos_1254	Kaempferol	3.282e+07	9.41463e+06	5.63617e+06
	meta_pos_1402	Dihydromyricetin	7.66795e+06	2.93147e+07	2.75303e+07
	meta_pos_1280	Epicatechin	1.55648e+07	1.92951e+07	1.88663e+07
	meta_pos_1337	Hesperetin	3.64651e+07	7.91934e+06	6.62759e+06
	meta_pos_1345	Dihydroquercetin	2.31903e+07	7.54242e+07	1.62827e+07
	meta_pos_1188	Naringenin	1.47087e+07	1.01548e+07	9.49475e+06
	meta_pos_1398	Myricetin	9.69692e+06	1.0333e+07	9.01905e+06
	meta_neg_551	Quercetin	2.57844e+07	7.66387e+06	6.68134e+06
	meta_neg_864	Delphinidin 3-glucoside	7.70968e+07	2.24711e+08	8.00762e+07
	meta_pos_1933	Cyanidin 3-O-rutinoside	111289	833771	4.57258e+06
	meta_pos_1267	Eriodictyol	1.07896e+07	1.06692e+07	5.79819e+06
	meta_pos_202	(E)-3-(4-Hydroxyphenyl)-2-propenal	5.88768e+06	6.36919e+06	3.20379e+06
	meta_pos_448	Isoeugenol	2.87903e+07	4.92706e+07	2.79419e+07
	meta_pos_542	Ferulic acid	1.56929e+08	1.20033e+08	1.10372e+08
	meta_pos_901	Sinapic acid	1.06353e+07	7.51993e+06	5.71869e+06
	meta_pos_669	Sinapyl alcohol	3.34426e+07	1.6358e+07	1.64212e+07
	meta_pos_1168	Salicin	1.73406e+07	6.68004e+06	5.43788e+06
	meta_neg_29	Oxalacetic acid	1.05808e+08	1.16187e+08	1.23959e+08
	meta_pos_26	(S)-Lactate	1.47718e+07	5.05502e+06	8.49088e+06
	meta_neg_3	Pyruvic acid	1.3611e+09	1.75453e+09	1.01431e+09
	meta_pos_494	Dihydroxyacetone phosphate	1.16486e+08	1.23462e+08	1.59413e+08
	meta_neg_265	Citric acid	2.73792e+08	5.57388e+08	6.39704e+08
	meta_pos_1498	Trehalose	7.8857e+08	9.95437e+08	9.586e+08
	meta_pos_1425	Sucrose	1.85798e+07	2.69658e+07	2.73017e+07
	meta_neg_225	Alpha-D-Glucose	4.30427e+08	3.40044e+08	7.07287e+08
	meta_neg_248	(2R)-2-Hydroxy-3-(phosphonatooxy)propanoate	3.5416e+07	6.87166e+07	1.09048e+08
	meta_pos_1127	D-Glucose 1-phosphate	4.69146e+08	4.76882e+08	536833248
	meta_neg_228	D-Glucose	5.53277e+08	7.49965e+08	1.0437e+09
	meta_pos_1133	Mannitol 1-phosphate	1.58481e+07	2.39679e+07	3.09378e+07

## Sheet: S5
Expression of 9 transcription factors
ID	Description	S6	S9	S12
LOC110757639	bHLH13	6.16755	28.541	19.1055
LOC110746208	MYC2	49.0195	29.017	54.2632
LOC110755553	WRKY3	29.2138	60.5655	57.1107
LOC110762547	WRKY40	25.3942	65.2568	60.0739
LOC110751361	WRKY57	48.4285	77.6558	90.7243
LOC110761948	WRKY7	22.1253	31.2864	53.7986
LOC110750142	NAC90	27.8593	67.9528	65.0318
LOC110765508	NAC71	4.41968	18.4756	36.0222
LOC110758357	TCP7	25.6737	59.3444	44.2058

## Sheet: S6
Expression levels of all metabolites identified by the metabolome
MetaID	Description	mz	rt	Formula	A1.1	A1.2	A1.3	A1.4	A1.5	A1.6	A2.1	A2.2	A2.3	A2.4	A2.5	A2.6	A3.1	A3.2	A3.3	A3.4	A3.5	A3.6
meta_1	Pyrimidine	81.0338	91.5956	C4H4N2	3.39922e+08	3.61593e+08	3.3111e+08	3.71377e+08	3.40156e+08	3.45829e+08	3.1815e+08	3.63132e+08	3.24559e+08	3.06577e+08	3.60198e+08	3.38608e+08	3.24599e+08	3.12413e+08	3.44499e+08	3.16816e+08	3.63369e+08	3.54782e+08
meta_2	Fomepizole	83.06	478.459	C4H6N2	5.35002e+08	3.39502e+09	3.75995e+09	5.89265e+08	6.06877e+08	6.74662e+08	6.45173e+08	2.42988e+09	2.40877e+09	3.335e+09	6.53704e+08	2.32409e+09	4.0363e+09	3.15419e+09	2.33846e+09	2.88288e+09	3.40744e+09	1.96245e+09
meta_3	t-4-AMINOCROTONIC ACID (TACA)	84.0377	72.9057	C4H7NO2	9.74705e+07	7.02376e+07	1.11258e+08	1.18084e+08	7.584e+07	8.08896e+07	1.51956e+08	8.54213e+07	1.04591e+08	1.07328e+08	9.80841e+07	1.04559e+08	9.71696e+07	1.22666e+08	8.79704e+07	9.54884e+07	8.18068e+07	1.01777e+08
meta_4	Amitrole	84.0442	625.14	C2H4N4	5.04145e+07	3.9537e+08	3.25682e+08	3.58605e+08	7.47492e+07	3.03471e+08	6.03868e+07	2.35433e+08	1.94332e+08	5.20044e+07	3.62003e+08	2.68605e+08	5.06326e+07	3.1948e+08	2.8356e+08	2.43416e+08	5.39356e+07	2.90493e+08
meta_5	3-Methyl-2-butenal	84.0561	31.3635	C5H8O	1.0221e+07	2.71429e+07	2.95187e+07	3.5233e+07	1.83198e+07	5.76874e+06	7.13695e+06	3.54636e+07	6.90147e+06	6.98319e+06	6.623e+06	6.56995e+06	4.56932e+06	1.0463e+07	6.76661e+06	2.99824e+07	5.13235e+06	3.52275e+07
meta_6	2-Methyl-1-Pyrroline	84.0808	120.392	C5H9N	1.0586e+09	1.16327e+09	1.26953e+09	1.24303e+09	9.50376e+08	1.19553e+09	6.9869e+08	6.86097e+08	6.29277e+08	6.83962e+08	7.87556e+08	6.23984e+08	1.66623e+08	9.68248e+08	6.08282e+08	3.05848e+08	7.35602e+08	7.64763e+08
meta_7	1H-1,2,3-triazole-5-OH	85.028	414.749	C2H3N3O	3.63827e+08	6.03987e+07	1.68234e+08	6.31755e+07	1.01034e+09	2.60877e+08	2.32318e+08	2.29768e+08	1.79783e+08	1.63169e+08	5.38776e+08	2.46585e+08	4.71593e+08	3.03549e+08	2.8961e+08	2.6992e+08	7.63641e+07	4.96153e+08
meta_8	4-Hydroxy-2-butenoic acid gamma-lactone	85.0281	805.526	C4H4O2	1.91359e+07	9.82492e+07	2.07533e+07	1.46687e+08	7.39677e+07	8.86976e+07	1.8524e+07	1.74389e+07	1.24217e+08	9.33002e+07	8.74725e+07	6.34637e+07	1.94001e+07	3.64541e+08	1.04243e+08	8.47642e+07	9.89842e+07	1.20866e+08
meta_9	Cyclopentanone	85.0843	101.026	C5H8O	1.34626e+08	1.40645e+08	1.32197e+08	1.41044e+08	1.3587e+08	1.36688e+08	9.94138e+07	1.18278e+08	1.12482e+08	1.0114e+08	1.02801e+08	1.0019e+08	9.75559e+07	1.23398e+08	1.03796e+08	1.25332e+08	9.22791e+07	1.16448e+08
meta_10	Biuret	86.032	92.7284	C2H5N3O2	4.09774e+08	3.35648e+08	3.66402e+08	3.54171e+08	3.23831e+08	3.31787e+08	3.49718e+08	4.8776e+08	4.42977e+08	3.55022e+08	3.9037e+08	3.57327e+08	4.05397e+08	4.92877e+08	3.81743e+08	3.50885e+08	4.19246e+08	4.08761e+08
meta_11	Prenol	86.0604	181.322	C5H10O	4.18868e+08	4.40494e+08	407929276	3.71927e+08	4.02603e+08	4.17894e+08	3.90485e+08	3.36759e+08	4.61969e+08	3.24381e+08	4.78126e+08	3.07408e+08	3.85268e+08	4.72967e+08	3.02866e+08	3.05473e+08	3.29092e+08	3.51659e+08
meta_12	Piperidine	86.0966	185.863	C5H11N	6.38254e+08	6.69508e+08	6.59483e+08	6.02124e+08	7.10558e+08	7.54121e+08	3.10104e+08	2.89002e+08	3.30024e+08	2.86482e+08	3.01417e+08	3.63053e+08	2.71804e+08	3.63171e+08	2.57939e+08	2.66753e+08	2.87522e+08	2.93176e+08
meta_13	S-ethyl Isothiourea	87.0329	92.7755	C3H8N2S	2.02464e+07	2.5028e+07	2.93645e+07	2.93614e+07	2.31562e+07	2.89608e+07	2.62534e+07	3.39907e+07	2.71719e+07	3.00357e+07	3.05738e+07	2.79472e+07	3.2444e+07	3.7304e+07	3.2595e+07	2.33211e+07	3.84505e+07	2.72398e+07
meta_14	2-Butenoate	87.0442	222.494	C4H6O2	9.24249e+06	8.11155e+06	4.31278e+07	4.16528e+07	3.48978e+07	3.27482e+07	3.46077e+07	8.04162e+06	7.94302e+06	8.1872e+07	3.07848e+07	3.74226e+07	8.65904e+06	5.73916e+07	5.52764e+07	3.71272e+07	3.18721e+07	8.78856e+06
meta_15	Alpha-Hydroxyisobutyric acid	87.0446	658.321	C4H8O3	1.48958e+06	1.32352e+06	6.3331e+06	1.10248e+07	6.53805e+06	6.39998e+06	5.99109e+06	1.81907e+06	1.86492e+07	1.65793e+06	1.13424e+07	6.4322e+06	7.36952e+06	5.63658e+06	7.8981e+06	1.92772e+06	1.24848e+07	5.594e+06
meta_16	Diacetyl	87.0441	646.464	C4H6O2	1.69702e+06	1.85218e+06	1.01317e+07	1.26899e+07	1.10221e+07	7.13766e+06	1.64418e+06	2.70529e+07	1.35332e+06	1.78481e+06	7.73773e+06	6.49106e+06	7.44723e+06	1.94706e+06	7.4405e+06	1.79545e+06	1.79988e+06	1.6702e+06
meta_17	2-Methylpropanal	87.0443	149.869	C4H9NO	1.75148e+07	1.51192e+08	8.84987e+07	8.11786e+07	8.84632e+07	9.86227e+07	8.73481e+07	8.64151e+07	1.01798e+08	8.95487e+07	7.71184e+07	9.3509e+07	7.98507e+07	8.4019e+07	8.31069e+07	8.36254e+07	7.5326e+07	9.52743e+07
meta_18	Styrene	87.0552	120.409	C8H8	2.40958e+08	4.89163e+07	4.20784e+07	9.43201e+07	9.76351e+07	9.49303e+07	6.26831e+07	1.95554e+08	4.40898e+07	3.73315e+07	6.99973e+07	4.38441e+07	6.87879e+07	3.89996e+07	1.83874e+08	3.20944e+07	4.92011e+07	3.3732e+07
meta_19	Gamma-Butyrolactone	87.0442	837.31	C4H6O2	1.50072e+06	1.5184e+06	1.98143e+07	1.01438e+07	7.13263e+06	7.62313e+06	6.09715e+06	5.57374e+06	5.79459e+06	1.1865e+07	8.65138e+06	7.19623e+06	1.25432e+06	1.44733e+07	1.43639e+06	8.14317e+06	1.05388e+07	1.71245e+06
meta_20	Piperazine	87.0919	32.5731	C4H10N2	9.5816e+06	2.34421e+08	2.21091e+08	2.79024e+08	2.26315e+07	1.44727e+08	1.15168e+06	2.85186e+07	8.29426e+06	9.43528e+06	1.6014e+08	1.47916e+08	1.40543e+07	1.80246e+07	2.87268e+07	1.6494e+08	2.11542e+07	1.68717e+08
meta_21	vinyl carbamate	88.0394	100.072	C3H5NO2	8.18255e+09	9.90588e+09	8.18721e+09	6.52436e+09	8.14103e+09	8.58758e+09	6.58567e+09	4.59977e+09	6.33768e+09	4.26536e+09	6.32022e+09	6.36463e+09	4.54868e+09	6.77172e+09	3.0329e+09	3.54874e+09	5.83825e+09	6.41104e+09
meta_22	Butyric acid	88.0759	92.6543	C4H8O2	1.51453e+08	1.69108e+08	1.59071e+08	2.55364e+08	1.4617e+08	1.57674e+08	1.82882e+08	2.14322e+08	1.77605e+08	2.03493e+08	2.18096e+08	1.70395e+08	1.53731e+08	1.54443e+08	1.64077e+08	1.65655e+08	1.64806e+08	1.69863e+08
meta_23	Morpholine	88.0763	301.069	C4H9NO	4.64084e+07	4.48133e+07	1.04168e+07	4.60188e+07	4.15376e+07	1.04919e+07	1.15027e+07	7.93407e+07	5.24739e+07	5.37044e+07	5.74316e+07	1.06798e+07	6.57082e+07	3.59681e+07	6.48465e+07	7.87024e+07	1.17273e+07	7.47934e+07
meta_24	3-Methylbutanamine	88.1122	286.664	C5H13N	1.34231e+08	1.32326e+08	1.37371e+08	1.36973e+08	1.288e+08	1.35739e+08	1.06157e+08	1.01835e+08	1.04905e+08	9.9177e+07	1.10537e+08	9.52728e+07	1.41046e+08	1.90809e+08	1.37396e+08	1.41942e+08	1.53045e+08	1.50347e+08
meta_25	Putrescine	89.0388	382.229	C4H12N2	3.09448e+07	3.43092e+07	3.17761e+07	3.00083e+07	2.82737e+07	2.66317e+07	2.27345e+07	2.29605e+07	2.37197e+07	2.51244e+07	2.57239e+07	2.42253e+07	2.38898e+07	3.31986e+07	2.08317e+07	2.30348e+07	2.59399e+07	2.33405e+07
meta_26	(S)-Lactate	89.0226	306.317	C3H6O3	1.86939e+07	1.5245e+07	1.67766e+07	1.73578e+07	4.07126e+06	1.64862e+07	2.99194e+06	2.66442e+06	7.70093e+06	9.89965e+06	3.49874e+06	3.57441e+06	1.26034e+07	4.95868e+06	1.30823e+07	2.85973e+06	3.39001e+06	1.40511e+07
meta_27	Dimethylurea	89.0712	147.454	C3H8N2O	4.91733e+07	4.97614e+07	5.17641e+07	5.04621e+07	4.96751e+07	6.25842e+07	3.86372e+07	4.7102e+07	4.05193e+07	4.44243e+07	5.07172e+07	5.65762e+07	6.73274e+07	7.00609e+07	5.66642e+07	5.19932e+07	7.19413e+07	7.00104e+07
meta_28	Sarcosine	90.055	837.323	C3H7NO2	0	1.95106e+08	5.51055e+07	0	3.30158e+07	3.51926e+07	0	3.67479e+07	0	2.93758e+07	4.27693e+07	0	4.6157e+07	4.80722e+07	0	5.25014e+07	0	0
meta_29	L-Alanine	90.055	307.303	C3H7NO2	4.57683e+07	1.71789e+08	9.6741e+07	7.04244e+07	1.90755e+07	1.62703e+07	1.86328e+07	1.79822e+07	6.97848e+07	1.93215e+07	8.4315e+07	6.7103e+07	1.81919e+07	8.45284e+07	6.05199e+07	7.61607e+07	1.04336e+08	1.9616e+07
meta_30	Alanine	90.0551	210.713	C3H7NO2	1.14574e+08	1.18095e+08	2.12698e+07	2.83995e+07	1.26351e+08	9.77517e+07	1.29049e+08	9.90239e+07	1.03861e+08	2.50134e+07	2.31349e+07	1.43512e+08	1.99985e+08	1.26072e+08	2.79215e+07	1.3057e+08	7.26163e+07	1.54949e+08
meta_31	beta-Alanine	90.0915	85.8721	C3H7NO2	8.05343e+08	8.80717e+08	7.87101e+08	8.7187e+08	8.29189e+08	8.10655e+08	2.19657e+08	4.45271e+07	2.0524e+08	1.67892e+07	1.95128e+07	2.29273e+08	2.76112e+07	4.3843e+07	2.52153e+08	2.97561e+07	3.53631e+07	2.19399e+07
meta_32	Oxalic acid dihydrate	90.5261	57.8757	NULL	8.70057e+07	6.99968e+07	1.68164e+07	6.99506e+07	5.24623e+07	7.7676e+07	5.91446e+07	7.27528e+07	8.06535e+07	7.15753e+07	7.1663e+07	2.02426e+07	5.72299e+07	1.60567e+08	42882182	9.181e+07	8.36134e+07	9.99458e+07
meta_33	(2R,3R)-2,3-Butanediol	91.0278	72.8747	C4H10O2	2.52737e+08	2.00353e+08	2.05074e+08	2.03287e+08	1.68051e+08	1.90037e+08	2.68377e+08	1.98172e+08	2.61852e+08	2.04866e+08	2.29648e+08	2.54195e+08	2.8239e+08	3.33844e+08	2.75107e+08	2.74571e+08	2.78662e+08	2.9191e+08
meta_34	Glyceraldehyde	91.0392	91.5045	C3H6O3	9.27146e+07	8.98098e+07	8.07252e+07	9.82496e+07	7.64459e+07	9.02042e+07	7.56381e+07	7.74981e+07	7.89172e+07	8.40315e+07	8.3544e+07	7.10569e+07	7.54061e+07	7.49403e+07	7.69625e+07	5.87947e+07	8.08415e+07	7.82008e+07
meta_35	Glyoxylic acid monohydrate	92.5226	72.8808	C2H4O4	8.13276e+07	5.50867e+07	6.15375e+07	7.1317e+07	1.64996e+07	6.87915e+07	2.12274e+07	8.02369e+07	8.36042e+07	7.55516e+07	8.81385e+07	8.71861e+07	9.84365e+07	1.13925e+08	8.91705e+07	8.81376e+07	2.14438e+07	1.09417e+08
meta_36	Glycerol	93.0337	288.006	C3H8O3	7.66469e+06	7.69746e+06	5.43074e+06	6.95593e+06	6.96916e+06	6.2394e+06	604401	414036	560071	419811	2.61954e+06	642756	464475	591025	394537	419034	475078	206769
meta_37	Aniline	94.0653	163.649	C6H7N	3.09343e+07	3.18561e+07	3.63564e+07	3.34584e+07	3.89916e+07	3.34299e+07	2.77112e+07	3.334e+07	3.04686e+07	3.14345e+07	3.34914e+07	3.19377e+07	3.32477e+07	4.73667e+07	3.46374e+07	3.36368e+07	3.43223e+07	3.57932e+07
meta_38	Sorbic acid	95.044	72.8702	C6H8O2	7.18816e+09	7.14465e+09	6.81677e+09	7.10014e+09	6.75926e+09	6.97831e+09	7.84351e+09	8.06821e+09	8.11964e+09	8.33594e+09	8.08538e+09	8.0554e+09	7.97007e+09	9.32167e+09	7.59219e+09	7.85466e+09	7.96436e+09	8.2539e+09
meta_39	Phenol	95.0493	92.7273	C6H6O	4.50259e+07	4.20634e+07	4.6818e+07	4.89039e+07	5.23326e+07	4.09855e+07	6.28865e+07	6.14497e+07	5.87953e+07	4.67891e+07	6.48924e+07	8.66371e+07	5.32786e+07	5.52416e+07	1.01339e+08	5.34522e+07	7.33478e+07	1.28782e+08
meta_40	4-Aminopyridine	95.0606	837.323	C5H6N2	5.30526e+07	0	7.56084e+07	0	7.77849e+07	7.53992e+07	0	1.08552e+08	0	6.57489e+07	0	0	6.27221e+07	0	0	8.8025e+07	9.02531e+07	9.10112e+07
meta_41	2-Aminopyridine	95.0611	790.936	C5H6N2	2.83506e+08	5.39654e+07	4.93721e+07	1.12247e+08	1.76793e+07	1.17727e+08	8.19866e+07	8.76406e+07	1.54007e+08	1.4047e+08	1.96167e+07	7.03471e+07	7.42423e+07	7.94169e+07	9.66945e+07	6.45681e+07	7.18094e+07	6.73383e+07
meta_42	1-Vinylimidazole	95.0611	816.814	C5H6N2	1.52299e+07	1.56698e+07	2.01789e+08	1.7362e+07	1.8577e+07	1.80857e+07	1.76275e+07	1.12131e+08	1.88811e+07	6.1303e+07	1.81859e+07	7.11425e+07	7.77979e+07	6.97475e+07	1.65089e+07	7.53511e+07	9.2738e+07	1.12094e+08
meta_43	Dimethyl sulfone	95.0858	359.836	C2H6O2S	2.95267e+07	5.33712e+07	4.90512e+07	7.12064e+06	3.83056e+07	3.66151e+07	7.51798e+06	1.03505e+08	2.20595e+07	3.08701e+07	5.95736e+06	3.02704e+07	2.71852e+07	7.09323e+06	2.4002e+07	3.30292e+07	7.1587e+06	6.87075e+06
meta_44	3-Hydroxypyridine	96.0444	679.882	C5H5NO	2.56918e+07	2.10987e+07	4.42055e+07	5.36696e+07	8.92376e+06	3.96947e+07	2.99076e+07	8.20942e+06	8.4855e+06	7.85221e+06	3.11742e+07	8.62897e+06	3.72621e+07	5.19504e+07	7.6007e+06	8.5829e+06	7.35917e+06	4.04911e+07
meta_45	2-Hydroxypyridine	96.0444	486.683	C5H5NO	5.39225e+07	6.30298e+07	3.15072e+07	6.89744e+07	4.46213e+07	5.58186e+07	1.33838e+08	1.3975e+08	1.04559e+08	1.44299e+07	7.3356e+07	6.46731e+07	6.5035e+07	7.41946e+07	1.66416e+07	5.94506e+07	4.25384e+07	5.98612e+07
meta_46	2,5-Dimethyl-1H-pyrrole	96.081	103.465	C6H9N	1.38279e+07	1.49515e+06	1.51267e+07	2.52717e+06	8.87328e+06	1.06858e+07	1.53718e+06	5.98443e+06	1.23422e+06	5.53219e+06	1.26242e+06	5.70805e+06	4.73207e+06	5.82431e+06	922540	994786	934967	7.89356e+06
meta_47	Pyrimidinol	96.0891	753.918	C4H4N2O	1.74647e+07	1.77604e+07	1.79073e+07	1.88203e+07	1.6971e+07	1.60754e+07	1.63219e+07	1.64722e+07	2.00967e+07	1.78219e+07	1.73951e+07	1.80151e+07	1.64159e+07	2.05499e+07	1.83376e+07	2.11886e+07	1.96531e+07	1.91003e+07
meta_48	2-Furancarboxaldehyde	97.028	771.516	C5H4O2	5.08204e+07	6.37032e+07	6.29814e+07	5.75337e+07	1.15209e+07	9.66229e+06	3.77067e+08	1.16359e+07	8.9089e+07	1.38411e+07	1.03743e+08	1.25584e+07	1.51165e+07	7.00427e+07	1.52634e+07	6.12011e+07	1.50834e+07	1.57819e+07
meta_49	sodium propionate	97.065	31.3531	C3H5NaO2	9.69021e+06	5.03912e+07	5.08316e+07	8.34299e+07	5.67795e+07	2.2445e+07	6.3267e+06	5.48566e+07	6.62452e+06	6.76169e+06	8.18413e+06	3.96314e+07	7.02129e+06	8.6732e+06	7.63887e+06	5.47212e+07	6.16012e+06	5.71364e+07
meta_50	Maleimide	97.9916	72.8783	C4H3NO2	1.50216e+09	1.20067e+09	1.23685e+09	1.42662e+09	1.09632e+09	1.20769e+09	1.5219e+09	1.06157e+09	1.63407e+09	1.36436e+09	1.44218e+09	1.58892e+09	1.83479e+09	2.14793e+09	1.66984e+09	1.79965e+09	1.74458e+09	1.85742e+09
meta_51	Ortophosphate	98.9842	161.91	H3O4P	1.20121e+08	9.34062e+07	5.73924e+07	5.96665e+07	8.60782e+07	5.75493e+07	5.99032e+07	9.79966e+07	7.48316e+07	9.14791e+07	4.32628e+08	8.49538e+07	7.05355e+07	4.86854e+07	1.26289e+08	1.20233e+08	8.27166e+07	1.6255e+08
meta_52	Tulipalin A	99.044	678.63	C5H6O2	2.92918e+07	4.51265e+07	1.05198e+07	4.02265e+07	2.8131e+08	6.21883e+07	1.0436e+07	1.13037e+07	1.12009e+07	6.16483e+07	7.98865e+07	5.94875e+07	1.02802e+08	8.83145e+07	6.78089e+07	5.42668e+07	1.50037e+07	1.44776e+07
meta_53	2-Furanmethanol	99.044	641.879	C5H6O2	4.22487e+07	5.29979e+07	3.5472e+07	1.10466e+07	3.58499e+07	1.31144e+07	4.00135e+07	1.16457e+07	1.68135e+08	7.24972e+07	6.635e+07	1.52202e+07	7.52053e+07	1.6334e+08	5.14267e+07	1.70748e+07	7.98122e+07	5.95403e+07
meta_54	1H-Imidazole-4-methanol	99.0554	31.3453	C4H6N2O	1.51532e+07	1.20659e+07	7.76474e+07	8.97872e+07	6.75916e+07	3.56303e+07	9.05992e+06	3.6764e+07	1.00094e+07	1.07817e+07	3.70284e+07	1.03365e+07	1.05009e+07	1.58683e+07	9.80742e+06	7.65472e+07	8.5465e+06	7.4375e+07
meta_55	2-Hexenal	99.0805	31.3456	C6H10O	1.77196e+07	8.85691e+07	8.9947e+07	1.14495e+08	8.46863e+07	5.85272e+07	1.07467e+07	7.74191e+07	1.12361e+07	1.07817e+07	1.11092e+07	6.31116e+07	1.28786e+07	1.58683e+07	1.15204e+07	6.9677e+07	8.5465e+06	8.15616e+07
meta_56	N-Heptane	99.5312	46.0599	C7H16	1.0613e+07	1.09701e+07	9.54487e+06	4.41137e+06	5.45619e+06	8.81539e+06	1.01486e+07	1.98339e+07	1.49253e+07	5.27622e+06	8.40616e+06	1.26391e+07	3.35967e+06	2.09472e+07	5.35244e+06	6.15916e+06	1.2386e+07	6.07862e+06
meta_57	2-Pyrrolidinone	100.076	220.137	C5H9NO	9.05608e+07	2.21769e+07	1.08177e+08	1.98723e+07	1.65825e+07	1.96487e+07	9.0208e+07	1.65788e+07	7.30798e+07	9.3511e+07	1.05434e+08	6.52452e+07	1.90266e+07	6.63021e+07	1.79636e+07	1.75638e+07	8.53409e+07	1.62346e+07
meta_58	Cyclohexylamine	100.112	342.106	C6H13N	5.49251e+06	5.58025e+06	5.99439e+06	4.60722e+06	5.59468e+06	5.74701e+06	5.07285e+06	2.09171e+07	4.26383e+06	5.82127e+06	5.25913e+06	4.16513e+06	7.41292e+06	5.22891e+06	5.00528e+06	5.47382e+06	4.99088e+06	5.73145e+06
meta_59	Tiglic acid	101.06	134.85	C5H8O2	8.35267e+07	8.20459e+07	8.78797e+07	7.9056e+07	8.31336e+07	7.2439e+07	9.26378e+07	9.33819e+07	9.13058e+07	9.79135e+07	8.99202e+07	1.00455e+08	9.00851e+07	9.29157e+07	9.58766e+07	9.37484e+07	9.45605e+07	8.53429e+07
meta_60	1-Aminocyclopropanecarboxylic acid	101.071	835.956	C4H7NO2	1.64606e+08	1.67311e+08	1.22792e+09	1.20037e+09	1.60471e+08	2.12568e+09	6.87677e+08	3.45807e+08	6.79079e+08	8.28575e+08	2.48461e+09	9.63535e+08	1.57433e+08	7.06724e+08	5.18702e+08	1.62755e+08	1.67863e+08	8.38703e+08
meta_61	N-Nitroso-pyrrolidine	101.071	594.433	C4H8N2O	1.79209e+08	6.94483e+07	2.17272e+08	2.07372e+08	7.08764e+07	6.63976e+07	6.96176e+07	1.63648e+08	1.45313e+08	3.45017e+08	6.8462e+07	6.70367e+07	3.13274e+08	7.27188e+07	4.53154e+08	6.73399e+07	2.57718e+08	3.97155e+08
meta_62	Gyromitrin	101.071	87.1633	C4H8N2O	3.03585e+08	3.70142e+08	3.5679e+08	3.88649e+08	3.2668e+08	3.31824e+08	2.32598e+08	2.02709e+08	1.92254e+08	2.50223e+08	1.92888e+08	2.10188e+08	3.21869e+08	2.94049e+08	2.75962e+08	2.84621e+08	3.00786e+08	2.86328e+08
meta_63	Ethylenethiourea	102.027	93.0038	C3H6N2S	2.7975e+06	1.00847e+07	1.71452e+06	2.75132e+06	1.51823e+06	9.96668e+06	1.24318e+07	1.45646e+07	2.67098e+06	1.09044e+07	1.45761e+07	1.15943e+07	9.78154e+06	3.84203e+06	1.33366e+07	2.2377e+06	2.39799e+06	2.93403e+06
meta_64	Acetoacetic acid	102.034	360.132	C4H6O3	8.58373e+07	3.83963e+08	4.76968e+08	3.2309e+08	4.51605e+08	4.01988e+08	9.96143e+07	9.44662e+07	4.24284e+08	5.48464e+08	8.8833e+07	4.97416e+08	3.56383e+08	1.52917e+09	2.65927e+08	9.15689e+07	4.82908e+08	1.21216e+09
meta_65	Triethylamine	102.034	470.981	C6H15N	6.79601e+08	4.59563e+08	1.56872e+08	3.92075e+08	1.50926e+08	9.84725e+08	1.51772e+08	7.51903e+08	1.51706e+08	1.59804e+08	6.16582e+08	7.27864e+08	1.71664e+08	1.58002e+08	8.14728e+08	4.37883e+08	5.28703e+08	4.85634e+08
meta_66	Isovaleric acid	102.034	327.411	C5H10O2	8.87314e+07	2.49244e+08	7.1342e+08	2.55903e+08	4.18435e+08	2.22515e+08	1.43561e+09	2.91008e+08	7.98447e+08	3.78064e+08	3.32578e+08	9.60179e+07	3.20202e+08	9.08023e+07	3.12227e+08	4.33731e+08	1.73107e+09	2.44526e+08
meta_67	Guanylurea	102.054	646.835	C2H6N4O	3.36948e+08	9.47774e+07	5.94899e+08	3.28386e+08	8.46015e+08	2.89794e+08	1.14435e+08	3.94107e+08	3.01371e+08	1.98985e+08	2.75858e+08	3.40171e+08	7.91344e+07	9.37171e+07	9.73042e+07	2.63662e+08	9.75076e+07	8.51971e+07
meta_68	1-Aminocyclopropane-1-carboxylate	102.055	248.155	C4H7NO2	5.32236e+08	9.7843e+08	5.818e+08	5.21838e+08	1.34174e+08	8.99571e+08	5.7247e+08	3.83169e+08	9.01429e+07	3.32478e+08	1.00567e+08	3.77216e+08	3.90081e+08	9.53329e+07	8.54126e+07	1.01517e+08	4.92303e+08	3.945e+08
meta_69	Valeric acid	102.054	327.14	C5H10O2	9.53131e+07	1.14722e+08	1.14182e+08	1.41085e+08	5.31753e+08	1.36988e+08	2.87596e+08	1.26975e+09	4.73695e+08	6.67988e+08	4.85688e+08	2.70272e+08	3.53357e+08	2.98071e+08	2.5133e+08	1.17413e+08	2.19069e+08	9.2359e+08
meta_70	Cadaverine	102.056	152.522	C5H14N2	9.95038e+07	1.16586e+08	5.26039e+08	7.43417e+08	1.49541e+08	9.49482e+08	4.1568e+08	1.34191e+08	3.19772e+08	6.53405e+08	9.60735e+07	6.45755e+08	6.08696e+08	1.12329e+08	1.22587e+08	5.22228e+08	3.76391e+08	5.02248e+08
meta_71	Betaine aldehyde	102.091	430.555	C5H12NO	9.9078e+07	9.15051e+07	1.0182e+08	1.58729e+08	7.3866e+07	9.43923e+07	1.24424e+08	1.35759e+08	1.3365e+08	1.29199e+08	1.3198e+08	1.25625e+08	9.04356e+07	1.03348e+08	9.45427e+07	9.83427e+07	1.29467e+08	1.0255e+08
meta_72	Hexylamine	102.128	757.081	C6H15N	5.06799e+07	5.87785e+07	7.17129e+07	7.27903e+07	7.05019e+07	6.53691e+07	7.21283e+07	8.07561e+07	1.10106e+08	5.70869e+07	6.61166e+07	4.65767e+07	5.28778e+07	5.87543e+07	8.43174e+07	7.96381e+07	9.17389e+07	8.24091e+07
meta_73	2-Aminoisobutyric acid	102.97	72.8808	C4H9NO2	3.65182e+08	2.40738e+08	2.72332e+08	2.94467e+08	2.56364e+08	2.49544e+08	3.29006e+08	2.15346e+08	3.08032e+08	2.83221e+08	2.77392e+08	3.18319e+08	3.59349e+08	3.95898e+08	3.33173e+08	3.52941e+08	3.68635e+08	3.90119e+08
meta_74	Benzamidine	103.058	88.3113	C7H8N2	7.85242e+06	4.4895e+07	3.99894e+07	5.75771e+07	4.66811e+07	4.24586e+07	4.19091e+07	3.98345e+07	3.48265e+07	4.1094e+07	3.55232e+07	3.25619e+07	4.21781e+07	4.69263e+07	4.51967e+07	4.96367e+07	4.22056e+07	4.19249e+07
meta_75	Tetrahydrothiophene sulfoxide	104.03	72.8747	C4H8OS	2.55028e+08	2.33073e+08	2.08901e+08	2.43164e+08	2.0344e+08	2.04932e+08	2.78839e+08	1.74004e+08	2.7394e+08	2.07174e+08	2.69409e+08	2.68042e+08	3.05665e+08	3.79315e+08	2.79219e+08	3.30673e+08	2.68589e+08	3.30212e+08
meta_76	Dimethylglycine	104.05	393.81	C4H9NO2	9.00645e+06	5.42179e+06	7.24112e+06	6.05096e+06	6.93825e+06	7.10169e+06	3.21488e+06	2.83824e+06	2.49114e+06	7.35037e+06	8.19279e+06	9.15862e+06	8.5958e+06	1.05799e+07	7.30259e+06	7.34035e+06	7.21728e+06	3.11988e+06
meta_77	2,3-Diaminopropionic acid	104.058	320.696	C3H8N2O2	1.10845e+08	1.1063e+08	1.14428e+08	1.08265e+08	1.10845e+08	1.09922e+08	8.44976e+06	8.63664e+06	7.45775e+06	7.90436e+06	8.6448e+06	7.32853e+06	4.44298e+06	4.69598e+06	5.78355e+06	4.45363e+06	4.93443e+06	5.20153e+06
meta_78	gamma-Aminobutyric acid	104.106	85.8722	C4H9NO2	5.60187e+09	6.13841e+09	6.03424e+09	6.58163e+09	5.84991e+09	5.35013e+09	9.39435e+09	8.92536e+09	7.669e+09	9.26614e+09	7.65035e+09	8.28414e+09	8.54984e+09	9.79891e+09	8.98754e+09	8.96977e+09	8.83388e+09	8.90801e+09
meta_79	Choline	104.107	117.59	C5H14NO	1.29075e+07	1.61889e+07	4.77911e+07	1.34121e+07	3.53316e+07	1.43582e+07	9.38987e+07	1.13193e+07	5.12707e+07	1.41575e+07	5.92207e+07	6.13404e+07	1.21563e+07	4.61852e+07	5.04523e+07	4.63722e+07	5.99066e+07	2.88151e+08
meta_80	Diethanolamine	105.003	72.8783	C4H11NO2	2.87994e+08	2.40275e+08	2.66569e+08	2.85431e+08	2.67855e+08	2.67562e+08	3.29194e+08	2.90742e+08	2.87786e+08	3.61321e+08	3.36694e+08	3.18469e+08	3.07248e+08	3.44069e+08	2.73107e+08	3.24712e+08	2.9957e+08	3.19089e+08
meta_81	Hydroxypyruvic acid	105.042	815.669	C3H4O4	2.85605e+08	2.10391e+08	2.03802e+08	2.65749e+08	4.95292e+07	9.11523e+08	3.76214e+08	1.87538e+08	2.52872e+08	4.69616e+07	4.18772e+07	1.68098e+08	1.4098e+08	3.68106e+08	4.44917e+07	1.91034e+08	4.24139e+07	2.58404e+08
meta_82	(R)-3-Hydroxybutyric acid	105.055	95.8864	C4H8O3	9.50282e+06	3.39789e+06	1.13979e+07	3.51225e+06	9.13792e+06	2.77753e+06	2.8701e+06	1.08152e+07	2.17059e+06	3.05719e+06	9.71548e+06	3.28151e+06	3.10974e+06	1.20082e+07	3.37905e+06	2.58386e+06	1.12098e+07	2.50226e+06
meta_83	2-Phenylethanol	105.069	305.727	C8H10O	6.13753e+08	5.94048e+08	5.95627e+08	6.00329e+08	6.02784e+08	5.95179e+08	3.85691e+08	3.60406e+08	3.52801e+08	3.90424e+08	4.14482e+08	3.81192e+08	4.75547e+08	6.1824e+08	4.87537e+08	4.35315e+08	4.64648e+08	5.32392e+08
meta_84	Glyceric acid	107.034	123.007	C3H6O4	1.8396e+06	5.30182e+06	2.08802e+06	5.12941e+06	4.68356e+06	4.26956e+06	2.00896e+06	2.66018e+06	3.90386e+06	4.28652e+06	2.22807e+06	4.727e+06	2.47155e+06	2.60678e+06	2.36106e+06	4.02837e+06	2.22935e+06	3.30904e+06
meta_85	BENZALDEHYDE	107.049	382.94	C7H6O	1.62669e+07	1.91301e+07	1.97649e+07	1.77069e+07	1.81733e+07	1.84625e+07	2.32592e+07	4.43626e+06	2.88902e+07	2.2073e+07	2.42147e+07	2.35817e+07	3.93791e+06	2.44508e+07	1.83384e+07	1.80048e+07	2.04289e+07	2.07341e+07
meta_86	Benzaldehyde	107.049	818.186	C7H6O	8.26054e+06	9.17787e+06	8.48589e+06	8.38344e+06	2.01792e+06	2.50612e+06	9.62094e+06	9.34235e+06	8.51847e+06	2.26464e+06	8.19045e+06	1.11777e+07	1.10779e+07	1.01286e+07	7.03656e+06	2.22835e+06	2.26834e+06	2.07008e+06
meta_87	Aromatic aldehyde	107.049	187.257	C7H6O	5.26875e+07	4.80289e+07	4.23228e+07	4.77493e+07	5.79291e+07	9.702e+06	3.01107e+07	6.87163e+06	3.30102e+07	6.2429e+06	6.52358e+06	6.17196e+06	6.45653e+06	8.32923e+06	5.87886e+06	6.40356e+06	6.67722e+06	6.57947e+06
meta_88	Benzylamine	107.073	631.483	C7H9N	3.07545e+06	3.99097e+06	2.84388e+06	3.74435e+06	3.70517e+06	3.3918e+06	3.44278e+06	3.15571e+06	3.04387e+06	3.64868e+06	1.33538e+06	3.72916e+06	2.75367e+06	3.29488e+06	3.33157e+06	3.68855e+06	4.40559e+06	3.71875e+06
meta_89	o-Xylene	107.085	495.843	C8H10	2.03607e+08	1.98144e+08	2.10977e+08	2.13713e+08	2.00934e+08	2.04854e+08	2.41942e+08	2.174e+08	2.45046e+08	2.3879e+08	2.63145e+08	2.57807e+08	2.01431e+08	2.42645e+08	1.9712e+08	1.90555e+08	2.00527e+08	2.10398e+08
meta_90	m-Xylene	107.086	459.577	C8H10	1.6508e+07	1.75807e+07	1.76058e+07	1.79793e+07	1.81995e+07	1.59751e+07	1.5289e+07	1.45066e+07	1.54816e+07	1.62677e+07	1.33864e+07	1.49644e+07	1.16766e+07	1.41371e+07	1.18392e+07	1.43151e+07	1.21832e+07	1.28721e+07
meta_91	chlorotrimethylsilane	109.023	831.778	C3H9ClSi	3.73513e+07	3.94405e+07	1.57335e+08	3.89301e+07	3.76292e+07	1.90732e+08	3.84048e+07	1.93915e+08	1.36014e+08	1.59428e+08	3.43741e+07	3.44646e+07	2.76801e+07	2.20407e+08	3.06157e+07	1.03376e+08	1.40309e+08	1.1412e+08
meta_92	Hypotaurine	109.023	357.766	C2H7NO2S	8.55427e+08	2.99278e+08	5.58799e+07	2.73405e+08	2.72559e+08	2.54769e+08	2.83414e+08	1.95745e+08	2.67888e+08	2.01027e+08	6.97489e+07	2.78555e+08	3.04471e+08	4.3593e+08	1.76485e+08	2.80805e+08	3.03491e+08	4.05522e+08
meta_93	1,2-Benzoquinone	109.027	329.601	C6H4O2	1.17491e+08	3.91554e+08	4.42284e+07	2.42741e+08	2.66455e+08	8.4963e+07	1.11084e+08	1.67383e+08	3.74025e+08	5.42406e+07	4.93014e+07	1.79865e+08	1.49222e+08	1.76834e+08	2.53994e+08	1.27764e+08	3.88447e+08	1.92684e+08
meta_94	Quinone	109.028	241.392	C6H4O2	6.47351e+07	4.87471e+07	5.13225e+07	2.58309e+08	5.53169e+07	6.68388e+07	6.39441e+07	3.23656e+08	3.66835e+08	7.33028e+08	3.26401e+08	9.86816e+07	1.02757e+08	2.96589e+08	4.37747e+08	1.11032e+08	1.1104e+09	1.21997e+08
meta_95	p-Cresol	109.065	497.443	C7H8O	4.94148e+06	5.35258e+06	4.99608e+06	2.33621e+07	1.56435e+07	4.77767e+06	1.30095e+07	5.02978e+06	1.45628e+07	1.97583e+07	1.41779e+07	1.40017e+07	5.07886e+06	1.8893e+07	1.29677e+07	5.10284e+06	4.56848e+06	1.39539e+07
meta_96	Benzyl alcohol	109.065	546.433	C7H8O	1.75824e+07	1.05962e+07	1.08657e+07	1.31432e+07	9.9251e+06	1.95289e+07	2.60321e+06	2.40643e+06	2.1741e+06	2.51775e+06	2.34995e+06	2.4683e+06	2.41961e+06	2.32842e+06	2.28108e+06	2.42832e+06	2.60237e+06	2.39582e+06
meta_97	m-Cresol	109.101	522.049	C7H8O	2.61847e+08	1.79159e+08	3.55569e+08	1.96083e+08	1.83744e+08	1.73292e+08	2.32071e+08	1.00655e+08	2.20583e+08	2.86833e+08	1.88903e+08	1.80155e+08	2.50486e+08	3.61479e+08	2.7134e+08	3.13973e+08	2.96248e+08	3.0679e+08
meta_98	1-Methylguanidine hydrochloride	109.522	532.736	C2H8ClN3	9.13767e+07	2.4711e+07	1.44858e+08	1.03803e+08	1.4827e+08	1.14061e+08	1.16095e+08	2.86817e+07	7.84724e+07	9.11741e+07	1.23623e+08	2.62923e+07	1.50473e+08	1.47232e+08	3.05589e+07	1.38131e+08	1.36454e+08	1.47799e+08
meta_99	4-Chloroaniline	110.009	72.8678	C6H6ClN	2.54389e+09	2.15862e+09	2.18461e+09	6.67855e+08	2.1501e+09	2.18388e+09	2.83285e+09	2.8163e+09	7.51427e+08	3.10867e+09	2.60507e+09	2.87523e+09	2.65064e+09	3.0931e+09	2.43648e+09	2.63082e+09	2.67973e+09	7.69577e+08
meta_100	2-Aminophenol	110.019	34.9585	C6H7NO	2.83572e+09	7.88199e+08	2.84053e+09	7.60242e+09	8.46647e+09	9.7247e+08	7.57537e+08	8.80773e+09	2.28496e+09	7.91061e+08	2.93938e+09	8.77521e+08	2.72791e+09	2.94855e+09	3.01925e+09	7.70457e+09	2.10512e+09	8370109709
meta_101	Hydroquinone	110.02	520.743	C6H6O2	1.38988e+09	1.47922e+09	1.35193e+10	7.07912e+09	3.71564e+09	5.16716e+09	3.28516e+09	1.46259e+10	1.32937e+09	1.41685e+09	2.71469e+09	1.29553e+10	1.20428e+10	3.53138e+09	3.16411e+09	5.82878e+09	2.67587e+09	5.56489e+09
meta_102	Catechol	110.02	586.063	C6H6O2	8.95243e+09	4.00381e+09	4.70214e+09	1.51106e+09	5.35482e+09	1.41163e+09	2.30908e+09	3.85286e+09	2.45097e+09	7.21823e+09	7.48644e+09	1.20395e+10	1.41524e+09	7.9264e+09	1.53694e+09	1.48165e+09	8.65386e+09	1.43113e+09
meta_103	Hydroxylaminobenzene	110.06	617.728	C6H7NO	2.0347e+07	3.80446e+07	6.36946e+06	6.56614e+06	2.75514e+07	7.76187e+06	3.01673e+07	7.39115e+06	3.16933e+07	7.62611e+06	2.73693e+07	7.39746e+07	7.95032e+06	4.53263e+07	1.44835e+08	3.44813e+07	7.6407e+06	3.79087e+07
meta_104	4-Hydroxyaniline	110.06	179.156	C6H7NO	1.50607e+07	4.16943e+07	1.53653e+07	1.49711e+07	1.73944e+07	1.89739e+07	2.82554e+08	2.59814e+08	5.90404e+07	7.53967e+07	7.93115e+07	7.083e+07	2.49313e+08	2.2471e+07	2.32594e+07	2.15712e+07	2.3314e+07	8.06773e+07
meta_105	(E,E)-hepta-2,4-dienal	110.071	83.715	C7H10O	8.18041e+07	9.85454e+07	8.40074e+07	8.42568e+07	1.10662e+08	1.029e+08	4.10176e+07	4.06028e+07	3.19267e+07	3.84582e+07	3.35005e+07	3.46263e+07	3.80175e+07	4.046e+07	3.70452e+07	5.00316e+07	2.81886e+07	4.93733e+07
meta_106	1,3-Benzenediol	111.045	91.2121	C6H6O2	2.73724e+09	2.8559e+09	2.65195e+09	2.8621e+09	2.89599e+09	2.75152e+09	2.28531e+09	2.32413e+09	2.26145e+09	2.10049e+09	2.19764e+09	2.27704e+09	2.01734e+09	1.93027e+09	1.9071e+09	1.85764e+09	2.11732e+09	2.16475e+09
meta_107	5-Methyl-2-furancarboxaldehyde	111.044	794.649	C6H6O2	9.75458e+06	8.66007e+07	4.32019e+07	1.44875e+08	7.63111e+06	2.73192e+08	9.53627e+06	7.92637e+06	4.15749e+07	9.96769e+08	8.82553e+06	9.47924e+08	5.82118e+07	3.21402e+07	1.0029e+09	2.97184e+07	5.11025e+07	4.61757e+07
meta_108	4-Fluoraniline	111.05	477.6	C6H6FN	1.66148e+07	5.44451e+07	7.71904e+07	3.08458e+07	9.50176e+07	8.62391e+07	9.64718e+07	1.94689e+07	6.98385e+07	2.34442e+07	9.20928e+07	1.11485e+08	1.80946e+08	1.05397e+08	9.11297e+07	1.59546e+08	1.00069e+08	8.59257e+07
meta_109	N-Acetylimidazole	111.055	97.7943	C5H6N2O	2.63034e+08	2.70054e+08	2.37284e+08	3.33134e+08	2.46285e+08	3.86872e+08	8.99296e+07	1.49164e+08	2.1763e+08	1.4509e+08	1.49634e+08	1.65001e+08	1.14033e+08	2.35405e+08	7.04938e+07	6.05487e+07	1.21813e+08	1.36398e+08
meta_110	Histamine	111.08	753.935	C5H9N3	1.08359e+07	1.0919e+07	8.34739e+06	1.02708e+07	9.87143e+06	1.36547e+07	8.00466e+06	9.27607e+06	9.88057e+06	9.75447e+06	1.56245e+07	1.00258e+07	9.10568e+06	1.42734e+07	1.21939e+07	1.17597e+07	8.51373e+06	1.07402e+07
meta_111	Pyrrole-2-carboxylic acid	111.519	658.357	C5H5NO2	4.44561e+07	1.69044e+07	6.258e+07	8.05418e+07	1.64912e+07	8.8508e+07	9.08738e+07	8.61024e+07	8.46512e+07	6.41038e+07	1.08049e+08	1.16677e+08	6.51274e+07	1.76784e+07	8.55518e+07	1.86137e+07	1.62444e+07	1.56458e+07
meta_112	Epigoitrin	112.019	65.2436	C5H7NOS	3.69587e+08	2.36513e+08	1.49887e+08	8.04235e+07	3.62845e+08	3.94982e+08	1.76984e+08	5.33996e+08	1.2498e+08	1.68646e+08	1.99789e+08	1.42102e+08	3.26519e+08	2.60096e+08	1.62697e+08	1.63931e+08	1.86515e+08	4.72714e+08
meta_113	Cytosine	112.051	100.035	C4H5N3O	5.84602e+08	5.93839e+08	6.03075e+08	5.92234e+08	5.74128e+08	5.7762e+08	9.10388e+08	9.76253e+08	9.44662e+08	9.25378e+08	9.89564e+08	9.20899e+08	7.90315e+08	9.01533e+08	8.14553e+08	8.5237e+08	7.69597e+08	8.38457e+08
meta_114	N-Vinyl-2-pyrrolidone	112.076	100.352	C6H9NO	8.7896e+07	9.20964e+07	6.31427e+07	5.70409e+07	5.97656e+07	7.0093e+07	1.17845e+08	6.7565e+07	5.85434e+07	5.75082e+07	6.43854e+07	6.09631e+07	5.42792e+07	6.64853e+07	6.03129e+07	5.62824e+07	5.81275e+07	5.96765e+07
meta_115	Isocytosine	112.112	66.7496	C4H5N3O	2.54897e+07	1.72802e+07	1.88302e+07	1.88555e+07	1.99812e+07	2.48337e+07	2.98927e+07	2.60404e+07	3.29989e+07	3.44124e+07	3.80526e+07	3.57632e+07	5.06431e+07	5.65899e+07	3.36173e+07	4.18525e+07	2.6796e+07	3.25704e+07
meta_116	Uracil	113.035	145.574	C4H4N2O2	1.04004e+09	1.09525e+09	1.04634e+09	1.10336e+09	1.0827e+09	1.17543e+09	9.24305e+08	9.21275e+08	1.02487e+09	8.945e+08	1.08727e+09	9.59063e+08	7.03496e+08	9.76647e+08	7.39407e+08	7.15378e+08	8.99279e+08	8.26977e+08
meta_117	Monoethyl malonic acid	113.022	689.051	C5H8O4	1.28548e+07	1.20826e+07	3.67661e+07	1.29269e+07	3.21962e+07	3.27237e+07	1.43857e+07	1.46593e+07	3.58118e+07	3.70293e+07	1.35516e+07	1.44126e+07	1.5007e+07	1.39542e+07	4.64613e+07	1.52617e+07	3.92751e+07	1.47996e+07
meta_118	3-Methyl-2-oxovaleric acid	113.06	100.043	C6H10O3	6.22727e+07	5.43952e+07	4.40791e+07	5.77594e+07	5.39926e+07	6.31774e+07	9.40721e+07	6.61646e+07	6.26876e+07	9.92859e+07	1.04158e+08	5.55687e+07	4.92361e+07	5.31737e+07	6.86565e+07	6.09385e+07	1.04323e+08	8.56149e+07
meta_119	Methimazole	114.027	136.55	C4H6N2S	1.33207e+07	1.39018e+07	1.33973e+07	1.04022e+07	1.41679e+07	2.49758e+07	1.32022e+07	2.33424e+07	1.20682e+07	1.46345e+07	1.25148e+07	1.48885e+07	2.5333e+07	1.30187e+07	1.52051e+07	2.50213e+07	1.62085e+07	1.37702e+07
meta_120	1-Pyrroline-5-carboxylic acid	114.054	273.121	C5H7NO2	9.36697e+07	7.99498e+07	4.89307e+07	8.45376e+07	6.12433e+07	6.39002e+07	2.7136e+07	8.17252e+07	9.05994e+07	2.51642e+08	6.30006e+07	6.81335e+07	9.62563e+07	6.29547e+07	4.47921e+07	8.63245e+07	8.36254e+07	6.7101e+07
meta_121	Epsilon-caprolactam	114.091	412.61	C6H11NO	2.69192e+08	3.82409e+08	3.97727e+08	2.58855e+08	3.87606e+08	3.88105e+08	2.4586e+08	3.57604e+08	2.44891e+08	2.33255e+08	3.27138e+08	2.17856e+08	2.45994e+08	2.59017e+08	2.21914e+08	2.25969e+08	3.53964e+08	2.70178e+08
meta_122	(S)-5-Hydroxymethyl-2[5H]-furanone	115.039	232.593	C5H6O3	1.27051e+08	9.41054e+07	1.11089e+08	2.79322e+07	1.27399e+08	2.02116e+08	2.16616e+08	1.14394e+08	1.53393e+08	1.24812e+08	1.00163e+08	4.34168e+07	1.86371e+08	1.76075e+08	2.67504e+08	7.34597e+08	1.83284e+08	2.18485e+08
meta_123	Maleamate	115.001	220.68	C4H5NO3	9.12126e+07	1.43661e+08	1.3057e+08	4.42455e+08	1.27481e+08	8.60042e+07	1.3251e+08	1.78654e+08	1.49466e+08	1.04938e+08	2.11435e+08	4.5031e+08	4.45654e+07	2.07357e+08	2.70015e+08	4.92534e+07	2.25803e+08	1.77222e+08
meta_124	Dihydrouracil	115.05	85.915	C4H6N2O2	6.42166e+06	3.86653e+07	7.58366e+06	5.86415e+06	3.97685e+07	4.64874e+07	4.42695e+07	3.5144e+07	3.62867e+07	9.814e+06	3.58171e+07	4.30477e+07	5.84397e+07	7.31224e+06	2.72002e+07	3.32913e+07	8.27428e+06	3.77152e+07
meta_125	Di-2-propenyl sulfide	115.054	264.821	C6H10S	1.02545e+08	1.01286e+08	1.08028e+08	1.10005e+08	1.14036e+08	1.05045e+08	1.72862e+07	1.74925e+07	1.99758e+07	1.92487e+07	3.01912e+07	5.68355e+06	5.12415e+06	5.84527e+06	1.02781e+07	5.00757e+06	4.83678e+06	4.60429e+06
meta_126	Oxepanone	115.075	31.3635	C6H10O2	0	7.26313e+07	7.64857e+07	1.06437e+08	8.69136e+07	5.10731e+07	0	7.73122e+07	0	0	0	6.08573e+07	0	0	0	7.77387e+07	0	8.08716e+07
meta_127	L-Prolinamide	115.087	106.462	C5H10N2O	2.9731e+07	4.0612e+07	2.7938e+07	9.95714e+06	5.2604e+07	3.42867e+07	4.29703e+07	1.11049e+07	1.04087e+07	9.3305e+06	1.11885e+07	2.93323e+07	2.80049e+07	9.43545e+06	9.46583e+06	4.34642e+07	2.72169e+07	9.6384e+06
meta_128	N,N'-Diacetylhydrazine	116.058	305.195	C4H8N2O2	1.32071e+07	1.37228e+07	2.66334e+07	1.26724e+07	1.43515e+07	1.23889e+07	2.4275e+07	2.02869e+07	7.95189e+06	7.66254e+06	2.72711e+07	2.14024e+07	9.49987e+06	1.23371e+07	1.00043e+07	1.03639e+07	2.54304e+07	1.2922e+07
meta_129	L-Proline	116.07	157.194	C5H9NO2	2.92281e+07	3.45216e+07	8.26654e+07	1.50853e+08	8.47058e+07	1.05677e+08	2.44588e+07	1.07692e+08	8.37034e+07	9.70224e+07	9.72972e+07	2.52081e+07	2.79938e+08	1.61894e+08	1.07407e+08	1.06083e+08	8.09573e+07	1.26794e+08
meta_130	Methylacetoacetic acid	117.055	91.3496	C5H8O3	4.31876e+08	4.68409e+08	4.61091e+08	4.57306e+08	4.55284e+08	4.49823e+08	4.15873e+08	4.1424e+08	3.82273e+08	3.78316e+08	4.12472e+08	4.09546e+08	3.5709e+08	3.68393e+08	3.98774e+08	3.435e+08	3.75646e+08	3.96125e+08
meta_131	2-Oxovaleric acid	117.055	120.525	C5H8O3	2.37869e+07	2.27341e+08	2.43547e+07	2.89433e+07	2.90133e+07	1.19492e+08	1.39095e+08	2.03093e+07	1.16538e+08	2.43678e+08	1.04904e+08	2.22755e+07	1.5054e+08	2.66791e+07	1.28992e+08	1.14991e+08	1.30771e+08	2.67758e+07
meta_132	Levulinic acid	117.102	426.885	C5H8O3	2.99397e+06	5.53225e+06	3.87887e+06	5.35319e+06	6.16391e+06	5.88727e+06	5.0445e+06	3.51742e+06	4.93909e+06	5.71815e+06	6.2026e+06	5.13257e+06	4.11514e+06	6.20309e+06	5.10595e+06	5.37267e+06	5.16949e+06	5.36237e+06
meta_133	Homocysteine	118.028	765.077	C4H9NO2S	1.65262e+07	1.93781e+07	1.87416e+07	1.06632e+07	7.0288e+06	6.68933e+06	2.91427e+07	6.71145e+06	2.98933e+07	6.64011e+06	3.20166e+07	6.03433e+06	1.86527e+07	6.01992e+06	7.06736e+06	2.27381e+07	2.07127e+07	1.94137e+07
meta_134	HOMOCYSTEINE THIOLACTONE	118.035	72.8741	C4H7NOS	7.6071e+08	6.78045e+08	7.37369e+08	7.43193e+08	7.47373e+08	7.09289e+08	8.43249e+08	8.47552e+08	7.98352e+08	9.53212e+08	8.47006e+08	8.16709e+08	7.79459e+08	9.27892e+08	7.89016e+08	8.25058e+08	8.43553e+08	8.47796e+08
meta_135	Acetylglycine	118.049	263.093	C4H7NO3	3.28504e+07	6.90368e+06	1.72902e+07	6.169e+06	2.347e+07	2.36872e+07	6.67813e+06	3.15914e+07	7.4782e+06	3.22493e+07	4.60058e+07	3.45541e+07	2.0468e+07	8.01192e+06	7.84508e+06	8.01892e+06	2.91586e+07	4.19731e+07
meta_136	Indole	118.065	393.344	C8H7N	9.77216e+08	1.02932e+09	1.00963e+09	9.10204e+08	8.97593e+08	1.00931e+09	7.21326e+08	7.42988e+08	7.49041e+08	7.38163e+08	7.65222e+08	7.54148e+08	6.17611e+08	8.14385e+08	5.87488e+08	6.32394e+08	7.75503e+08	7.1151e+08
meta_137	L-Valine	118.086	134.452	C5H11NO2	3.20128e+09	3.01428e+09	3.18745e+09	3.24062e+09	3.29146e+09	3.271e+09	1.58898e+09	1.14123e+09	1.01026e+09	1.05827e+09	1.60366e+09	1.1547e+09	1.08952e+09	1.283e+09	1.12952e+09	1.05451e+09	1.15623e+09	1.07835e+09
meta_138	Betaine	118.086	90.0978	C5H11NO2	3.56788e+07	3.40139e+07	3.87538e+07	3.8052e+07	3.36383e+07	3.73301e+07	2.47629e+08	2.8053e+08	2.31318e+08	2.41712e+08	2.45552e+08	2.4136e+08	2.0992e+08	2.13436e+08	1.89692e+08	1.80469e+08	2.01589e+08	1.98835e+08
meta_139	2-Hydroxyacetophenone	119.048	492.812	C8H8O2	1.16861e+07	1.20313e+07	1.33517e+07	1.45618e+07	1.41943e+07	1.34768e+07	1.07129e+07	9.55773e+06	1.25275e+07	9.94601e+06	1.01011e+07	1.12507e+07	9.5328e+06	1.18519e+07	1.05077e+07	9.11729e+06	9.75297e+06	1.18353e+07
meta_140	MEG (sulfate)	119.049	157.6	C3H9N3S	4.92602e+07	5.49237e+07	4.85563e+07	5.68766e+07	6.63736e+07	6.28368e+07	7.84888e+06	8.69683e+06	1.05063e+07	8.12092e+06	9.21395e+06	1.47238e+07	1.07593e+07	1.57023e+07	1.10817e+07	1.06687e+07	1.06615e+07	1.01643e+07
meta_141	Phenelzine	119.09	134.452	C8H12N2	1.40561e+08	1.34958e+08	1.53954e+08	1.4305e+08	1.43127e+08	1.43228e+08	4.19274e+07	4.55713e+07	3.76747e+07	4.10768e+07	3.98242e+07	4.72722e+07	4.51744e+07	4.85648e+07	4.3944e+07	4.21696e+07	4.59719e+07	3.99134e+07
meta_142	Glycolaldehyde dimer	120.047	72.8422	C4H8O4	2.80035e+07	8.06079e+06	2.95513e+07	2.28288e+07	2.02226e+07	1.83389e+07	3.54443e+07	3.29642e+07	4.05785e+07	3.57076e+06	3.37655e+07	2.8094e+07	3.43544e+07	7.46012e+07	4.34034e+07	3.90453e+07	4.35348e+07	1.53568e+07
meta_143	L-Allothreonine	120.066	140.722	C4H9NO3	3.39103e+07	5.81946e+07	6.05404e+07	3.4047e+07	5.23657e+07	5.65512e+07	5.67289e+07	3.0843e+07	6.1952e+06	5.06451e+07	3.33576e+07	2.66445e+07	3.08835e+07	2.78004e+07	2.73073e+07	2.19463e+07	3.24384e+07	6.45644e+06
meta_144	L-Homoserine	120.065	106.959	C4H9NO3	1.12577e+08	5.92144e+08	6.7336e+08	7.4924e+08	6.23733e+08	6.36394e+08	4.20012e+08	4.18421e+08	4.82972e+08	4.58205e+08	5.16234e+08	4.805e+08	4.28742e+08	1.36995e+08	4.38575e+08	9.32811e+07	5.14911e+08	1.02174e+08
meta_145	2-Hydroxyphenethylamine	120.08	321.137	C8H11NO	1.28508e+10	1.29552e+10	1.34141e+10	1.2951e+10	1.26934e+10	13304778467	1.0261e+09	1.06097e+09	1032342132	1.12282e+09	1.07606e+09	1.13317e+09	5.97095e+08	7.68493e+08	6.08619e+08	5.63562e+08	5.81557e+08	6.13195e+08
meta_146	indoline	120.081	305.724	C8H9N	5.18039e+07	1.07883e+08	5.83774e+07	7.80884e+07	6.14289e+07	7.68408e+07	3.51749e+07	3.65212e+07	3.39376e+07	3.49981e+07	4.33647e+07	4.00668e+07	4.09223e+07	4.25861e+07	3.45026e+07	3.80968e+07	4.86722e+07	3.27442e+07
meta_147	Tyramine	120.08	393.328	C8H11NO	2.32099e+07	1.89057e+07	1.8077e+07	3.91344e+07	6.17248e+06	1.9188e+07	3.03195e+07	5.04166e+06	4.97347e+06	5.25752e+06	1.49207e+07	1.73497e+07	4.69691e+06	6.89131e+06	4.99725e+06	9.73257e+06	1.30939e+07	1.26188e+07
meta_148	Acetophenone	121.065	458.044	C8H8O	2.12547e+07	1.96543e+07	2.22621e+07	2.29547e+07	2.08916e+07	1.84448e+07	1.82171e+07	1.88636e+07	2.12164e+07	1.91695e+07	1.6542e+07	2.03748e+07	1.70443e+07	2.03666e+07	1.69908e+07	1.78568e+07	1.74553e+07	1.89092e+07
meta_149	2,6-Dimethylaniline	122.096	450.817	C8H11N	4.01233e+07	6.84686e+06	3.1143e+07	4.16418e+07	3.27505e+07	3.8248e+07	2.95954e+07	2.97906e+07	5.38702e+06	6.62769e+07	3.51971e+07	6.95446e+06	2.813e+07	6.33641e+06	4.87486e+07	3.58806e+07	7.5532e+06	7.71897e+07
meta_150	(S)-1-Phenylethanol	123.04	49.0511	C8H10O	5.01883e+06	6.48114e+06	4.08031e+06	9.29364e+06	6.9958e+07	4.70877e+06	1.16253e+07	6.38187e+06	1.18899e+07	9.52802e+06	3.2515e+06	1.14065e+07	9.32705e+06	4.01054e+06	3.71018e+06	5.23951e+07	3.30379e+06	6.9413e+07
meta_151	Benzoic acid	123.044	501.479	C7H6O2	5.04758e+07	2.79832e+07	3.98072e+07	2.90455e+07	2.81462e+07	3.62381e+07	3.8829e+06	3.16443e+07	1.77596e+07	5.95006e+07	3.03517e+07	3.3479e+07	1.62005e+07	5.13239e+07	1.73569e+07	1.81059e+07	3.70801e+06	6.54809e+07
meta_152	Nicotinamide	123.055	222.219	C6H6N2O	3.71585e+07	1.40043e+08	6.36468e+07	4.56407e+07	3.05375e+07	2.59806e+07	5.26034e+07	7.10106e+07	3.94958e+07	4.28784e+07	3.86072e+07	4.45978e+07	1.07373e+07	4.61891e+07	4.0451e+07	1.73445e+08	1.01548e+07	4.18683e+07
meta_153	4-Hydroxybenzaldehyde	123.044	116.556	C7H6O2	6.78463e+06	6.57601e+06	4.54648e+07	7.4027e+06	3.17271e+07	4.03582e+07	8.44287e+06	3.46237e+07	3.55531e+07	8.0119e+06	7.9935e+06	3.14755e+07	5.47046e+07	8.72688e+06	7.89199e+06	3.92561e+07	8.77927e+06	1.05154e+08
meta_154	Niacinamide	123.055	135.184	C6H6N2O	1.31516e+08	1.38974e+09	7.0261e+08	5.27614e+08	1.80729e+08	1.15097e+08	1.5562e+08	1.58474e+08	2.20392e+08	1.58432e+08	1.41321e+08	1.56019e+08	1.0658e+08	9.97399e+07	1.17322e+08	1.38615e+08	1.09765e+08	1.17131e+08
meta_155	1,2,3,4-Tetramethyl-1,3-cyclopentadiene	123.117	459.579	C9H14	1.21188e+07	9.99909e+06	1.1948e+07	1.13527e+07	7.73718e+06	1.0718e+07	5.70456e+06	1.20503e+07	6.07072e+06	1.24272e+07	1.04303e+07	6.43182e+06	8.97885e+06	1.08504e+07	8.64498e+06	9.02091e+06	1.04259e+07	5.4977e+06
meta_156	Nicotinic acid	124.039	298.298	C6H5NO2	2.44683e+08	7.14822e+07	2.15505e+08	7.14687e+08	7.29732e+07	2.94968e+08	6.04961e+08	3.55031e+08	4.89567e+08	7.23637e+08	8.23067e+07	7.00371e+07	3.22326e+08	2.0018e+08	8.6087e+07	3.03433e+08	3.01494e+08	7.059e+08
meta_157	Isonicotinic acid	124.039	465.452	C6H5NO2	1.9951e+08	4.52122e+07	2.58384e+08	1.72266e+08	3.05557e+08	5.36204e+07	5.68292e+07	5.83031e+07	6.20733e+07	3.78717e+08	3.12285e+08	3.7731e+08	7.50579e+08	6.23189e+07	5.93923e+07	6.4994e+07	2.86561e+08	2.87695e+08
meta_158	ortho-Anisidine	124.076	138.024	C7H9NO	1.26679e+07	1.69484e+07	8.25218e+06	6.67941e+06	1.27132e+07	1.2225e+07	3.07252e+06	1.07785e+07	3.29982e+06	1.27515e+07	1.09073e+07	3.32448e+06	1.20358e+07	1.32227e+07	4.11831e+07	3.16343e+06	3.90426e+06	3.21345e+06
meta_159	2-(Aminomethyl)phenol	124.112	702.67	C7H9NO	8.16271e+06	1.03667e+07	9.63542e+06	1.00107e+07	1.07072e+07	9.29517e+06	9.14647e+06	9.35385e+06	9.75057e+06	8.71409e+06	8.67197e+06	1.05922e+07	1.11972e+07	1.14216e+07	8.77772e+06	1.23578e+07	1.12462e+07	9.90063e+06
meta_160	Ciliatine	125.023	135.973	C2H8NO3P	1.49138e+08	2.13694e+08	2.40998e+08	1.51634e+08	2.59396e+08	3.32702e+07	1.9363e+08	3.26097e+08	1.60417e+08	1.87301e+08	1.60867e+08	2.24472e+08	1.88106e+08	1.84389e+08	2.04642e+08	3.41105e+08	2.07916e+08	2.139e+08
meta_161	N,N-Dimethylsulfamide	125.038	72.8638	C2H8N2O2S	1.58967e+09	1.31959e+09	1.38596e+09	1.57095e+09	1.37263e+09	1.40535e+09	1.78355e+09	1.76955e+09	1.77563e+09	1.99329e+09	1.64164e+09	1.68416e+09	1.7175e+09	2.00362e+09	1.64199e+09	1.67723e+09	1.62753e+09	1.75889e+09
meta_162	4,6-Dimethyl-2(1H)-pyrimidinone	125.071	301.652	C6H8N2O	5.04059e+06	2.3852e+07	4.96773e+06	4.61131e+06	1.43896e+07	2.1384e+07	5.11675e+06	4.9575e+06	6.5359e+07	2.97936e+07	5.19398e+06	4.44662e+06	2.606e+07	5.03812e+06	2.71569e+07	5.11432e+06	4.65825e+06	2.92312e+07
meta_163	Pyrogallol	125.024	35.6765	C6H6O3	7.76948e+07	4.85932e+07	1.85265e+07	2.97634e+07	2.2495e+07	5.60137e+06	5.15828e+06	2.75462e+07	1.7376e+07	4.72151e+06	5.80746e+06	1.32064e+07	1.42087e+07	7.78477e+07	6.70016e+06	5.9632e+06	3.07977e+07	2.65538e+07
meta_164	Taurine	125.986	58.3897	C2H7NO3S	1.91798e+07	1.63132e+07	2.34798e+07	2.05904e+07	1.46395e+07	1.817e+07	1.37979e+07	1.55827e+07	2.73305e+07	1.28679e+07	5.59e+06	1.86918e+07	1.36234e+07	4.19888e+07	1.54606e+07	3.79386e+06	1.17983e+07	2.19392e+07
meta_165	5-Aminoimidazole-4-carboxamide	126.054	542.917	C4H6N4O	1.13896e+08	1.08165e+08	2.23857e+07	9.79408e+07	2.34646e+07	2.89311e+07	2.74306e+08	1.06447e+08	1.40431e+08	1.40347e+08	3.22927e+07	1.38188e+08	3.09921e+07	3.27405e+07	3.44394e+07	3.01962e+07	1.12478e+08	1.1079e+08
meta_166	NP-019811	126.054	798.815	C6H7NO2	4.94594e+07	4.75411e+07	5.32973e+07	1.53067e+07	7.04741e+07	1.65818e+07	1.66421e+07	7.255e+07	1.00728e+08	6.34604e+07	1.90148e+07	1.87955e+07	1.55123e+08	8.61721e+07	9.85034e+07	7.42593e+07	8.74451e+07	7.38005e+07
meta_167	Dimethyl trisulfide	126.972	65.2436	C2H6S3	1.29691e+07	2.19018e+07	1.40208e+07	8.59158e+06	1.41629e+07	3.86185e+07	2.1666e+07	2.28933e+07	1.51397e+09	1.29303e+07	3.9064e+07	3.47822e+07	1.81601e+07	2.12554e+09	1.71645e+07	1.51982e+07	1.77703e+07	3.90023e+07
meta_168	1,2,3-Trihydroxybenzene	127.037	127.359	C6H6O3	2.30202e+09	6.69505e+09	5.63974e+09	6.94126e+09	1.59715e+10	1.62207e+10	1.70849e+10	1.70212e+10	4.01207e+09	1.03303e+10	1.98847e+10	4.79918e+09	7.03678e+09	6.547e+09	6.82409e+09	1.53433e+10	5.07707e+09	1.90584e+10
meta_169	5-Hydroxymethyl-2-furaldehyde	127.037	269.159	C6H6O3	7.0588e+08	7.76782e+08	8.22925e+08	7.38694e+09	3.63717e+09	7.18823e+09	9.99556e+08	3.25761e+09	1.55641e+09	8.46233e+09	1.28903e+09	1.27084e+09	1.48759e+09	1.65862e+09	6.90986e+09	1.2813e+09	4.78492e+09	2.11635e+09
meta_170	5-Hydroxymethylfurfural	127.037	213.848	C6H6O3	3.63564e+08	3.61612e+08	3.32259e+08	3.99574e+08	4.53456e+08	4.12804e+08	4.38548e+08	1.74272e+09	1.74704e+09	5.20553e+08	5.71468e+08	6.11988e+08	6.84159e+08	4.58529e+09	2.64673e+09	7.92567e+08	7.32969e+08	3.19682e+09
meta_171	Phloroglucinol	127.037	584.356	C6H6O3	3.17353e+08	1.21941e+08	1.32122e+08	5.34675e+08	5.05383e+08	1.54887e+08	2.99309e+08	1.48907e+08	4.10162e+08	1.57803e+08	8.90179e+08	1.74553e+08	4.05992e+08	7.13137e+08	2.10755e+08	3.59788e+08	6.4754e+08	9.63939e+08
meta_172	Melamine	127.075	419.395	C3H6N6	2.28596e+07	2.16995e+07	2.21159e+07	3.24193e+07	2.12514e+07	1.97145e+07	1.87717e+07	1.98851e+07	1.92253e+07	2.07716e+07	1.88973e+07	2.09975e+07	2.18037e+07	2.64258e+07	1.98565e+07	1.92891e+07	2.04285e+07	2.30487e+07
meta_173	6-methyl-5-Hepten-2-one	127.112	522.267	C8H14O	1.6762e+07	1.15973e+07	2.28103e+07	1.18327e+07	1.15815e+07	1.24207e+07	1.87096e+07	8.36525e+06	1.58382e+07	2.05148e+07	1.42391e+07	1.49443e+07	1.7624e+07	2.4466e+07	1.78183e+07	2.0463e+07	2.16808e+07	2.27735e+07
meta_174	N-(Carboxymethyl)-N,N,N-trimethyl-d9-ammonium Chloride	127.111	31.4021	NULL	8.44575e+06	4.83052e+07	4.63132e+07	6.32551e+07	4.72654e+07	2.98929e+07	5.82694e+06	3.83428e+07	6.55678e+06	5.79673e+06	6.66647e+06	4.32105e+07	5.11309e+06	2.27154e+06	4.03404e+07	3.97206e+07	6.17155e+06	4.25616e+07
meta_175	Guvacine	128.071	100.043	C6H9NO2	2.60454e+08	2.34074e+08	2.50884e+08	3.97449e+08	2.33198e+08	2.68941e+08	3.25218e+08	4.56954e+08	2.74877e+08	2.6984e+08	4.93103e+08	2.71502e+08	2.34666e+08	3.03104e+08	2.66636e+08	2.40726e+08	2.54223e+08	2.96602e+08
meta_176	Isoguvacine	128.071	689.062	C6H9NO2	5.09559e+07	1.42083e+07	6.80741e+07	6.47006e+07	2.2159e+08	8.39477e+07	6.61525e+07	4.96673e+07	9.64853e+07	1.48745e+07	5.2182e+07	2.62512e+07	7.38528e+07	1.53361e+07	9.2915e+07	4.76228e+07	1.49044e+07	1.6649e+07
meta_177	(S)-2-Propylpiperidine	128.143	345.101	C8H17N	1.77881e+07	3.7386e+07	4.29661e+07	2.47089e+07	4.98535e+07	3.11461e+07	1.68254e+07	5.60703e+07	1.7424e+07	1.17305e+07	2.49312e+07	1.46485e+07	1.1063e+07	1.18927e+07	9.97673e+06	9.78228e+06	3.27761e+07	1.3311e+07
meta_178	4-Hydroxyquinazoline	129.043	94.8192	C8H6N2O	3.16753e+07	2.56786e+07	2.90386e+07	2.33621e+07	3.07152e+07	1.89228e+07	4.81183e+07	5.74376e+07	4.90925e+07	6.95908e+07	4.68578e+07	4.14261e+07	5.84721e+07	2.72198e+07	8.3191e+07	4.18051e+07	5.48571e+07	7.32972e+07
meta_179	Adipate	129.049	36.0132	C6H10O4	1.67609e+08	7.77746e+08	6.00921e+08	3.07505e+07	3.7125e+07	1.54047e+07	1.75168e+07	2.89249e+07	1.99939e+07	2.00711e+07	1.78976e+07	1.4736e+07	2.18353e+07	1.63848e+07	5.62903e+08	6.09004e+08	2.30583e+07	6.00955e+07
meta_180	Cyanuric acid	129.017	385.918	C3H3N3O3	9.40469e+07	3.07818e+08	1.13145e+08	2.44558e+08	2.79081e+08	1.48114e+08	2.11386e+08	1.38043e+08	2.66052e+08	1.9556e+08	3.03666e+08	3.20949e+08	1.05897e+08	1.6747e+08	3.59277e+07	3.72791e+07	4.38895e+07	4.46391e+08
meta_181	Pyroglutamic acid	129.053	131.282	C5H7NO3	5.70955e+08	6.54425e+08	3.24372e+07	2.64197e+07	2.74232e+09	8.18213e+08	3.45836e+07	3.52859e+08	4.00523e+07	4.75039e+07	2.27981e+07	2.62406e+07	4.96768e+08	3.74358e+08	3.06669e+07	3.61415e+07	4.05446e+07	3.70361e+07
meta_182	Quinoline	129.055	439.323	C9H7N	2.98777e+07	4.25025e+08	1.21172e+08	1.78442e+08	1.69748e+08	4.27061e+08	1.4566e+08	1.0247e+08	1.19328e+08	9.05996e+07	1.2851e+08	3.27389e+07	3.26761e+07	3.66678e+07	1.49028e+08	1.02449e+08	3.31924e+07	1.3775e+08
meta_183	Dihydrothymine	129.066	306.596	C5H8N2O2	1.74547e+07	1.60438e+07	1.46275e+07	2.83175e+07	1.53792e+07	1.7511e+07	1.96944e+07	2.50367e+07	1.13622e+07	2.62293e+07	1.22616e+07	1.29088e+07	2.77646e+06	1.50671e+07	1.37576e+07	1.45758e+07	1.76326e+07	1.78651e+07
meta_184	Flucytosine	129.091	31.3606	C4H4FN3O	6.28262e+07	5.10864e+07	4.70349e+07	6.19083e+07	5.48731e+07	3.5857e+07	7.21313e+07	4.73967e+07	5.27416e+07	6.06247e+07	8.38065e+07	4.1341e+07	7.40515e+07	5.47455e+07	6.54596e+07	4.73256e+07	7.18176e+07	5.00058e+07
meta_185	1,1-Dimethylbiguanide	129.102	422.324	C4H11N5	2.88013e+07	2.31052e+07	2.28562e+07	1.99845e+07	2.26852e+07	2.68189e+07	2.04242e+07	2.55566e+07	1.99077e+07	2.55941e+07	2.35911e+07	2.56463e+07	2.6944e+07	2.18407e+07	2.34724e+07	2.27597e+07	2.89292e+07	2.29983e+07
meta_186	Sulcatol	129.127	605.773	C8H16O	1.89485e+06	1.94008e+06	2.21181e+07	1.63034e+06	2.76505e+07	2.38121e+06	2.10687e+07	1.9873e+07	1.93721e+07	2.05565e+06	2.02809e+07	2.10582e+06	2.44475e+07	2.02574e+07	1.89396e+07	2.77256e+06	2.07525e+07	2.55799e+06
meta_187	L-Gln	129.138	67.2023	C5H10N2O3	2.62025e+07	1.88884e+07	2.90651e+07	2.02841e+07	1.92723e+07	2.4164e+07	3.44888e+07	2.91267e+07	3.43204e+07	3.41779e+07	3.2491e+07	3.75942e+07	4.36695e+07	6.322e+07	4.02819e+07	3.91782e+07	3.63705e+07	4.67244e+07
meta_188	Pipecolic acid	130.048	87.1633	C6H11NO2	2.32269e+10	2.6623e+10	2.45757e+10	2.79492e+10	2.63729e+10	2.47273e+10	1.64386e+10	1.53273e+10	1.34351e+10	1.63263e+10	14540093136	1.55603e+10	2.07873e+10	2.14512e+10	2.06971e+10	2.21737e+10	2.27637e+10	21374210098
meta_189	Quinoxaline	130.049	789.783	C8H6N2	1.32417e+08	3.51841e+08	1.66494e+08	1.83319e+08	1.36679e+08	9.41228e+08	3.2782e+07	1.59632e+08	1.10066e+08	3.12182e+07	1.88039e+08	1.21431e+08	1.49557e+08	4.52741e+08	1.58448e+08	1.82144e+08	1.5981e+08	1.67693e+08
meta_190	Pyrrolidonecarboxylic acid	130.049	354.092	C5H7NO3	1.12045e+08	1.15268e+08	2.39733e+07	7.77342e+07	2.3406e+07	1.25503e+08	1.4927e+08	1.95606e+07	2.12975e+07	5.97747e+07	7.31419e+07	1.90403e+07	3.00051e+07	9.63005e+07	1.30233e+08	7.10698e+07	2.58488e+07	1.34468e+08
meta_191	L-Glutamate	130.049	268.92	C5H9NO4	3.4049e+08	2.60901e+07	9.36762e+07	1.20937e+08	2.83184e+08	1.12033e+08	7.65582e+07	2.47751e+07	2.28985e+07	8.97034e+07	1.41255e+08	1.38242e+08	2.59773e+07	2.87249e+07	2.82396e+07	2.83719e+07	2.62101e+07	2.93308e+07
meta_192	Isoquinoline	130.065	538.804	C9H7N	3.73899e+07	3.78301e+07	3.54211e+07	4.24501e+07	3.66564e+07	3.71392e+07	3.74787e+07	3.8445e+07	4.19273e+07	3.93584e+07	4.19873e+07	3.95066e+07	3.14113e+07	3.90491e+07	2.85385e+07	2.88797e+07	3.07114e+07	3.27825e+07
meta_193	Nipecotic acid	130.085	837.314	C6H11NO2	9.48192e+07	0	5.04142e+07	0	3.38469e+07	3.70621e+07	4.3294e+07	2.5289e+07	2.29931e+07	3.05803e+07	3.48298e+07	3.02299e+07	2.98533e+07	4.6584e+07	1.2339e+08	4.40824e+07	1.60831e+08	0
meta_194	Vigabatrin	130.085	305.979	C6H11NO2	6.13036e+07	7.94257e+07	2.04875e+08	6.70271e+07	6.82643e+07	1.04102e+08	2.23581e+07	7.81633e+07	1.67257e+08	2.51771e+08	1.00732e+08	6.79662e+07	5.3915e+07	8.58017e+07	4.02083e+08	6.0598e+07	7.72968e+07	1.92111e+08
meta_195	6-Methyladenine	130.05	748.536	C6H7N5	4.78337e+07	4.41407e+07	2.58839e+07	3.29502e+08	1.93438e+08	5.9066e+07	3.66587e+07	2.18084e+07	2.01422e+07	3.66198e+07	2.35307e+08	2.72938e+07	4.4168e+07	3.48429e+07	5.70021e+07	4.00231e+07	2.49206e+07	2.16146e+08
meta_196	Fluorouracil	130.017	551.569	C4H3FN2O2	4.64044e+07	2.48126e+08	1.25446e+08	5.42425e+07	2.54399e+07	3.24706e+07	1.08586e+08	4.25734e+07	3.87494e+07	5.21805e+07	4.5229e+07	5.69889e+07	1.50957e+08	4.13258e+07	6.8769e+07	4.14649e+07	1.73868e+08	2.23119e+07
meta_197	MEVALOLACTONE	130.144	141.826	C6H10O3	4.15353e+06	7.45058e+06	1.11166e+09	1.10421e+09	9.82429e+08	1.1016e+09	3.77455e+06	5.64959e+08	3.6911e+06	3.82417e+06	5.74122e+08	5.82054e+08	8.69961e+08	2.47174e+06	5.76166e+06	9.78194e+08	5.13028e+06	3.06611e+06
meta_198	Heptanoic acid	130.158	540.625	C7H14O2	3.27704e+08	3.26721e+08	3.43615e+08	3.37708e+08	3.2793e+08	3.17347e+08	2.61962e+08	2.48857e+08	2.51647e+08	2.69705e+08	3.57089e+08	2.57286e+08	2.68833e+08	3.20623e+08	2.5255e+08	2.55426e+08	2.85611e+08	3.63539e+08
meta_199	N,N-Diisopropylethylamine (DIPEA)	130.158	595.716	C8H19N	1.75077e+08	1.59676e+08	1.59122e+08	1.52428e+08	1.03585e+08	1.06087e+08	3.22392e+07	1.4233e+08	1.37963e+08	1.79886e+08	3.17103e+07	2.50867e+07	2.90005e+07	1.67522e+08	2.33059e+08	1.33459e+08	1.17e+08	1.32297e+08
meta_200	N-acetyl-beta-alanine	130.013	736.715	NULL	6.34814e+07	7.44326e+07	8.01334e+08	6.7415e+07	1.87551e+08	3.17704e+08	2.25204e+08	4.53199e+08	3.92319e+08	2.176e+08	6.67709e+08	3.07787e+08	2.88501e+08	2.82332e+08	2.40957e+08	2.18789e+08	5.97205e+07	5.54644e+07
meta_201	alpha-Keto-gamma-(methylthio)butyric acid	131.01	103.939	C5H8O3S	1.48256e+07	7.78833e+06	2.53128e+07	1.99193e+07	2.25334e+07	2.11855e+07	2.40368e+07	2.13295e+07	2.03701e+07	2.0354e+07	1.40902e+07	2.30182e+07	2.92637e+07	2.33041e+07	2.59769e+07	2.19374e+07	2.43595e+07	2.89654e+07
meta_202	(E)-3-(4-Hydroxyphenyl)-2-propenal	131.049	419.394	C9H8O2	2.66303e+06	8.39784e+06	9.75004e+06	2.59759e+06	2.64366e+06	9.27392e+06	2.31359e+06	8.92957e+06	2.23129e+06	7.05771e+06	9.09792e+06	8.58506e+06	2.63052e+06	6.82839e+06	2.53853e+06	2.12201e+06	2.64969e+06	2.45359e+06
meta_203	Aspartate	131.085	500.549	C4H5NO4	1.66772e+06	1.75684e+06	1.70948e+06	1.74478e+06	1.67049e+06	1.78302e+06	9.96688e+06	6.67755e+06	7.42949e+06	7.68643e+06	9.4107e+06	1.63622e+06	8.05886e+06	7.89183e+06	7.41717e+06	7.56296e+06	8.34578e+06	5.92052e+06
meta_204	Agmatine	131.129	78.321	C5H14N4	3.89702e+07	8.55537e+06	4.05785e+07	8.94775e+06	9.44925e+06	3.30576e+07	1.88667e+07	2.27308e+07	2.73019e+07	2.48977e+07	2.10279e+07	2.29886e+07	2.02893e+06	1.95213e+06	8.37518e+06	2.14432e+06	2.67667e+06	2.22425e+06
meta_205	Dihydroxyfumaric acid hydrate	131.533	544.667	C4H4O6	2.87123e+07	3.3191e+07	2.57237e+07	3.20497e+08	2.80937e+07	1.62321e+08	3.07248e+07	3.7401e+07	2.77662e+07	1.54915e+08	1.13034e+08	3.34824e+07	1.53095e+08	1.40588e+08	3.58238e+07	1.03419e+08	2.00239e+08	3.56426e+07
meta_206	(R)-Pantolactone	131.533	790.017	C6H10O3	1.92742e+10	2.75933e+09	8.39377e+09	4.29264e+09	4.34014e+09	2.44007e+10	4.35627e+09	2.34863e+10	1.77753e+10	4.4944e+09	1.92303e+10	4.56677e+09	6.16611e+09	4.54805e+09	4.50362e+09	8.84631e+09	4.56076e+09	4.57971e+09
meta_207	Racemethionine	132.044	161.462	C5H11NO2S	3.92123e+06	4.3741e+06	1.95636e+07	1.89003e+07	3.18946e+06	4.19062e+06	3.5614e+06	4.68755e+06	3.48342e+06	4.58559e+06	4.00243e+06	5.02702e+06	3.9981e+06	6.69306e+06	4.44411e+06	4.95239e+06	4.10864e+06	5.14694e+06
meta_208	Ureidopropionic acid	132.054	142.271	C4H8N2O3	2.4583e+07	2.82189e+07	2.94216e+07	2.82573e+07	2.75318e+07	2.97772e+07	1.12899e+07	9.8582e+06	1.38241e+07	9.32544e+06	9.99858e+06	1.11327e+07	1.96421e+07	2.70849e+07	1.01063e+07	2.25658e+07	2.46966e+07	2.23156e+07
meta_209	cis-4-Hydroxy-D-proline	132.065	88.312	C5H9NO3	1.99968e+08	2.49138e+08	2.10468e+08	2.39542e+08	2.28717e+08	2.13181e+08	1.48859e+08	1.50297e+08	1.36726e+08	1.64388e+08	1.82204e+08	1.59925e+08	1.51056e+08	1.47764e+08	1.35501e+08	1.67881e+08	1.68829e+08	1.61097e+08
meta_210	Creatine	132.076	95.2941	C4H9N3O2	4.59316e+07	3.14054e+07	6.95634e+07	5.17016e+07	1.59012e+07	4.78005e+07	5.51867e+08	5.19031e+08	5.14859e+08	5.00547e+08	5.58707e+08	1.35373e+08	3.68385e+07	1.36244e+07	2.85802e+07	1.88033e+07	8.40615e+06	4.05071e+07
meta_211	3-Methylindole	132.08	305.727	C9H9N	2.01384e+09	1.92884e+09	1.94747e+09	1.96188e+09	1.97478e+09	1.92793e+09	1.25228e+09	1.1664e+09	1.14549e+09	1.25081e+09	1.35034e+09	1.26513e+09	1.49614e+09	2.05822e+09	1.59513e+09	1443631283	1.51491e+09	1.7601e+09
meta_212	Beta-Guanidinopropionic acid	132.08	265.454	C4H9N3O2	1.7058e+09	1.67197e+09	1.79256e+09	1.69648e+09	1.75453e+09	1.69335e+09	3.0218e+08	2.81838e+08	3.25802e+08	3.12358e+08	3.10582e+08	3.03251e+08	1.80669e+08	2.85651e+08	1.97568e+08	1.91718e+08	1.97606e+08	2.05493e+08
meta_213	Ornithine	132.09	100.822	C5H12N2O2	6.37407e+07	5.94046e+07	5.5758e+07	6.52323e+07	5.61479e+07	5.7464e+07	1.7975e+07	5.59092e+07	4.99444e+07	4.86424e+07	1.43939e+07	4.88165e+07	4.42103e+07	6.11353e+07	1.33497e+07	4.49509e+07	4.85702e+07	5.24521e+07
meta_214	L-Leucine	132.102	185.94	C6H13NO2	3.69309e+09	3.89272e+09	3.80882e+09	3.63218e+09	3.98415e+09	3.33566e+09	2.04896e+09	1.9264e+09	1.96471e+09	1.88583e+09	2.02246e+09	2.48216e+09	1.79952e+09	2.40325e+09	1.69995e+09	1.84162e+09	1.8705e+09	1.96819e+09
meta_215	Beta-Leucine	132.101	318.931	C6H13NO2	2.10469e+07	2.84639e+08	1.72587e+07	6.25651e+07	1.62382e+07	4.89253e+07	1.40758e+07	4.65528e+07	1.23974e+07	3.43737e+07	4.72573e+07	5.27427e+07	3.88433e+07	4.59386e+07	9.99325e+07	1.19545e+07	5.17381e+07	5.4229e+07
meta_216	6-Aminohexanoate	132.101	361.256	C6H13NO2	6.75556e+07	9.48971e+07	9.62161e+07	6.72054e+07	7.06254e+07	1.46913e+08	6.42374e+07	5.39078e+07	6.46814e+07	4.65069e+07	1.08064e+07	5.23675e+07	4.75618e+07	5.23479e+07	6.97592e+07	3.06412e+07	5.37827e+07	5.71126e+07
meta_217	Cinnamaldehyde	133.065	384.776	C9H8O	1.08915e+08	1.26193e+08	9.86317e+07	9.87711e+07	1.29374e+08	2.4864e+08	3.66121e+07	1.17016e+08	1.24249e+08	3.63195e+07	1.53801e+08	1.35749e+08	2.17076e+08	1.7776e+08	1.7274e+08	1.14325e+08	1.42698e+08	1.34958e+08
meta_218	2-Methoxy-4-vinylphenol	133.061	438.139	C9H10O2	1.50751e+07	1.53679e+07	1.56125e+07	6.23981e+06	8.25968e+07	1.11956e+08	1.32747e+07	9.74645e+06	1.6059e+07	1.34303e+07	7.63979e+07	1.54666e+07	5.70094e+07	1.13946e+07	1.27528e+07	1.14268e+07	6.5933e+07	7.78199e+07
meta_219	5-Aminoindole	133.076	672.255	C8H8N2	5.4841e+06	4.27333e+06	4.45113e+06	4.87724e+06	4.32386e+06	4.96801e+06	1.72226e+06	4.57927e+06	4.73903e+06	4.47828e+06	5.06815e+06	4.8065e+06	4.20772e+06	4.0923e+06	4.9275e+06	4.79911e+06	4.64927e+06	4.42153e+06
meta_220	Ethylmalonic acid	133.084	392.003	C5H8O4	1.53958e+07	9.16435e+06	9.65537e+06	1.05074e+07	1.35164e+07	1.14314e+07	1.26167e+07	1.22001e+07	1.81775e+07	1.30052e+07	2.09915e+07	1.44844e+07	2.48219e+07	1.65851e+07	1.13273e+07	1.01943e+07	1.33058e+07	1.78397e+07
meta_221	MLS000515960-01!	133.105	185.94	C9H14N2	1.9243e+08	1.63855e+08	1.98896e+08	1.88374e+08	1.64287e+08	1.7976e+08	1.02378e+08	9.22377e+07	9.83255e+07	9.33907e+07	9.99361e+07	1.2748e+08	8.86337e+07	1.21908e+08	8.44598e+07	8.67835e+07	9.09742e+07	1.04071e+08
meta_222	Glycyl-glycine	133.143	85.853	C4H8N2O3	4.32069e+07	4.02081e+07	4.62496e+07	2.99255e+07	4.78472e+07	2.73908e+10	5.50612e+07	6.35587e+07	1.7981e+10	4.73446e+07	7.33932e+07	2.20928e+10	3.09731e+07	4.62041e+07	3.6527e+07	3.45987e+07	2.26101e+07	5.09115e+07
meta_223	Hydroxyindole	134.06	343.562	C8H7NO	1.90193e+08	1.93093e+08	2.19944e+08	2.11471e+08	1.87618e+08	1.82978e+08	2.87988e+07	2.58523e+07	2.83429e+07	3.06215e+07	2.87378e+07	2.80076e+07	1.10527e+07	2.87802e+06	2.24567e+06	1.03089e+07	1.21878e+07	2.17555e+06
meta_224	Indolin-2-one	134.061	375.556	C8H7NO	4.11921e+07	4.15572e+07	3.9449e+07	3.9487e+07	3.77653e+07	3.92081e+07	2.04318e+07	2.12507e+07	2.37661e+07	1.74753e+07	2.06164e+07	2.13625e+07	5.37328e+06	4.12152e+06	1.81895e+06	4.50856e+06	2.10796e+06	2.14252e+06
meta_225	6-Hydroxyindole	134.06	36.4066	C8H7NO	2.04669e+06	2.75711e+06	2.90828e+06	3.41648e+06	1.62554e+07	2.75786e+06	4.24952e+06	3.92253e+06	3.02602e+06	1.12291e+07	2.71017e+07	1.22449e+07	1.40059e+07	1.39317e+07	3.4987e+06	1.30629e+07	1.74993e+07	3.79524e+06
meta_226	N,N-Bis(2-hydroxyethyl)formamide	134.081	119.4	C5H11NO3	1.19947e+07	3.57021e+07	2.89841e+07	3.2852e+07	2.58139e+07	9.34077e+07	8.67533e+06	7.9237e+06	1.96237e+07	1.0792e+07	1.34683e+07	1.71384e+07	1.21264e+07	2.44456e+07	2.6605e+07	7.11122e+06	2.64962e+07	1.77449e+07
meta_227	Tranylcypromine	134.096	265.512	C9H11N	1.4489e+08	1.40592e+08	1.51132e+08	1.46083e+08	1.45112e+08	1.44022e+08	2.5353e+07	24916083	2.80731e+07	2.76873e+07	2.75088e+07	2.72244e+07	4.58074e+06	5.81337e+06	4.46576e+06	4.49994e+06	5.01025e+06	4.62112e+06
meta_228	(R)-mandelic Acid	135.044	382.205	C8H8O3	1.66246e+08	1.1363e+08	1.02445e+08	1.02793e+08	9.73535e+07	9.84787e+07	8.38282e+07	8.16761e+07	8.10769e+07	8.384e+07	9.29711e+07	8.44292e+07	8.79257e+07	1.14617e+08	7.75397e+07	8.48885e+07	9.02327e+07	9.23545e+07
meta_229	Ortho-Hydroxyphenylacetic acid	135.044	365.909	C8H8O3	1.38686e+07	6.3079e+07	5.79263e+07	6.9565e+07	6.02766e+07	6.43434e+07	2.49681e+07	2.69837e+07	2.57855e+07	2.73403e+07	2.82431e+07	2.96381e+07	2.21283e+07	2.98282e+07	2.51078e+07	2.43107e+07	2.4691e+07	2.77474e+07
meta_230	Deoxyribose	135.065	135.598	C5H10O4	1.59151e+07	1.40553e+07	1.51035e+07	1.29512e+07	1.36533e+07	9.4963e+07	1.36852e+07	1.51936e+07	1.08536e+07	1.48353e+07	1.97754e+07	1.14538e+07	1.27856e+07	1.34607e+07	1.26698e+07	1.22865e+07	1.23603e+07	1.21426e+07
meta_231	2,4-Dimethylbenzaldehyde	135.08	749.77	C9H10O	1.62843e+07	1.51887e+07	1.41707e+07	1.66532e+07	1.68821e+07	1.82783e+07	1.6511e+07	1.54343e+07	1.53215e+07	1.77708e+07	1.77629e+07	1.84766e+07	1.25796e+07	1.91414e+07	1.32868e+07	1.35074e+07	1.42578e+07	1.60579e+07
meta_232	Chavicol	135.08	504.151	C9H10O	4.11651e+07	3.86929e+07	4.08729e+07	4.03717e+07	3.97384e+07	3.71145e+07	3.72812e+07	3.39538e+07	3.75232e+07	3.474e+07	3.47253e+07	3.68033e+07	3.61183e+07	4.29612e+07	3.22605e+07	3.31504e+07	3.3365e+07	3.40713e+07
meta_233	Indan-1-ol	135.08	809.466	C9H10O	2.60011e+07	2.70128e+07	2.93716e+07	2.9084e+07	7.20316e+06	6.92229e+06	2.37647e+07	2.24445e+07	2.37806e+07	2.5229e+07	2.28038e+07	2.31421e+07	2.52886e+07	3.84849e+07	2.88036e+07	2.81514e+07	2.84424e+07	2.52337e+07
meta_234	Amphetamine	135.101	424.757	C9H13N	1.37661e+07	1.11328e+07	2.66146e+06	1.42522e+07	1.21815e+07	1.39798e+07	1.45994e+07	1.26827e+07	1.25022e+07	2.92843e+06	1.21699e+07	1.29355e+07	1.14356e+07	1.15842e+07	2.79817e+06	2.96479e+06	1.47036e+07	1.16107e+07
meta_235	Camphor	135.117	555.854	C10H16O	1.6128e+07	1.63205e+07	1.63588e+07	1.56834e+07	1.65427e+07	1.44741e+07	1.28151e+07	1.40657e+07	1.19123e+07	1.38136e+07	1.40497e+07	1.24781e+07	2.52007e+07	1.33066e+07	1.05555e+07	1.05234e+07	1.19776e+07	1.01481e+07
meta_236	p-Cymene	135.117	633.776	C10H14	1.29228e+06	1.28746e+06	1.19976e+06	1.34844e+06	1.28696e+06	1.1439e+06	6.73809e+06	1.33069e+07	1.44826e+06	1.3599e+06	7.00402e+06	6.65824e+06	5.57243e+06	7.20838e+06	1.24686e+06	6.32381e+06	1.31132e+06	1.23613e+06
meta_237	Benzothiazole	136.021	674.514	C7H5NS	1.41644e+07	1.28428e+07	1.566e+07	1.61589e+07	9.79053e+06	1.49165e+07	1.65113e+07	1.60076e+07	1.65305e+07	1.25469e+07	1.26922e+07	1.53932e+07	1.96473e+07	1.53032e+07	1.51277e+07	1.75732e+07	1.11439e+07	1.05123e+07
meta_238	Adenine	136.062	134.673	C5H5N5	4.48439e+08	4.28516e+08	4.3315e+08	4.74864e+08	4.63928e+08	4.70121e+08	5.93577e+08	6.44383e+08	5.58134e+08	5.87269e+08	6.31742e+08	6.0192e+08	4.2368e+08	5.24858e+08	4.23274e+08	4.10335e+08	4.25898e+08	4.43298e+08
meta_239	N-Nitrosomethylaniline	136.062	379.742	C7H8N2O	8.19843e+07	7.8663e+07	6.15684e+07	6.79767e+07	7.10818e+07	7.33035e+07	6.45014e+07	6.06552e+07	6.6775e+07	5.76995e+07	6.55292e+07	6.65901e+07	4.53316e+07	6.59139e+07	4.52113e+07	5.24075e+07	5.13815e+07	5.40452e+07
meta_240	2-Phenylacetamide	136.075	249.458	C8H9NO	3.892e+07	4.32806e+06	4.76494e+06	2.36399e+07	2.77112e+07	2.38486e+07	3.51931e+07	2.45581e+07	4.45543e+06	2.46489e+07	1.73346e+07	1.70822e+07	2.27916e+07	2.78521e+07	2.73689e+07	4.50112e+06	2.20189e+07	4.16431e+06
meta_241	Dopamine	136.075	157.738	C8H11NO2	2.69723e+08	2.94303e+08	2.76296e+08	3.1194e+08	3.83138e+08	2.83038e+08	5.52365e+07	6.37521e+07	6.56662e+07	6.16967e+07	8.77644e+07	1.2533e+08	6.85099e+07	8.90809e+07	7.35515e+07	1.02971e+08	7.42068e+07	7.04211e+07
meta_242	N-Benzylformamide	136.075	339.923	C8H9NO	2.95073e+07	6.0725e+07	5.23895e+06	5.08228e+06	2.34534e+07	2.48651e+07	3.39268e+07	2.24078e+07	2.28558e+07	2.24446e+07	5.02584e+07	1.6936e+07	1.57114e+07	4.52714e+07	3.36782e+07	5.87342e+06	1.9869e+07	5.68946e+06
meta_243	p-Octopamine	136.075	581.73	C8H11NO2	3.23806e+06	2.9645e+06	1.46673e+07	1.22239e+07	2.04855e+07	1.4287e+07	1.68431e+07	3.2143e+06	1.12305e+07	3.41167e+06	3.72539e+06	2.38569e+07	3.49919e+06	1.42067e+07	1.83949e+07	3.96144e+06	2.33519e+07	1.16327e+07
meta_244	N-Acetylarylamine	136.075	488.96	C8H9NO	6.02861e+06	1.56137e+07	1.66963e+07	2.11818e+07	9.94023e+06	1.90725e+07	4.57814e+07	2.45431e+07	1.62541e+07	1.11005e+07	1.23828e+08	1.57693e+07	5.51427e+06	9.2291e+06	1.06165e+07	1.28528e+07	9.33242e+06	6.30504e+07
meta_245	Hypoxanthine	137.045	201.151	C5H4N4O	7.84096e+06	7.35208e+06	1.1138e+07	5.33726e+06	5.46908e+06	5.55368e+06	1.13026e+07	1.00085e+07	1.05232e+07	1.16101e+07	1.16358e+07	1.2494e+07	3.17381e+06	4.99781e+06	1.15489e+06	3.6114e+06	2.13807e+06	1.1026e+06
meta_246	allopurinol	137.045	266.037	C5H4N4O	3.49239e+06	661067	3.45063e+06	691164	934966	2.04788e+06	970402	2.05395e+06	2.99026e+06	4.8771e+06	4.7642e+06	1.1658e+06	1.12872e+06	1.32506e+06	5.37759e+06	4.56579e+06	4.17619e+06	4.52635e+06
meta_247	4-Methoxybenzaldehyde	137.059	462.594	C8H8O2	3.79612e+07	3.80939e+07	3.92617e+07	3.90552e+07	4.07613e+07	3.95472e+07	7.76915e+07	6.77987e+07	7.22158e+07	7.3287e+07	7.42939e+07	7.16865e+07	4.09347e+07	4.82941e+07	4.18531e+07	4.67874e+07	4.07751e+07	4.52673e+07
meta_248	Isoniazid	137.059	409.354	C6H7N3O	7.88129e+06	8.89326e+06	3.46677e+07	3.68784e+07	8.77942e+06	3.46815e+07	6.84666e+06	6.88573e+06	3.27989e+07	3.40464e+07	3.74567e+07	6.89049e+06	4.1333e+07	4.56443e+07	3.60717e+07	3.8574e+07	3.25457e+07	2.898e+07
meta_249	Cyclo-prolylglycine	137.065	170.348	C7H10N2O2	2.2117e+07	2.26566e+07	2.53692e+07	2.51512e+07	7.05113e+06	4.61406e+07	5.40058e+06	1.00787e+07	2.63279e+07	1.0175e+07	5.32935e+06	5.7685e+06	2.84469e+07	1.90209e+07	1.3859e+07	1.54331e+07	2.03186e+07	1.55194e+07
meta_250	4-Propylphenol	137.096	753.92	C9H12O	9.89887e+06	8.3165e+06	1.41334e+07	9.65913e+06	1.12588e+07	8.49429e+06	1.09843e+07	9.66458e+06	1.58433e+07	8.8394e+06	1.05193e+07	1.03753e+07	1.02444e+07	1.11793e+07	1.19724e+07	9.63158e+06	1.63657e+07	1.20649e+07
meta_251	Terpinolene	137.132	495.534	C10H16	1.25036e+07	1.31419e+07	1.33559e+07	1.36774e+07	1.20914e+07	1.38264e+07	1.60048e+07	1.41129e+07	1.55845e+07	1.67267e+07	1.7325e+07	1.73956e+07	1.26767e+07	1.56858e+07	1.39557e+07	1.32963e+07	1.27651e+07	1.39411e+07
meta_252	Phenylacetic acid	137.132	635.624	C8H8O2	4.93264e+07	4.62987e+07	4.50531e+07	6.39887e+07	5.72953e+07	5.14814e+07	3.76971e+07	4.48205e+07	4.70423e+07	4.23837e+07	4.73733e+07	4.27355e+07	3.20373e+07	4.38597e+07	3.06463e+07	3.67096e+07	3.60507e+07	3.60896e+07
meta_253	Alpha-Terpineol	137.132	606.018	C10H18O	8.36376e+06	1.41062e+07	8.83488e+06	1.84001e+07	7.85851e+06	9.46437e+06	2.73893e+06	5.84121e+06	2.55414e+06	2.19926e+06	2.19345e+06	5.31005e+06	5.11724e+06	1.08232e+07	1.83835e+06	1.94878e+06	2.08504e+06	1.71491e+06
meta_254	2-Pyridylthioamide	138.027	72.8725	C6H6N2S	1.33084e+08	1.00342e+08	1.16785e+08	1.18396e+08	2.76927e+07	1.28737e+08	1.52168e+08	1.46439e+08	3.16104e+07	3.75279e+07	1.18956e+08	1.67371e+08	1.31629e+08	1.73654e+08	1.46757e+08	1.31595e+08	1.57075e+08	1.45344e+08
meta_255	4-Hydroxybenzoic acid	138.055	95.6051	C7H6O3	6.77258e+09	6.64938e+09	6.95548e+09	7.10726e+09	7.06412e+09	6.97345e+09	5.1658e+09	5.14607e+09	4.82632e+09	5.19161e+09	5.62812e+09	5.24957e+09	4.88873e+09	5.38634e+09	4.76153e+09	4.73191e+09	5.32369e+09	5.35185e+09
meta_256	p-Aminobenzoic acid	138.055	463.057	C7H7NO2	4.43122e+06	3.73935e+06	4.40205e+06	4.2717e+06	5.70284e+06	4.48595e+06	4.67188e+06	4.07957e+06	5.08277e+06	5.8487e+06	3.8651e+06	4.88926e+06	5.31414e+06	2.26847e+07	2.22987e+06	5.47112e+06	1.81064e+06	2.69746e+07
meta_257	3-methoxycatechol	139.039	35.072	C7H8O3	6.12955e+07	4.94686e+07	6.30213e+07	3.19518e+08	2.74474e+08	6.27326e+07	4.99024e+07	2.39848e+08	4.51448e+07	5.52019e+07	4.51498e+07	1.28132e+07	1.25176e+07	6.60264e+07	6.30348e+07	2.64149e+08	3.75003e+07	2.42315e+08
meta_258	4-Chlorobenzoate	138.994	341.546	C7H5ClO2	7.20767e+07	1.33976e+07	1.22325e+07	1.09908e+07	1.12133e+07	6.74233e+07	4.07852e+07	4.79334e+07	3.03234e+07	2.07919e+08	1.32119e+07	4.90279e+07	1.23387e+07	4.7079e+07	5.00341e+07	8.11248e+07	1.25696e+07	3.39992e+07
meta_259	2,5-Furandicarboxylic acid	138.995	162.071	C6H4O5	1.07317e+07	1.70283e+07	8.05941e+06	1.84167e+07	5.49332e+07	4.42153e+07	1.08846e+07	5.45364e+07	1.26183e+08	1.19058e+07	4.60676e+07	1.00429e+07	1.0051e+07	4.33774e+07	6.92469e+07	1.15801e+07	3.65334e+07	1.07213e+07
meta_260	3,4-Dihydroxybenzaldehyde	139.039	397.463	C7H6O3	1.27436e+07	8.02826e+06	7.68475e+06	1.11213e+07	1.15263e+07	1.16654e+07	1.36596e+07	1.52168e+07	1.37076e+07	2.8231e+07	1.31053e+07	1.39028e+07	1.61231e+07	1.52978e+07	1.65133e+07	1.52017e+07	2.0511e+07	1.63651e+07
meta_261	Urocanic acid	139.05	149.931	C6H6N2O2	8.90537e+07	1.00717e+08	9.39322e+07	1.08793e+08	1.05999e+08	1.08624e+08	8.07288e+07	8.42525e+07	1.33986e+08	7.89342e+07	7.34201e+07	8.64767e+07	8.492e+07	1.06519e+08	1.12887e+08	8.19497e+07	7.75539e+07	1.37325e+08
meta_262	Methyl pyrazine 2-carboxylate	139.05	140.016	C6H6N2O2	1.76939e+07	9.25707e+07	7.2051e+07	4.07587e+07	4.74924e+07	1.74146e+07	5.57977e+07	5.41812e+07	1.59383e+07	5.75232e+07	4.71983e+07	4.95469e+07	1.73623e+07	3.73765e+07	1.54393e+07	4.6748e+07	4.18989e+07	1.50782e+07
meta_263	Tyrosol	139.075	547.731	C8H10O2	2.69065e+06	2.72548e+06	2.72496e+06	1.4266e+07	2.40301e+06	1.60205e+07	1.35873e+07	1.38949e+07	1.31112e+07	2.76199e+06	1.24782e+07	1.1843e+07	1.26334e+07	1.13447e+07	1.43304e+07	1.27991e+07	2.64371e+06	1.40182e+07
meta_264	2,4-Diaminoanisole	139.086	355.024	C7H10N2O	9.89994e+07	1.01902e+08	8.6863e+07	8.22889e+07	8.81182e+07	9.20734e+07	9.53943e+07	9.41934e+07	8.55291e+07	8.08394e+07	1.00923e+08	7.75523e+07	4.44515e+07	3.77208e+07	4.9161e+07	4.67266e+07	4.44254e+07	4.97963e+07
meta_265	Isophorone	139.111	719.231	C9H14O	4.57559e+07	4.31404e+07	3.92614e+07	4.79701e+07	4.44335e+07	4.77996e+07	4.41208e+07	4.77065e+07	4.24338e+07	4.96711e+07	4.77474e+07	4.13399e+07	4.86009e+07	7.03975e+07	5.46891e+07	6.5065e+07	5.40395e+07	5.54389e+07
meta_266	Phosphonoacetate	139.984	36.3509	C2H5O5P	2.90312e+08	5.2011e+07	6.32844e+07	4.27768e+08	1.32359e+08	7.05238e+07	6.16512e+07	1.28512e+08	1.76934e+08	1.97393e+08	5.5255e+07	1.32528e+08	3.7649e+08	1.88015e+08	6.60318e+07	1.13777e+08	3.1071e+08	1.30313e+08
meta_267	Benzenesulfonamide	140.01	611.519	C6H7NO2S	2.23463e+07	2.28179e+07	2.44752e+07	2.16372e+07	2.57314e+07	3.53684e+07	2.01646e+07	2.38186e+07	1.88761e+07	2.25006e+07	2.29336e+07	2.21575e+07	2.16231e+07	2.31945e+07	1.94419e+07	2.37307e+07	3.3151e+07	2.40891e+07
meta_268	3-Hydroxypicolinic acid	140.034	150.159	C6H5NO3	7.16604e+07	7.62701e+07	7.31839e+07	8.12186e+07	8.28322e+07	8.85813e+07	8.84431e+07	7.64285e+07	6.96735e+07	6.7511e+07	6.72623e+07	8.13572e+07	7.6349e+07	8.52105e+07	7.02118e+07	7.63337e+07	7.45825e+07	8.77744e+07
meta_269	2,3-Diaminopropanoic acid hydrochloride	140.034	833.069	C3H9ClN2O2	2.72984e+07	6.94313e+06	8.02748e+06	2.72176e+07	2.81874e+07	1.05418e+07	7.93775e+06	3.14511e+07	1.56114e+07	9.85477e+06	3.46486e+07	9.15366e+06	8.84821e+06	7.59645e+06	7.31742e+06	1.26435e+07	1.50231e+07	9.88714e+06
meta_270	6-Hydroxynicotinic acid	140.034	257.646	C6H5NO3	8.13916e+07	7.49268e+07	2.62493e+07	7.18781e+07	2.168e+07	1.86691e+07	8.03726e+07	7.49046e+07	3.24356e+07	2.46022e+07	3.11069e+07	2.57665e+07	7.06023e+07	6.25706e+07	3.84633e+07	4.26544e+07	1.26434e+07	2.88454e+07
meta_271	Methyl 1-methylpyrrole-2-carboxylate	140.07	396.577	C7H9NO2	2.88849e+06	1.07921e+07	2.71255e+06	1.27205e+07	2.2691e+06	1.90394e+07	3.24477e+06	3.39372e+06	1.25068e+07	3.45476e+06	2.66857e+06	1.41221e+07	2.31232e+07	1.0546e+07	1.39525e+07	1.76579e+07	1.89053e+07	3.26082e+06
meta_272	Hexamethylenetetramine	140.107	686.528	C6H12N4	7.10168e+06	8.30295e+06	2.46518e+06	5.79472e+06	9.33347e+06	7.6375e+06	8.19484e+06	8.25666e+06	8.86291e+06	7.42563e+06	8.19288e+06	7.29899e+06	8.55242e+06	9.23002e+06	9.85945e+06	1.40798e+07	7.88243e+06	8.4123e+06
meta_273	O-Phosphoethanolamine	141.016	179.463	C2H8NO4P	6.59119e+06	2.26742e+07	4.21985e+07	5.71878e+06	6.49001e+06	2.95809e+07	2.20139e+07	6.25702e+06	5.72957e+06	7.11926e+07	6.67346e+06	3.78697e+07	6.71377e+06	3.25544e+07	4.36637e+07	6.46541e+06	8.54499e+07	1.52861e+08
meta_274	2-Methoxyresorcinol	141.054	371.435	C7H8O3	3.3681e+08	3.24192e+08	3.42566e+08	3.65232e+08	3.14272e+08	3.26551e+08	2.94786e+08	3.18518e+08	2.90842e+08	2.60453e+08	3.01747e+08	3.05219e+08	2.29254e+08	2.746e+08	1.90275e+08	2.12665e+08	2.01768e+08	2.10291e+08
meta_275	3-METHOXYCATECHOL	141.054	92.7273	C7H8O3	8.06029e+06	2.23307e+07	7.07697e+06	2.00511e+07	2.79078e+07	4.13506e+06	2.77018e+07	3.44427e+07	2.44521e+07	2.22363e+07	8.49043e+06	6.47492e+06	6.70534e+06	8.25423e+06	2.64217e+07	7.38063e+06	3.45509e+07	3.3347e+07
meta_276	Methylimidazoleacetic acid	141.065	98.03	C6H8N2O2	2.17131e+07	1.87919e+07	9.47371e+06	8.99655e+06	1.64712e+07	2.3366e+07	1.10248e+07	1.25258e+07	1.07685e+07	1.89575e+07	2.29002e+07	2.51979e+07	2.18379e+07	2.30352e+07	2.19134e+07	1.59483e+07	1.56541e+07	1.77138e+07
meta_277	Methylthiouracil	142.021	136.963	C5H6N2OS	1.23701e+07	6.46713e+06	2.82269e+07	1.87947e+07	2.69005e+07	2.62255e+07	2.70801e+07	2.77808e+07	7.54253e+06	8.03185e+06	2.52459e+07	6.71203e+06	1.01967e+07	8.39422e+06	2.28216e+07	6.61107e+06	2.10737e+07	2.09443e+07
meta_278	4-Cyanoindole	142.052	72.8583	C9H6N2	1.91951e+08	1.56273e+08	1.64619e+08	1.79311e+08	1.64791e+08	1.62162e+08	1.92324e+08	2.17083e+08	1.91749e+08	2.04891e+08	2.04547e+08	1.77949e+08	2.11611e+08	1.97386e+08	2.6161e+08	1.82229e+08	2.18927e+08	2.02043e+08
meta_279	Guvacoline	142.086	170.588	C7H11NO2	1.28863e+07	1.97854e+07	4.31421e+07	2.16588e+07	2.47313e+07	9.54122e+06	2.38363e+07	2.47014e+07	4.0324e+07	1.77764e+07	1.96928e+07	1.8315e+07	1.76191e+07	2.16055e+07	1.83238e+07	3.36328e+07	1.68226e+07	1.82487e+07
meta_280	Tropine	142.122	542.524	C8H15NO	1.3893e+07	1.54532e+07	2.66748e+07	1.3772e+07	1.38143e+07	1.50256e+07	1.86041e+07	2.87004e+07	1.57315e+07	1.55717e+07	1.49559e+07	1.64559e+07	2.00066e+07	1.5369e+07	1.55379e+07	1.59977e+07	1.66241e+07	2.87078e+07
meta_281	cis,cis-Muconate	143.032	199.168	C6H6O4	5.09526e+08	1.24819e+08	3.56822e+08	6.52583e+08	4.82016e+08	1.81363e+08	1.7476e+08	1.83104e+08	1.92964e+08	1.13796e+09	2.22776e+08	9.98075e+08	1.36913e+09	2.34934e+08	1.1157e+09	2.5737e+08	2.56768e+08	2.57894e+08
meta_282	Kojic acid	143.035	699.108	C6H6O4	7.07786e+08	1.79056e+08	3.52547e+08	8.25214e+08	3.47288e+08	8.55396e+07	3.0822e+08	5.11701e+08	4.91156e+08	1.17787e+08	3.64845e+08	4.27649e+08	1.25476e+08	3.02909e+08	1.27888e+08	1.2775e+08	1.42313e+08	3.85043e+08
meta_283	1,2-Dihydronaphthalene-1,2-diol	143.053	170.707	C10H10O2	4.35203e+06	2.48747e+06	5.12288e+06	4.56096e+06	4.27473e+06	4.63463e+06	4.3519e+06	4.35749e+06	4.51565e+06	4.05453e+06	3.99717e+06	3.59314e+06	4.27117e+06	5.34856e+06	3.96011e+06	3.4929e+06	4.00821e+06	2.80615e+06
meta_284	CYCLOCREATINE	143.072	391.833	C5H9N3O2	5.97461e+07	5.99573e+07	5.74871e+07	4.42159e+07	5.25138e+07	6.25443e+07	1.03743e+07	2.11271e+07	1.25576e+07	1.36965e+07	1.2433e+07	1.26409e+07	2.32725e+06	2.2616e+06	2.52733e+06	2.65343e+06	2.90372e+06	2.58818e+06
meta_285	6-Methylquinoline	143.07	103.915	C10H9N	3.30113e+07	4.84607e+07	1.66761e+07	1.72032e+07	4.6163e+07	1.91511e+07	7.55262e+07	6.95499e+07	1.19564e+07	2.05497e+07	1.44366e+07	6.60303e+07	1.15579e+07	1.31981e+07	7.55577e+07	1.06712e+07	2.39103e+07	2.71447e+07
meta_286	Ectoine	143.083	503.269	C6H10N2O2	3.1232e+06	3.53547e+06	3.29973e+06	3.86074e+06	3.82013e+06	2.09965e+07	3.79707e+06	3.44575e+06	3.54799e+06	4.12828e+06	3.27998e+06	1.22483e+07	1.48849e+07	3.4296e+06	2.87228e+06	3.02731e+07	1.25947e+07	3.32628e+06
meta_287	NP-018661	143.106	593.572	C8H16O3	2.73642e+07	5.72953e+06	2.88112e+07	2.52301e+07	2.76077e+07	5.69555e+06	2.60625e+07	3.01139e+07	2.08445e+07	2.25658e+07	5.97674e+06	2.2272e+07	1.46311e+07	2.30561e+07	1.73129e+07	1.66971e+07	1.77867e+07	4.48674e+06
meta_288	4-Hydroxy-2-quinolone	144.037	420.949	C9H7NO2	2.24754e+07	2.73939e+07	2.3832e+07	5.23068e+06	5.83232e+07	3.03395e+07	5.0213e+07	2.44978e+07	1.90918e+07	2.68888e+07	2.03717e+07	3.30455e+07	4.00879e+07	4.26178e+07	5.45224e+07	3.41264e+07	4.0122e+07	2.74083e+07
meta_289	5-(2-Hydroxyethyl)-4-methylthiazole	144.049	72.8591	C6H9NOS	6.61798e+07	5.27762e+07	3.4275e+08	5.18589e+07	3.32092e+08	1.01139e+08	3.99407e+08	1.04942e+08	7.36572e+07	9.86764e+07	8.42096e+07	8.42597e+07	7.08572e+07	9.081e+07	9.86706e+07	8.72636e+07	7.04573e+07	4.79456e+08
meta_290	7-methylpyrimido[4,5-d]pyrimidin-4-amine	144.064	588.783	C7H7N5	8.03156e+07	6.27581e+07	2.04085e+07	1.86632e+07	6.46653e+07	9.92162e+07	5.83013e+07	1.77365e+08	8.52451e+07	6.3004e+07	2.27664e+07	6.19127e+07	9.68936e+07	1.98119e+08	1.1285e+08	9.45937e+07	7.30826e+07	1.09796e+08
meta_291	Alanopine	144.064	211.856	C6H11NO4	2.09951e+07	1.94295e+07	1.59151e+07	2.25654e+07	1.1348e+08	8.24008e+07	1.05525e+08	6.90284e+07	5.9983e+08	7.04295e+07	1.96805e+07	8.6855e+07	2.0677e+07	1.03411e+08	8.02141e+07	7.02384e+07	2.29238e+08	1.30682e+08
meta_292	Tryptophanol	144.08	391.897	C10H11NO	3.27943e+08	3.32482e+08	3.391e+08	2.84621e+08	2.89496e+08	3.43267e+08	8.7527e+07	8.63786e+07	9.59999e+07	9.04574e+07	9.07595e+07	9.41941e+07	1.95217e+07	2.44263e+07	2.07941e+07	2.00925e+07	2.08751e+07	2.089e+07
meta_293	2-Naphthylamine	144.08	320.901	C10H9N	2.09804e+08	2.21981e+08	2.12984e+08	2.17468e+08	2.04359e+08	2.1523e+08	1.68655e+07	1.70903e+07	2.31984e+07	2.61538e+07	1.76605e+07	1.74486e+07	9.69463e+06	1.36109e+07	1.05946e+07	8.59281e+06	2.60854e+07	2.72269e+07
meta_294	DL-Stachydrine	144.101	211.228	C7H13NO2	2.59928e+07	3.70597e+07	3.94659e+07	2.53176e+07	2.16041e+07	6.11973e+07	2.58274e+07	2.51186e+07	4.539e+07	1.89961e+07	2.17484e+07	2.93554e+07	5.2674e+07	2.52508e+07	9.5081e+07	2.72243e+07	4.26566e+07	2.44246e+07
meta_295	Stachydrine	144.101	180.394	C7H13NO2	3.38296e+07	1.87723e+07	5.08791e+07	1.85615e+07	2.463e+07	1.69252e+07	5.84541e+07	3.44189e+07	4.60985e+07	6.03905e+07	4.64309e+07	1.56936e+07	3.23739e+07	1.95747e+07	3.74095e+07	3.56494e+07	3.89403e+07	5.74413e+07
meta_296	p-Acetaminobenzaldehyde	144.044	337.173	C9H9NO2	1.77642e+07	1.71296e+07	1.53365e+07	1.8199e+07	1.63143e+07	1.60521e+07	1.67637e+07	1.64345e+07	1.61164e+07	1.69192e+07	1.80528e+07	1.59583e+07	1.34577e+07	2.50106e+07	2.36097e+07	2.08676e+07	1.81027e+07	2.96803e+07
meta_297	Valpromide	144.138	700.191	C8H17NO	2.44569e+07	3.69417e+07	3.46014e+07	2.26932e+07	3.00222e+07	2.97241e+07	2.00173e+07	2.90891e+07	2.35554e+07	2.06553e+07	3.03298e+07	2.18886e+07	2.04377e+07	2.2967e+07	2.13068e+07	2.89139e+07	4.17528e+07	3.30176e+07
meta_298	Tripropylamine	144.174	455.09	C9H21N	4.60208e+06	3.75105e+06	5.32759e+06	3.1578e+06	1.34929e+06	5.01304e+06	3.10725e+06	5.54572e+06	674646	888648	3.58669e+06	2.31347e+06	642272	732339	3.36981e+06	4.46205e+06	4.23014e+06	4.69801e+06
meta_299	3-Methyl-3-hydroxypentanedioate	145.047	127.449	C6H10O5	7.29851e+09	1.65914e+09	1.80407e+09	1.74513e+09	7.92455e+09	8.8712e+09	8.62502e+09	1.84787e+09	1.65046e+09	2.00133e+09	2.49543e+09	2.24125e+09	3.01417e+09	2.51701e+09	2.50623e+09	9.49242e+09	2.60934e+09	2.63188e+09
meta_300	3-Hydroxymethylglutaric acid	145.047	836.731	C6H10O5	7.44499e+08	1.14373e+08	1.51215e+08	1.46319e+08	2.82226e+08	1.23533e+08	1.18987e+08	2.4717e+08	1.14486e+08	3.58084e+08	8.53726e+08	5.16352e+08	1.1234e+09	1.28153e+08	4.25146e+08	1.36026e+08	3.80809e+08	1.26441e+08
meta_301	Ethyl levulinate	145.085	384.416	C7H12O3	8.94061e+06	5.26542e+07	4.65413e+07	9.63112e+06	4.35099e+07	5.39578e+07	7.33553e+06	7.25791e+06	5.78044e+07	6.34781e+06	7.99001e+06	8.47638e+06	6.31899e+06	1.05836e+07	5.41896e+06	7.1239e+06	6.74496e+06	5.76809e+06
meta_302	Nicotine	145.105	161.49	C10H14N2	1.19221e+07	1.19932e+07	1.13518e+07	1.57202e+07	1.28098e+07	1.12533e+07	1.08072e+07	1.24124e+07	1.10713e+07	1.24581e+07	1.3189e+07	1.28646e+07	1.15902e+07	1.50081e+07	1.38173e+07	1.1475e+07	1.05005e+07	1.04305e+07
meta_303	Betaine-trimethyl-d9 hydrochloride	145.101	449.455	C5H12ClNO2	5.71461e+07	6.42506e+06	5.71778e+06	6.2164e+06	6.03881e+06	5.66636e+07	6.54949e+06	7.01641e+06	5.31139e+07	5.41562e+07	7.74086e+07	5.38956e+06	7.51388e+07	7.87781e+06	5.31551e+06	8.5347e+07	5.72461e+06	8.57256e+07
meta_304	PPA	145.101	593.194	C11H14O	4.16506e+07	4.59695e+06	4.29327e+06	3.13637e+07	4.02843e+06	4.13371e+06	3.41906e+07	3.21784e+07	3.46874e+07	3.45622e+06	4.55124e+06	3.73671e+06	5.10265e+07	4.82657e+07	4.98902e+07	4.75432e+07	2.65268e+06	5.31709e+07
meta_305	Monomethyl glutaric acid	145.989	108.176	C6H10O4	2.20335e+07	1.56853e+07	1.79084e+07	1.94602e+07	1.88591e+07	4.36367e+06	1.91273e+07	2.47449e+07	2.0369e+07	1.95042e+07	1.37486e+07	1.98312e+07	2.05167e+07	8.70607e+06	1.21763e+07	1.89014e+07	1.18537e+07	1.48021e+07
meta_306	1H-Benzotriazole-5-carboxylic acid	146.029	72.8747	C7H5N3O2	8.45226e+08	7.45325e+08	7.91667e+08	8.19206e+08	8.46512e+08	7.96234e+08	9.84946e+08	9.07766e+08	9.2099e+08	1.07298e+09	9.54723e+08	9.40904e+08	8.87128e+08	1.02307e+09	7.99542e+08	9.25433e+08	9.65568e+08	9.17482e+08
meta_307	indoline-2-carboxylic acid	146.052	93.0596	C9H9NO2	3.84938e+08	3.69436e+08	3.18174e+08	3.11152e+08	2.97937e+08	3.2972e+08	4.02371e+08	4.56306e+08	3.76841e+08	3.75767e+08	4.07061e+08	3.61774e+08	4.40899e+08	4.22746e+08	4.64508e+08	3.91888e+08	4.74783e+08	5.27568e+08
meta_308	4-Guanidinobutanoic acid	146.045	127.614	C5H11N3O2	1.91571e+07	3.78167e+07	2.89559e+07	2.13101e+07	2.96193e+07	4.01196e+07	2.4654e+08	4.66379e+08	2.54929e+07	2.25603e+07	2.90925e+07	1.4201e+08	2.23447e+08	3.40864e+07	1.81895e+08	2.91852e+08	2.42228e+08	2.39098e+08
meta_309	PTERIN	146.045	115.294	C6H5N5O	4.4527e+06	4.58868e+06	4.7741e+06	4.30933e+06	5.12063e+06	4.31688e+06	4.43543e+06	4.03378e+06	1.64835e+07	4.24038e+06	1.63927e+07	1.68818e+08	3.74407e+08	2.1063e+07	2.39252e+08	1.61829e+08	1.20015e+07	4.03182e+08
meta_310	8-Hydroxyquinoline	146.059	317.074	C9H7NO	6.17681e+08	6.43674e+08	6.69059e+08	6.75077e+08	7.08672e+08	6.89293e+08	3.66134e+08	3.71825e+08	3.34916e+08	3.40544e+08	4.06647e+08	3.66736e+08	3.28546e+08	4.76133e+08	3.77538e+08	3.44486e+08	3.66745e+08	3.73085e+08
meta_311	Quinolin-2-ol	146.06	335.128	C9H7NO	5.06545e+08	4.61835e+08	5.26526e+08	5.51198e+08	4.82115e+08	5.02142e+08	6.21643e+08	6.21102e+08	5.44861e+08	5.89839e+08	6.49649e+08	5.88441e+08	5.27589e+08	6.64196e+08	5.34591e+08	4.86898e+08	5.07235e+08	4.90161e+08
meta_312	2-Keto-6-aminocaproate	146.082	90.2204	C6H11NO3	1.55524e+09	1.60477e+09	1.57009e+09	1.73763e+09	1.58901e+09	1.6674e+09	1.79772e+09	1.89021e+09	1.77505e+09	1.73592e+09	1.76414e+09	1.76078e+09	1.71317e+09	1.75974e+09	1.63966e+09	1.64e+09	1.69613e+09	1.6334e+09
meta_313	Acetylcholine	146.117	342.19	C7H16NO2	9.31366e+06	1.48078e+07	1.00845e+07	1.07231e+07	8.05374e+06	1.0076e+07	6.7052e+06	6.34054e+06	6.83695e+06	7.61215e+06	8.92104e+06	6.73537e+06	7.70137e+06	10316140	7.80025e+06	8.42163e+06	9.28279e+06	7.1963e+06
meta_314	Glutamate	146.117	605.616	C5H7NO4	6.01312e+06	5.90737e+06	5.54607e+06	3.44372e+06	5.60936e+06	7.16344e+06	5.48499e+06	5.10187e+06	3.8753e+06	4.03851e+06	6.27607e+06	3.61272e+06	3.288e+06	4.91928e+06	3.62538e+06	6.19289e+06	3.61808e+06	4.44792e+06
meta_315	Spermidine	146.165	68.6375	C7H19N3	8.64536e+07	5.8206e+07	6.14195e+07	6.77244e+07	4.76364e+07	7.84324e+07	1.10318e+08	8.37446e+07	9.32701e+07	9.42689e+07	1.13742e+08	1.12302e+08	1.33449e+08	1.58527e+08	1.11518e+08	1.26471e+08	9.62835e+07	1.23167e+08
meta_316	4-Hydroxycinnamic acid	146.98	826.02	C9H8O3	4.04636e+08	3.59653e+08	9.99718e+07	4.26971e+08	2.17308e+09	1.01005e+09	8.88146e+07	2.36299e+08	3.55614e+08	2.27419e+08	4.20801e+08	9.04151e+07	2.24387e+08	3.26431e+08	3.56371e+08	8.81155e+07	4.63423e+08	4.69984e+08
meta_317	2,4-Dihydroxypteridine	147.029	137.864	C6H4N4O2	5.67152e+07	5.88943e+07	6.4571e+07	5.30851e+07	5.39674e+07	4.95558e+07	5.04005e+07	5.88291e+07	4.7622e+07	5.89389e+07	5.69634e+07	5.1292e+07	5.51037e+07	6.00684e+07	5.26785e+07	5.54479e+07	5.556e+07	5.97562e+07
meta_318	Coumarin	147.045	461.067	C9H6O2	7.04396e+08	7.2334e+08	7.47719e+08	7.4908e+08	7.87491e+08	7.62871e+08	5.33206e+08	4.85429e+08	5.42932e+08	5.67306e+08	5.08425e+08	5.08536e+08	5.42378e+08	7.26277e+08	5.75776e+08	6.31006e+08	5.86301e+08	6.69127e+08
meta_319	O-Acetyl-L-serine	147.054	93.7469	C5H9NO4	2.03342e+07	1.82293e+09	1.37628e+09	1.51377e+09	2.33081e+07	3.91178e+07	3.86671e+07	3.36067e+07	2.72941e+07	3.72711e+07	3.81978e+07	3.00438e+07	4.16953e+07	3.92399e+07	3.44643e+07	6.67878e+08	3.98172e+07	4.99346e+07
meta_320	2-Deoxy-D-glucose	147.065	31.3449	C6H12O5	1.973e+07	1.13761e+08	1.33811e+08	1.76453e+08	1.7736e+08	7.06731e+07	2.2225e+07	1.55551e+08	1.72326e+07	1.68233e+07	1.73425e+07	6.81374e+07	1.90998e+07	1.37594e+08	1.90821e+07	1.1903e+08	6.85415e+07	1.55571e+08
meta_321	6-Deoxy-L-galactose	147.064	334.923	C6H12O5	9.81603e+07	1.72344e+07	1.08591e+08	1.23538e+08	1.7365e+07	1.86303e+07	1.00459e+08	9.21054e+07	7.95143e+07	7.91348e+07	9.69719e+07	9.35423e+07	8.13125e+07	9.13904e+07	8.33725e+07	1.44464e+07	1.73896e+07	1.51008e+08
meta_322	L-Glutamine	147.076	87.1035	C5H10N2O3	4.66198e+10	5.44663e+10	50292873601	5.55219e+10	5.16348e+10	4.90309e+10	3.21197e+10	3.03412e+10	2.74321e+10	32045287877	2.99725e+10	3.07081e+10	4.09232e+10	41895827143	3.9926e+10	4.27936e+10	4.23431e+10	4.2343e+10
meta_323	L-Lysine	147.076	106.934	C6H14N2O2	4.82937e+09	4.40087e+09	4.73735e+09	5.2521e+09	4.13603e+09	4.62035e+09	2.09954e+09	2.03413e+09	2.2832e+09	2.16699e+09	4.91804e+08	2.32421e+09	3.25033e+09	3.87978e+09	2.94963e+09	2.44329e+09	3.75728e+09	2.8961e+09
meta_324	L-2-Hydroxyglutaric acid	147.983	837.321	C5H8O5	1.39394e+06	1.31254e+06	5.18595e+06	6.10222e+06	1.06509e+07	1.3088e+06	1.00509e+07	6.21665e+06	6.25463e+06	8.1557e+06	1.00553e+06	1.43122e+06	7.93079e+06	1.36244e+06	1.40321e+06	1.34103e+06	1.07975e+06	8.40344e+06
meta_325	2-Hydroxyglutarate	148.039	375.801	C5H8O5	1.26784e+06	1.51031e+06	5.56016e+06	1.20323e+06	1.12205e+06	1.32082e+06	6.12948e+06	6.85942e+06	7.6613e+06	7.99807e+06	8.07775e+06	7.26734e+06	1.57298e+07	1.06669e+07	6.65054e+06	8.85669e+06	7.08058e+06	8.30955e+06
meta_326	Indole-3-carbinol	148.079	87.1035	C9H9NO	2.19441e+09	2.7983e+09	2.47678e+09	2.83353e+09	2.58679e+09	2.49517e+09	1.55137e+09	1.46458e+09	1.23812e+09	1.5908e+09	1.38421e+09	1.42491e+09	2.03465e+09	2.14828e+09	2.02196e+09	2.16835e+09	2.12006e+09	2.09849e+09
meta_327	5-Methoxyindole	148.079	108.715	C9H9NO	1.69118e+08	1.69637e+08	1.84449e+08	1.96721e+08	1.56375e+08	1.74131e+08	2.50607e+08	7.62038e+07	8.17384e+07	8.0115e+07	5.11481e+07	1.85677e+08	1.23621e+08	1.43674e+08	1.09656e+08	8.89898e+07	1.29087e+08	1.1211e+08
meta_328	Hydroxyisoleucine	148.096	99.0237	C6H13NO3	8.88564e+08	8.96176e+08	8.88471e+08	9.03552e+08	8.37577e+08	8.94104e+08	4.22112e+08	4.38337e+08	4.00957e+08	4.31364e+08	4.33053e+08	3.76661e+08	3.98408e+08	4.8575e+08	4.36577e+08	3.98883e+08	4.19128e+08	4.2215e+08
meta_329	4-Hydroxyisoleucine	148.096	134.87	C6H13NO3	5.39298e+07	5.48757e+07	5.52264e+07	5.30611e+07	5.21519e+07	5.18689e+07	3.20918e+07	9.23055e+06	2.91424e+07	3.20067e+07	3.12009e+07	3.47665e+07	3.40358e+07	3.732e+07	3.36698e+07	3.14481e+07	3.59658e+07	3.46999e+07
meta_330	3-Methyladenine	149.023	490.45	C6H7N5	2.12626e+07	2.47091e+07	2.23527e+07	2.32557e+07	2.49423e+07	2.303e+07	1.28848e+07	2.41855e+07	2.5291e+07	9.95964e+06	2.26975e+07	1.25707e+07	1.28329e+07	1.30717e+07	1.07024e+07	1.11136e+07	1.06908e+07	1.06739e+07
meta_331	Ethionamide	149.049	420.76	C8H10N2S	2.64886e+07	2.87136e+07	2.32077e+07	5.8477e+06	5.41926e+06	2.40107e+07	2.81143e+07	1.72312e+07	2.11789e+07	2.0312e+07	3.34434e+06	4.46922e+06	2.14242e+07	2.85685e+07	1.785e+07	2.36407e+07	1.90258e+07	2.4757e+07
meta_332	trans-Cinnamate	149.059	379.498	C9H8O2	1.89473e+07	1.79463e+07	1.77603e+07	1.66879e+07	1.66988e+07	1.82239e+07	2.73184e+07	2.72149e+07	3.15604e+07	2.77281e+07	3.42261e+07	2.9163e+07	1.94047e+07	2.78178e+07	1.79125e+07	2.20704e+07	2.34922e+07	2.3385e+07
meta_333	1-Methyladenine	149.071	563.712	C6H7N5	1.1469e+07	3.7225e+06	1.21839e+07	1.5272e+07	4.23414e+06	4.48865e+07	4.37614e+06	4.29243e+06	8.7897e+07	4.43474e+06	4.71767e+06	2.77672e+07	2.7491e+07	2.33541e+07	6.35669e+06	5.37044e+06	2.60274e+07	5.69321e+06
meta_334	7-Methyladenine	149.071	520.594	C6H7N5	1.156e+07	3.99376e+06	5.14041e+07	2.08351e+07	1.87741e+07	2.89617e+07	4.63285e+06	5.03708e+06	1.60697e+07	1.71644e+07	4.17113e+07	3.34065e+07	5.57066e+06	2.12862e+07	5.08191e+07	6.61757e+06	6.00277e+06	3.15799e+07
meta_335	Estragole	149.096	459.533	C10H12O	4.76768e+07	4.76272e+07	5.19523e+07	4.76908e+07	5.01236e+07	4.0528e+07	4.91982e+07	5.44188e+07	5.49186e+07	5.46318e+07	4.28603e+07	5.33824e+07	3.93348e+07	5.08819e+07	3.95323e+07	4.35704e+07	4.14477e+07	4.42362e+07
meta_336	4-Isopropylbenzaldehyde	149.096	447.989	C10H12O	9.48708e+06	9.64952e+06	4.0878e+06	3.10856e+06	7.96574e+06	8.10976e+06	9.89535e+06	1.10284e+07	9.48984e+06	9.72575e+06	9.76705e+06	1.00204e+07	7.99448e+06	1.01444e+07	5.26511e+06	7.74625e+06	8.95454e+06	8.95811e+06
meta_337	pentyl-Benzene	149.132	592.858	C11H16	2.68282e+06	8.00794e+06	7.78032e+06	6.49566e+06	8.04611e+06	6.33226e+06	4.35336e+06	7.3062e+06	6.37564e+06	3.70086e+06	4.14906e+06	5.94835e+06	4.09135e+06	5.50755e+06	4.28518e+06	5.52459e+06	4.3638e+06	5.1361e+06
meta_338	Pyridoxal	150.055	253.845	C8H9NO3	1.60748e+08	1.73722e+08	1.66362e+08	1.64096e+08	1.76112e+08	1.66879e+08	1.25981e+08	1.12109e+08	1.04373e+08	1.26229e+08	1.26662e+08	1.11436e+08	8.37582e+07	1.10523e+08	8.05829e+07	8.50691e+07	7.98636e+07	7.77794e+07
meta_339	L-Methionine	150.057	125.297	C5H11NO2S	4.36879e+07	5.82405e+07	5.33224e+07	4.67829e+07	5.4366e+07	5.07483e+07	3.98443e+07	4.72561e+07	1.05025e+07	5.27232e+07	4.50999e+07	7.48958e+07	4.39455e+07	5.4726e+06	4.48867e+07	3.69685e+07	4.55417e+07	4.20563e+07
meta_340	D-Cathinone	150.091	653.3	C9H11NO	2.53161e+07	2.55136e+07	3.48162e+07	3.0958e+07	2.68176e+07	3.07767e+07	2.62542e+07	3.05364e+07	2.86672e+07	2.69094e+07	2.4748e+07	2.84674e+07	3.07066e+07	3.71143e+07	2.69533e+07	3.06515e+07	2.88239e+07	2.99482e+07
meta_341	3-Methoxytyramine	150.091	265.149	C9H13NO2	9.45211e+07	9.72292e+07	1.01591e+08	9.45504e+07	9.94865e+07	9.72774e+07	3.58858e+07	1.15323e+07	2.65991e+07	2.35959e+07	2.01384e+07	2.5233e+07	1.75069e+07	2.25899e+07	4.92559e+06	1.7362e+07	1.89114e+07	1.73504e+07
meta_342	D-Ribose	151.035	72.8702	C5H10O5	4.15107e+10	3.91733e+10	3.94015e+10	4.13185e+10	4.00076e+10	3.99864e+10	4.77089e+10	4.63799e+10	4.86619e+10	4.98682e+10	4.67869e+10	4.66099e+10	4.58077e+10	5.3131e+10	4.36081e+10	4.74621e+10	46231114444	4.64249e+10
meta_343	Piperonal	151.038	620.507	C8H6O3	2.24364e+06	2.2379e+06	2.89905e+06	2.83543e+06	2.48148e+06	2.7042e+06	3.26594e+06	3.88642e+06	1.62764e+07	4.09659e+06	1.87273e+07	3.71801e+06	2.19716e+07	4.56993e+07	2.40996e+07	2.74064e+07	2.95093e+07	2.2252e+07
meta_344	D-Arabinose	151.058	253.989	C5H10O5	9.94698e+06	1.01684e+07	1.15311e+07	1.09e+07	1.0088e+07	1.20942e+07	7.82914e+06	6.56506e+06	5.66378e+06	8.48044e+06	8.61602e+06	6.4131e+06	5.56192e+06	7.45226e+06	5.36366e+06	4.44515e+06	4.79259e+06	3.82153e+06
meta_345	4-Ethoxybenzaldehyde	151.075	63.2313	C9H10O2	2.36181e+07	8.05246e+06	2.70769e+07	8.60354e+06	7.95269e+06	7.71856e+06	7.65619e+06	9.52274e+06	8.87063e+06	8.09144e+06	7.86609e+06	8.15985e+06	8.11771e+06	1.14851e+07	4.78669e+07	2.0699e+07	9.23517e+06	2.97849e+07
meta_346	(+)-(S)-Carvone	151.111	547.85	C10H14O	1.25809e+07	1.02242e+07	1.00735e+07	1.03274e+07	9.97594e+06	8.86661e+06	4.49359e+06	7.70738e+06	1.13014e+07	8.51908e+06	7.22471e+06	8.38604e+06	1.14606e+07	5.11303e+06	5.00763e+06	5.74559e+06	6.53017e+06	5.38196e+06
meta_347	2-Adamantanone	151.111	534.787	C10H14O	4.6781e+06	8.58298e+06	7.49161e+06	7.73553e+06	8.01943e+06	7.20696e+06	4.17699e+06	4.5817e+06	4.43322e+06	4.58661e+06	4.43685e+06	8.46993e+06	4.17098e+06	5.43043e+06	4.81648e+06	4.92868e+06	4.37777e+06	4.14306e+06
meta_348	Thymol	151.111	835.798	C10H14O	1.25117e+06	1.16536e+06	1.51599e+06	5.84522e+06	7.01969e+06	5.75051e+06	3.90202e+06	1.03584e+06	3.74683e+06	1.13385e+06	6.13955e+06	9.21196e+06	4.34809e+06	1.5092e+06	958801	4.83191e+06	1.03706e+06	6.34967e+06
meta_349	5-Isopropyl-2-methylphenol	151.111	814.11	C10H14O	1.84622e+06	1.69942e+06	1.94961e+06	1.72085e+06	1.759e+06	1.72554e+06	1.78567e+07	1.86283e+06	1.03225e+07	1.86951e+06	4.80144e+06	6.60993e+06	7.59991e+06	1.14738e+07	1.63922e+06	7.77465e+06	5.89411e+06	3.59764e+06
meta_350	3-Hydroxyphenylacetic acid	152.047	785.24	C8H8O3	4.40604e+06	3.57086e+07	4.32042e+06	1.0225e+08	3.71629e+07	1.95705e+07	3.02727e+07	2.57083e+07	4.85784e+06	1.63798e+07	2.95098e+07	4.79037e+06	5.45355e+06	2.68684e+07	5.16622e+06	5.22461e+06	1.73511e+07	3.52825e+07
meta_351	4-Methoxybenzoate	152.046	762.856	C8H8O3	1.94866e+07	1.54319e+07	4.08881e+06	2.76637e+07	4.75416e+06	1.78191e+07	2.84081e+07	2.74353e+07	1.60262e+07	2.80516e+06	1.34539e+07	4.60171e+07	4.20192e+07	4.29849e+06	1.89574e+07	1.84981e+07	4.62145e+06	2.08808e+07
meta_352	2-Methoxybenzoic acid	152.046	834.474	C8H8O3	2.71862e+07	1.09393e+07	1.83765e+06	2.30571e+06	9.89966e+06	1.97472e+06	1.99491e+06	1.73612e+06	1.88804e+06	7.658e+06	1.16073e+07	1.15404e+07	7.78809e+06	1.71304e+07	3.44389e+07	1.91215e+06	9.7185e+06	2.46782e+06
meta_353	Vanillin	152.046	806.366	C8H8O3	4.51453e+06	2.35672e+07	2.46146e+07	4.47468e+06	3.27664e+07	2.25763e+07	5.14581e+06	2.83204e+07	8.6176e+07	1.78044e+07	5.73365e+06	5.52704e+06	5.29151e+06	2.2171e+07	1.59293e+07	5.35962e+06	3.15608e+07	5.12024e+06
meta_354	Methyl 2-hydroxybenzoate	152.046	816.252	C8H8O3	2.77502e+06	1.89437e+07	1.74015e+06	3.44392e+06	2.26151e+06	2.40339e+06	2.82914e+06	1.6454e+07	3.14459e+06	1.16851e+07	1.556e+07	2.56952e+06	1.93903e+07	1.33884e+07	2.79763e+06	1.32788e+07	2.94933e+06	3.46861e+06
meta_355	Guanine	152.056	198.395	C5H5N5O	2.26645e+08	2.26194e+08	2.26134e+08	2.21663e+08	2.53513e+08	2.25222e+08	1.8128e+08	1.5836e+08	1.82193e+08	1.81684e+08	1.70076e+08	1.78618e+08	1.42933e+08	2.19339e+08	1.47754e+08	1.51856e+08	1.64876e+08	1.56832e+08
meta_356	p-Hydroxyphenylacetic acid	152.07	36.632	C8H8O3	4.05604e+06	4.24404e+06	3.20922e+07	2.57852e+07	2.92268e+07	2.65573e+07	7.89399e+06	6.67455e+06	5.57728e+06	6.06421e+06	2.53376e+07	2.82254e+07	3.02057e+07	2.95781e+07	6.60989e+06	2.97415e+07	5.11424e+07	3.64063e+07
meta_357	Acetaminophen	152.07	501.491	C8H9NO2	2.82832e+06	2.91985e+06	2.77877e+06	2.93171e+06	2.99673e+06	3.41194e+06	2.95634e+06	2.74226e+06	2.21223e+07	1.7833e+07	3.49732e+06	5.50861e+07	3.13118e+07	1.6266e+07	3.17738e+06	2.05045e+07	3.2831e+06	1.60225e+07
meta_358	Phenylpropanolamine	152.107	724.977	C9H13NO	3.59841e+06	1.99598e+06	4.03282e+06	3.0971e+06	1.86833e+06	4.83817e+06	2.04852e+06	2.12447e+06	3.40814e+06	3.89023e+06	5.2089e+06	2.09905e+06	4.14252e+06	4.49864e+06	3.70533e+06	4.93779e+06	4.65067e+06	3.91878e+06
meta_359	2',4'-Dihydroxyacetophenone	152.994	570.596	C8H8O3	4.80735e+07	9.32935e+07	2.6681e+07	4.14335e+07	3.05025e+07	9.76536e+07	6.80081e+06	3.72205e+07	3.57528e+07	5.40396e+07	6.5421e+06	4.23831e+07	1.43069e+08	6.00519e+06	3.47718e+07	8.16622e+06	6.38215e+06	6.54481e+06
meta_360	Gentisic acid	153.018	376.031	C7H6O4	7.34212e+07	4.89902e+07	7.39298e+07	1.45004e+08	1.37478e+07	7.32403e+07	7.43754e+07	1.83247e+07	7.91937e+07	1.44943e+07	8.44508e+07	1.40583e+07	2.01876e+08	7.93368e+07	1.33061e+07	1.30686e+07	1.46543e+07	1.43459e+07
meta_361	Hydroxytyrosol	153.054	340.957	C8H10O3	6.78958e+07	1.4788e+08	2.14468e+08	8.08768e+07	6.60693e+07	7.48485e+07	4.36921e+07	1.67108e+07	5.68458e+07	5.43301e+07	4.45124e+07	1.29823e+07	1.55347e+07	1.54994e+07	6.20619e+07	3.36576e+08	6.97101e+07	3.46164e+07
meta_362	D-Glyceraldehyde 3-phosphate	152.994	609.926	C3H7O6P	6.61522e+07	2.72127e+07	1.25063e+08	3.87791e+07	3.933e+07	2.85442e+07	4.46934e+07	3.55221e+07	4.87673e+07	9.50526e+06	2.63144e+07	7.95661e+06	4.33351e+07	4.3238e+07	5.57811e+07	8.50437e+06	7.61049e+06	2.41251e+07
meta_363	Ribitol	152.995	389.54	C5H12O5	5.36288e+07	4.06607e+07	7.33328e+07	1.07019e+07	1.1428e+08	7.65658e+07	4.66487e+07	1.27745e+07	4.98877e+07	5.56772e+07	5.66413e+07	6.39716e+07	1.02858e+07	6.13833e+07	1.34513e+07	9.49424e+06	1.15804e+07	1.12174e+07
meta_364	Oxypurinol	153.04	296.492	C5H4N4O2	1.06162e+07	3.32455e+06	1.05155e+07	3.36588e+06	1.21576e+07	1.30904e+07	6.1056e+06	1.16915e+07	1.17654e+07	6.4424e+06	6.13395e+06	6.30295e+06	1.31631e+07	1.28462e+07	1.23696e+07	1.24389e+07	3.364e+06	1.20398e+07
meta_365	Xanthine	153.04	197.908	C5H4N4O2	5.71494e+06	5.02336e+06	8.05971e+06	1.86766e+06	6.60553e+06	9.47691e+06	4.71017e+06	4.26224e+06	9.90593e+06	5.33965e+06	8.71896e+06	9.12755e+06	9.92184e+06	5.27314e+06	4.16259e+06	9.74988e+06	4.48218e+06	3.63171e+06
meta_366	Isovanillin	153.054	92.8159	C8H8O3	3.94674e+07	2.81466e+07	3.06909e+07	3.18944e+07	2.42358e+07	2.66281e+07	4.13417e+07	3.49498e+07	2.97973e+07	3.32639e+07	4.91464e+07	3.76048e+07	4.40485e+07	7.55572e+07	4.30494e+07	3.80086e+07	5.22655e+07	7.15506e+07
meta_367	N-Acetylhistamine	153.091	395.834	C7H11N3O	3.50047e+06	3.26954e+06	2.93984e+06	1.32691e+07	1.44928e+07	3.06671e+06	2.84405e+06	3.08186e+06	2.41699e+06	2.49215e+06	1.69725e+07	2.64795e+06	2.46439e+06	3.08549e+06	2.78247e+06	1.72249e+07	2.94772e+06	9.995e+06
meta_368	Perillyl alcohol	153.128	495.868	C10H16O	1.57131e+08	1.56453e+08	1.6297e+08	1.65165e+08	1.63545e+08	1.66384e+08	1.91849e+08	1.77558e+08	1.96725e+08	2.10734e+08	2.12962e+08	2.03243e+08	1.5829e+08	1.87051e+08	1.54873e+08	1.56752e+08	1.55756e+08	1.63597e+08
meta_369	(+)-Camphor	153.127	457.576	C10H16O	1.39768e+07	1.0857e+07	1.18853e+07	1.51285e+07	1.24704e+07	1.25546e+07	1.1666e+07	1.03145e+07	1.06853e+07	1.19666e+07	9.64831e+06	1.16396e+07	9.73497e+06	1.13942e+07	1.29165e+07	8.93962e+06	1.02052e+07	9.21472e+06
meta_370	Geranial	153.127	481.894	C10H16O	1.03725e+07	1.33676e+07	1.4349e+07	1.00719e+07	1.20634e+07	1.07609e+07	1.10919e+07	9.65133e+06	1.16725e+07	3.18756e+06	1.44859e+07	1.26944e+07	8.41456e+06	1.46922e+07	1.10081e+07	1.33871e+07	1.35035e+07	1.10627e+07
meta_371	Pulegone	153.127	529.698	C10H16O	1.11568e+07	1.04897e+07	3.51598e+06	1.09103e+07	1.22877e+07	1.15897e+07	1.60559e+07	1.57026e+07	1.52077e+07	1.40029e+07	1.57268e+07	3.71672e+07	1.31654e+07	1.64179e+07	1.29169e+07	1.32802e+07	2.81819e+07	1.23992e+07
meta_372	(-)-3-Isothujone	153.127	574.65	C10H16O	1.50602e+06	1.28299e+06	1.26305e+06	1.18369e+06	1.53968e+06	1.51531e+06	1.45796e+06	6.33515e+06	1.64768e+06	4.40124e+06	1.85452e+06	1.61327e+06	4.64659e+06	6.2038e+06	4.85897e+06	8.53259e+06	7.80528e+06	1.497e+06
meta_373	3-Phosphonopropionic acid	154.002	107.287	C3H7O5P	1.55879e+07	9.29255e+07	7.81947e+07	4.60517e+07	8.77226e+07	7.49646e+07	1.98587e+07	5.0613e+07	9.6973e+07	9.0667e+07	1.03141e+08	1.02986e+08	1.23219e+08	1.84351e+07	1.07374e+08	4.28464e+07	9.76886e+07	9.6223e+07
meta_374	Acipimox	154.036	72.873	C6H6N2O3	2.19807e+08	1.9202e+08	2.07542e+08	2.2886e+08	2.13321e+08	1.98122e+08	5.68842e+07	2.70804e+08	2.64768e+08	2.79112e+08	2.40434e+08	2.45685e+08	2.29363e+08	2.7087e+08	2.30861e+08	2.5784e+08	2.27633e+08	2.37485e+08
meta_375	3-Hydroxyanthranilic acid	154.049	314.577	C7H7NO3	4.3927e+07	4.45333e+07	4.80619e+07	4.26475e+07	4.25197e+07	4.03412e+07	3.50507e+07	3.63814e+07	3.68595e+07	4.00405e+07	3.90481e+07	4.05551e+07	3.29846e+07	4.03711e+07	4.45088e+07	3.39481e+07	3.26347e+07	3.13319e+07
meta_376	5-Aminosalicylate	154.05	146.945	C7H7NO3	1.74787e+07	2.6139e+07	6.44846e+06	2.32867e+07	2.58533e+07	5.76746e+06	3.09374e+07	6.51495e+06	5.3068e+06	8.2756e+07	4.65764e+06	1.3345e+07	3.41914e+07	3.17168e+07	2.84643e+07	3.43897e+06	1.27884e+07	3.44132e+07
meta_377	psi-Pelletierine	154.122	472.008	C9H15NO	9.22196e+06	9.92343e+06	1.34889e+07	8.85785e+06	1.24888e+07	1.1023e+07	1.0184e+07	1.22526e+07	1.1212e+07	1.10124e+07	3.69064e+06	3.22378e+06	1.25164e+07	1.14405e+07	1.16248e+07	3.59223e+06	1.05119e+07	1.18068e+07
meta_378	2,3-Butanediol	154.99	402.17	C4H10O2S2	2.76074e+08	3.07089e+08	6.88689e+08	3.20983e+08	7.9182e+08	9.59634e+08	8.47575e+08	3.57529e+08	2.39845e+09	2.8534e+08	3.30462e+08	9.13312e+08	9.4267e+08	2.35721e+09	3.66116e+08	3.24946e+09	3.66341e+09	1.26332e+09
meta_379	Protocatechuic acid	155.033	523.701	C7H6O4	1.82752e+08	2.06625e+08	2.12651e+08	2.16047e+08	2.21711e+08	2.04205e+08	3.01014e+06	2.81684e+06	1.8096e+08	1.89082e+08	2.03095e+08	3.71321e+06	4.54879e+06	2.14339e+08	5.02099e+06	5.74304e+06	5.57636e+06	6.02369e+06
meta_380	Mechlorethamine	155.028	142.244	C5H11Cl2N	5.78055e+06	9.04877e+06	1.43529e+08	4.54934e+06	6.18769e+06	8.13649e+06	1.43667e+08	1.5834e+08	1.21109e+08	1.36071e+08	1.59478e+08	1.69127e+08	3.67693e+06	1.33238e+08	6.38905e+06	5.69352e+06	1.47772e+08	5.21048e+06
meta_381	Diethylphosphoric acid	155.046	611.808	C4H11O4P	1.45213e+07	4.91132e+06	2.20985e+08	2.09025e+08	2.6854e+06	1.99618e+08	2.07141e+08	2.14611e+08	2.0482e+08	3.07037e+06	2.23864e+08	1.78973e+08	4.58961e+06	6.17342e+06	3.62361e+06	4.91591e+06	3.99698e+06	3.47326e+06
meta_382	3-amino-4-(propylamino)cyclobut-3-ene-1,2-dione	155.081	496.8	C7H10N2O2	8.40176e+06	2.54769e+07	3.90083e+07	8.48471e+06	8.5719e+06	2.75257e+07	8.06557e+06	6.37804e+06	4.33482e+07	7.93096e+06	6.825e+06	5.59769e+07	2.12122e+07	7.83697e+06	7.1937e+06	3.32652e+07	1.80659e+07	1.23022e+08
meta_383	4-oxo-2-Nonenal	155.106	522.078	C9H14O2	5.10571e+07	3.81769e+07	6.69606e+07	4.35741e+07	4.05377e+07	3.63829e+07	4.0606e+07	2.02695e+07	4.20701e+07	4.76063e+07	3.49526e+07	3.36546e+07	4.19925e+07	6.2463e+07	4.39138e+07	5.27262e+07	5.11981e+07	5.47193e+07
meta_384	4-Quinolinecarboxylic acid	155.993	63.9911	C10H7NO2	1.93899e+07	1.63087e+07	2.19139e+07	6.03996e+07	1.27797e+07	5.28614e+07	3.86507e+07	6.788e+07	3.79109e+07	1.93179e+07	5.04289e+07	1.49681e+07	8.92278e+06	1.99531e+07	1.88156e+07	5.19434e+07	1.63071e+07	3.40458e+07
meta_385	Trigonelline hydrochloride	156.014	72.8783	C7H8ClNO2	1.29247e+08	1.28463e+08	3.11585e+07	1.386e+08	2.79215e+07	1.41472e+08	1.53623e+08	1.55577e+08	1.68587e+08	1.80292e+08	1.47038e+08	1.83135e+08	1.5881e+08	1.62276e+08	1.37601e+08	1.74504e+08	1.59269e+08	1.53553e+08
meta_386	L-Histidine	156.076	83.7707	C6H9N3O2	2.81298e+08	4.71833e+08	3.77901e+08	4.154e+08	5.20639e+08	5.40816e+08	1.92483e+08	1.92991e+08	1.76285e+08	1.76157e+08	1.7377e+08	1.95456e+08	2.04959e+08	2.33887e+08	2.06007e+08	2.30747e+08	1.94426e+08	2.23388e+08
meta_387	4-Phenylpyridine	156.08	305.724	C11H9N	1.01984e+07	1.18511e+07	1.23957e+07	1.1248e+07	4.33196e+06	1.12761e+07	4.23182e+06	3.33912e+06	3.56056e+06	7.94982e+06	8.82835e+06	4.78311e+06	9.39865e+06	1.27153e+07	1.03207e+07	8.83935e+06	1.00605e+07	1.00137e+07
meta_388	3-Indoleacetonitrile	156.12	782.688	C10H8N2	3.71548e+07	4.05202e+07	1.41191e+07	5.45582e+06	1.38018e+07	1.58386e+07	4.96334e+07	4.48538e+07	1.90911e+07	3.74945e+07	1.44766e+07	5.4657e+07	1.81641e+07	5.45536e+07	5.88007e+06	1.67491e+07	6.56818e+07	2.09587e+07
meta_389	Uracil 5-carboxylate	156.966	53.4693	C5H4N2O4	1.8772e+07	2.0611e+07	6.82362e+06	1.0555e+07	5.00354e+06	6.92608e+06	2.60837e+07	5.81687e+06	6.46351e+06	1.98106e+07	2.39789e+07	6.44524e+06	8.29336e+06	7.75837e+06	2.10579e+07	2.19366e+07	4.91237e+06	2.51046e+07
meta_390	Imidazolelactic acid	157.06	85.8711	C6H8N2O3	1.04972e+08	9.56532e+07	1.11643e+08	9.04569e+07	9.82389e+07	1.78822e+08	9.28895e+07	1.11361e+08	1.07075e+08	1.20604e+08	1.3921e+08	1.21289e+08	1.26755e+08	7.64037e+07	9.15928e+07	9.6578e+07	8.93663e+07	9.50573e+07
meta_391	4-Methylsulfinyl-3-butenyl isothiocyanate	158.002	36.224	C6H9NOS2	1.65961e+07	3.64537e+07	3.18304e+06	1.99235e+07	1.92689e+07	1.51098e+07	1.08629e+07	5.77355e+06	1.14984e+07	1.43752e+07	1.32599e+07	1.75993e+07	1.67362e+07	3.05587e+06	1.48964e+07	1.44515e+07	2.23472e+07	5.36141e+06
meta_392	Allantoin	158.002	66.7919	C4H6N4O3	1.73193e+07	2.95137e+07	1.95591e+07	1.44385e+07	1.27229e+07	4.00982e+07	1.62006e+07	4.2969e+06	1.20731e+07	2.04877e+07	1.34945e+07	3.75749e+07	1.39508e+07	1.42761e+07	1.52709e+07	1.50011e+07	1.16632e+07	6.22063e+07
meta_393	1,4-Naphthoquinone	158.035	345.946	C10H6O2	4.15019e+06	4.90357e+06	5.37743e+06	5.74022e+06	4.85746e+06	4.89024e+06	3.22701e+06	1.98034e+06	4.08598e+06	5.21326e+06	4.455e+06	2.7112e+06	2.10131e+06	2.09695e+06	2.41603e+06	2.09666e+06	2.89411e+06	1.57799e+06
meta_394	DMOG	158.045	393.816	C6H9NO5	3.47713e+06	7.10804e+06	3.17661e+06	5.57884e+06	3.17345e+06	8.37193e+06	6.73611e+06	8.05741e+06	7.70071e+06	7.44495e+06	7.30636e+06	7.33255e+06	9.52794e+06	9.91103e+06	7.36033e+06	7.34713e+06	7.92701e+06	7.61385e+06
meta_395	3-Methylcrotonylglycine	158.081	753.776	C7H11NO3	1.45349e+07	2.21423e+07	2.46507e+07	3.32163e+07	5.91315e+07	2.79393e+07	1.44031e+07	2.76204e+07	1.89744e+07	1.75497e+07	2.53968e+07	4.67392e+07	5.26343e+06	2.28304e+07	1.86954e+07	2.72175e+07	1.99086e+07	6.15294e+07
meta_396	Tranexamic Acid	158.117	442.896	C8H15NO2	3.50913e+07	2.86729e+07	4.61446e+07	2.73009e+07	4.30138e+07	2.4915e+07	2.83028e+07	7.63262e+06	3.09377e+07	6.37465e+07	4.09246e+07	2.53258e+07	3.40947e+07	4.07089e+07	2.53506e+07	2.82309e+07	4.51577e+07	2.71693e+07
meta_397	Pelargonic acid	158.154	768.36	C9H18O2	8.42504e+08	6.36893e+08	7.35289e+08	8.06783e+08	7.15181e+08	5.63434e+08	7.40566e+08	6.60501e+08	9.08187e+08	1.31208e+09	7.09761e+08	8.43356e+08	8.28387e+08	6.5851e+08	5.79039e+08	7.37079e+08	6.41168e+08	8.18558e+08
meta_398	2,2,6,6-Tetramethyl-4-piperidinol	158.153	837.314	C9H19NO	3.20613e+07	2.49085e+07	6.10922e+07	5.5653e+07	6.97107e+06	4.37493e+07	3.47149e+07	7.90936e+07	3.25573e+07	4.29515e+07	7.33332e+07	9.55957e+06	6.75151e+07	4.6389e+07	3.8423e+07	6.4611e+07	5.44477e+07	5.55544e+07
meta_399	2,2,6,6-Tetramethyl-1-piperidinol (TEMPO)	158.154	104.216	C9H19NO	2.12603e+06	9.39547e+06	7.69632e+06	8.75051e+06	2.33544e+06	7.47851e+06	5.79121e+06	7.74e+06	9.59799e+06	7.4808e+06	1.71452e+06	8.93671e+06	905548	907510	1.38052e+06	6.8327e+06	1.57577e+06	9.37548e+06
meta_400	4,5-Dihydroorotic acid	158.961	65.2878	C5H6N2O4	1.44582e+08	2.36995e+08	2.62241e+08	4.56946e+07	4.03071e+08	4.52381e+07	1.81582e+08	2.76442e+08	1.72411e+08	1.30529e+08	1.11639e+08	1.03786e+08	1.33424e+08	4.96817e+07	4.27835e+07	1.47345e+08	1.29209e+08	4.43403e+08
meta_401	Canavanine	159.084	348.648	C5H12N4O3	1.85319e+07	1.61782e+07	1.25177e+07	1.42479e+07	1.41464e+07	1.19004e+07	8.63529e+06	7.61146e+06	1.10971e+07	7.81423e+06	1.02574e+07	8.22768e+06	1.05107e+07	1.13225e+07	9.47639e+06	1.10817e+07	1.01817e+07	1.25321e+07
meta_402	Chlormequat	159.076	250.612	C5H13Cl2N	1.30085e+07	5.56414e+06	1.17448e+07	5.15965e+06	1.1715e+07	5.7708e+06	1.2157e+07	1.417e+07	5.59612e+06	5.71834e+06	5.82474e+06	5.71977e+06	5.80706e+06	4.86084e+06	7.78933e+06	1.04751e+07	5.15858e+06	5.25599e+06
meta_403	1,5-Naphthalenediamine	159.091	316.78	C10H10N2	6.74214e+06	5.66758e+06	2.10523e+06	7.75669e+06	1.62575e+06	8.55886e+06	1.76344e+06	2.13241e+06	3.16225e+06	2.98528e+06	3.76139e+06	1.81208e+06	1.75135e+06	4.12841e+06	3.43114e+06	4.04035e+06	3.38632e+06	3.9857e+06
meta_404	3-Oxovalproic acid	159.101	473.037	C8H14O3	1.21586e+07	1.29595e+07	1.3502e+07	1.24701e+07	1.291e+07	1.10087e+07	1.73245e+07	1.54393e+07	1.64946e+07	1.7187e+07	1.60435e+07	1.79224e+07	1.00347e+07	1.18941e+07	1.10611e+07	9.88242e+06	1.06969e+07	1.07659e+07
meta_405	N-butyryl-L-Homoserine lactone-d5	159.116	601.294	C8H8D5NO3	9.66145e+06	6.44814e+06	9.13879e+06	5.38583e+06	5.98791e+06	9.49103e+06	7.63979e+06	5.2618e+06	4.10933e+06	5.44058e+06	6.78932e+06	5.18669e+06	4.00159e+06	4.12982e+06	1.13211e+06	2.95199e+06	4.26112e+06	4.05346e+06
meta_406	Pimelic acid	159.969	65.6299	C7H12O4	2.08415e+08	2.48411e+07	1.05993e+08	3.24905e+08	3.17823e+08	3.72225e+08	1.06841e+08	3.29145e+08	7.57875e+07	8.91287e+07	3.58376e+08	3.71448e+08	2.08972e+08	3.76147e+08	8.45724e+07	1.03521e+08	1.0474e+08	3.25867e+08
meta_407	DL-Sulforaphane	160.025	737.218	C6H11NOS2	1.38163e+07	2.929e+06	3.40895e+06	3.82857e+06	3.27155e+06	4.70794e+06	3.59126e+06	3.12358e+06	1.34737e+07	3.18774e+06	3.21047e+06	3.00406e+06	9.40361e+06	1.78151e+07	3.00149e+06	1.25604e+07	2.33448e+07	1.1822e+07
meta_408	5-phenyl-1,3,4-thiadiazol-2-amine	160.025	819.878	C8H7N3S	6.52228e+06	2.59516e+06	2.55553e+06	2.49851e+06	9.65342e+06	2.00023e+06	9.40948e+06	1.29024e+07	1.37543e+07	1.14889e+07	2.19297e+06	7.60034e+06	2.05056e+06	3.00768e+06	1.01064e+07	2.37198e+06	1.83886e+07	1.51369e+07
meta_409	MLS001048861-01!3-amino-1H-quinazoline-2,4-dione	160.05	407.879	C8H7N3O2	6.95428e+06	4.74916e+06	3.52911e+06	7.72851e+06	8.03821e+06	8.62002e+06	9.35282e+06	3.67075e+06	9.12296e+06	4.1396e+06	9.73356e+06	9.83825e+06	3.51238e+06	3.18169e+06	3.14275e+06	3.23908e+06	3.06839e+06	2.86357e+06
meta_410	3-methyl-2-Quinoxalinone	160.06	309.485	C9H8N2O	3.78939e+07	2.8789e+07	2.02992e+07	1.71482e+07	3.23425e+07	1.85721e+07	2.1651e+07	1.66243e+07	4.75044e+07	5.83786e+07	1.98299e+07	2.5482e+07	2.17268e+07	2.29295e+07	2.10537e+07	2.08717e+07	2.18449e+07	1.80641e+07
meta_411	2-methyl-4(3H)-quinazolinone	160.06	94.1544	C9H8N2O	5.58694e+07	1.15671e+07	9.28857e+07	8.82679e+07	5.46712e+07	2.10336e+07	4.0172e+07	1.45414e+08	5.88101e+07	5.56405e+07	1.4736e+08	5.39519e+07	1.09743e+08	1.25231e+08	1.91872e+07	3.23341e+07	5.06948e+07	1.2293e+08
meta_412	Betonicine	160.097	231.899	C7H13NO3	2.4194e+07	1.21724e+08	4.56998e+06	2.45021e+07	2.12564e+07	1.96978e+07	4.16383e+07	4.46089e+06	1.96382e+07	4.77476e+06	5.05469e+06	1.27898e+07	4.57887e+06	1.67196e+07	6.36939e+07	5.46705e+06	5.12766e+06	4.56494e+06
meta_413	Tolazoline	160.096	820.363	C10H12N2	4.81339e+06	1.98648e+07	5.52401e+06	5.00378e+06	2.03353e+07	4.00006e+07	4.70923e+06	4.84695e+06	5.73256e+06	5.96797e+06	5.09893e+06	5.01522e+06	5.18284e+06	6.79916e+07	2.53863e+07	5.57298e+06	5.25828e+06	5.14132e+06
meta_414	Tryptamine	160.097	246.329	C10H12N2	2.25202e+07	4.24098e+06	4.82922e+06	2.81024e+07	2.4055e+07	3.59081e+07	2.49091e+07	4.9143e+06	3.81627e+07	4.31698e+06	4.9322e+06	2.54915e+07	4.17134e+06	4.23312e+06	4.45578e+06	4.40377e+06	3.97163e+06	4.11943e+06
meta_415	Indole-3-carboxylic acid	161.044	776.185	C9H7NO2	2.04758e+07	2.73916e+07	5.49465e+06	4.94753e+06	1.96663e+07	4.3386e+06	4.91405e+06	2.12345e+07	2.54702e+07	2.17503e+07	2.35001e+07	2.84638e+07	2.37599e+07	1.01858e+08	5.49781e+06	5.54209e+06	2.40503e+07	2.2275e+07
meta_416	3-Methoxycinnamic acid	161.059	477.877	C10H10O3	1.2788e+07	1.34432e+07	1.3939e+07	1.4112e+07	1.23276e+07	1.1693e+07	1.05862e+07	9.58522e+06	2.56623e+06	1.01229e+07	1.28429e+07	1.20781e+07	9.30434e+06	1.28156e+07	9.47372e+06	9.40392e+06	9.44471e+06	9.34449e+06
meta_417	4-Methoxycinnamic acid	161.059	36.632	C10H10O3	1.43112e+06	1.38377e+06	1.26869e+06	1.46852e+06	3.37742e+06	3.46602e+06	1.98118e+06	1.13586e+06	1.42042e+06	1.84245e+06	5.10227e+06	6.13125e+06	1.92291e+06	1.11545e+07	7.87224e+06	7.6331e+06	8.69025e+06	6.93149e+06
meta_418	3-methyladipic acid	161.079	305.735	C7H12O4	5.70393e+06	4.452e+06	7.60862e+06	6.17615e+06	5.5581e+06	5.22162e+06	5.15234e+06	5.05816e+06	4.63871e+06	4.78947e+06	5.40592e+06	4.75119e+06	3.12337e+06	7.56842e+06	3.06385e+06	5.56857e+06	6.17838e+06	7.72913e+06
meta_419	D-Alanyl-D-alanine	161.096	65.2155	C6H12N2O3	1.7942e+06	1.26034e+07	1.71075e+06	1.62521e+07	8.6359e+06	1.51236e+06	1.66819e+06	5.78248e+06	1.48243e+06	1.45259e+06	3.63952e+06	1.25925e+07	1.4298e+07	1.40485e+06	5.39755e+06	1.16791e+07	1.98878e+06	8.44676e+06
meta_420	Bethanechol	161.132	459.535	C7H17N2O2	2.0355e+07	1.98319e+07	2.25134e+07	2.00372e+07	2.20925e+07	1.75358e+07	2.11128e+07	2.20794e+07	2.26463e+07	2.23697e+07	1.8156e+07	2.31279e+07	1.79409e+07	5.74641e+06	1.72309e+07	1.95047e+07	1.68272e+07	1.91416e+07
meta_421	L-beta-Homolysine	161.132	614.203	C7H16N2O2	6.64838e+06	1.24821e+06	5.14796e+06	6.48638e+06	5.07944e+06	7.08142e+06	3.73188e+06	4.0517e+06	910419	3.79415e+06	1.08634e+06	4.47893e+06	799863	4.7585e+06	3.46381e+06	2.86773e+06	815725	911126
meta_422	Cyclamic acid	162.054	168.856	C6H13NO3S	2.04337e+07	3.45706e+07	8.35353e+06	8.0652e+06	1.80804e+07	1.53195e+07	1.17407e+07	3.67578e+06	1.65882e+07	3.7994e+06	4.06727e+06	3.81792e+06	2.00957e+07	1.45731e+07	3.61128e+06	1.09774e+07	2.86994e+06	3.74644e+06
meta_423	beta-D-Glucosamine	162.076	143.282	C6H13NO5	8.98616e+07	9.06842e+07	9.16607e+07	8.68888e+07	8.5801e+07	9.28264e+07	2.00305e+08	1.46593e+08	1.36547e+08	1.83962e+08	1.58493e+08	1.45276e+08	1.21797e+08	1.4511e+08	1.35448e+08	1.41052e+08	1.49216e+08	1.46669e+08
meta_424	L-Carnitine	162.112	235.3	C7H15NO3	9.06387e+06	6.00549e+06	6.04954e+06	4.69535e+06	8.08381e+06	5.56451e+06	4.23003e+06	2.72287e+06	5.1824e+06	4.27998e+06	3.89833e+06	3.37974e+06	4.32464e+06	5.89606e+06	2.90617e+06	4.74023e+06	3.86092e+06	2.82663e+06
meta_425	Umbelliferone	163.038	716.314	C9H6O3	1.29752e+07	1.26778e+07	1.25088e+07	1.10854e+07	1.39647e+07	1.33461e+07	1.09972e+07	1.19206e+07	1.2217e+07	1.13051e+07	1.14735e+07	1.08663e+07	2.25682e+06	1.38615e+07	1.41047e+07	2.04155e+07	1.3871e+07	1.33531e+07
meta_426	Anabasine	163.039	365.262	C10H14N2	9.53083e+08	1.01825e+09	9.37083e+08	1.08496e+09	1.00146e+09	1.01868e+09	3.53861e+08	3.22754e+08	3.86731e+08	3.83102e+08	3.49994e+08	4.02948e+08	3.477e+08	4.14196e+08	3.42506e+08	3.30623e+08	3.35333e+08	3.55146e+08
meta_427	D-Psicose	163.06	122.98	C6H12O6	1.02205e+09	5.26779e+08	4.60405e+08	4.8411e+08	9.84831e+08	9.96892e+08	2.65107e+08	2.65961e+08	9.52152e+08	9.04188e+08	1.29477e+09	1.34285e+08	3.77236e+08	7.79496e+08	1.1782e+09	5.44441e+08	3.50686e+08	3.56295e+08
meta_428	p-Methoxycinnamaldehyde	163.075	482.435	C10H10O2	1.53124e+07	1.69559e+07	1.81939e+07	1.4854e+07	1.65407e+07	1.52785e+07	1.31588e+07	1.19593e+07	1.49322e+07	2.36118e+07	1.62634e+07	1.2917e+07	8.60631e+06	1.26474e+07	1.06942e+07	1.06e+07	1.10996e+07	1.18046e+07
meta_429	Isopropyl 4-hydroxybenzoate	163.075	456.551	C10H12O3	8.48947e+06	9.76237e+06	1.14123e+07	7.86499e+06	9.21459e+06	8.08711e+06	1.21241e+07	5.81273e+06	1.30712e+07	1.16027e+07	1.22286e+07	1.2535e+07	1.06925e+07	9.94718e+06	1.1379e+07	7.2183e+06	1.02135e+07	1.49276e+07
meta_430	Safrole	163.075	442.692	C10H10O2	1.04225e+07	1.09923e+07	5.34916e+06	9.68495e+06	5.76334e+06	5.88588e+06	5.48041e+06	5.73791e+06	9.23206e+06	6.31642e+06	6.57225e+06	7.12783e+06	7.54668e+06	9.06744e+06	7.4473e+06	8.66809e+06	8.72142e+06	8.28146e+06
meta_431	Methyl cinnamate	163.075	402.954	C10H10O2	5.11418e+07	4.6763e+07	4.6223e+07	5.1001e+07	5.17421e+07	5.23947e+07	4.11309e+07	4.67957e+07	4.32909e+07	4.13228e+07	4.39601e+07	4.08687e+07	2.55618e+07	3.66381e+07	2.9752e+07	3.20843e+07	2.92458e+07	2.98466e+07
meta_432	1-Deoxynojirimycin	163.086	291.916	C6H13NO4	8.53028e+06	9.02392e+06	6.81114e+06	7.95941e+06	7.79117e+06	8.29318e+06	1.04529e+07	1.07049e+07	8.9866e+06	1.08977e+07	1.05999e+07	9.41433e+06	9.91688e+06	1.72024e+07	1.01776e+07	1.0238e+07	1.01084e+07	1.04111e+07
meta_433	Valerophenone	163.111	749.77	C11H14O	1.96994e+08	1.77155e+08	1.8561e+08	1.70705e+08	1.86628e+08	1.97781e+08	2.1587e+08	2.06448e+08	1.90047e+08	2.17913e+08	2.08785e+08	2.23225e+08	1.49422e+08	2.57176e+08	1.51055e+08	1.6358e+08	1.59042e+08	1.85414e+08
meta_434	5-Hydroxylysine	163.111	448.774	C6H14N2O3	3.43273e+06	3.69292e+06	3.57471e+06	3.80642e+06	3.81402e+06	4.26284e+06	5.50133e+06	5.21845e+06	6.06106e+06	4.69376e+06	6.31181e+06	7.34328e+06	4.8886e+06	5.26039e+06	4.74357e+06	5.17831e+06	5.92928e+06	6.34734e+06
meta_435	Mephentermine	163.132	580.591	C11H17N	5.5482e+07	5.72151e+07	6.58094e+07	5.99111e+07	6.56028e+07	5.76315e+07	5.00728e+07	5.39972e+07	5.38207e+07	6.00192e+07	6.37839e+07	5.47991e+07	5.27897e+07	5.49992e+07	5.22567e+07	5.48744e+07	5.66473e+07	5.36485e+07
meta_436	MLS001148387-01!	164.042	382.205	C7H5N3O2	1.34791e+08	1.42798e+08	1.28382e+08	1.26998e+08	1.28558e+08	1.22375e+08	1.04432e+08	9.8626e+07	1.02838e+08	1.04057e+08	1.31024e+08	1.06778e+08	1.11066e+08	1.44713e+08	9.5678e+07	1.07612e+08	1.15242e+08	1.11618e+08
meta_437	Acetylcysteine	164.07	317.074	C5H9NO3S	3.69507e+09	3.93621e+09	3.94085e+09	4.01167e+09	4.18253e+09	4.13055e+09	2.187e+09	2.23839e+09	2.06802e+09	2.08082e+09	2.38047e+09	2.27728e+09	2.08756e+09	2.81807e+09	2.20515e+09	2.1162e+09	2.16913e+09	2.24284e+09
meta_438	Etilefrine	164.106	631.471	C10H15NO2	1.33857e+08	1.34941e+08	1.31001e+08	1.47986e+08	1.54108e+08	1.38196e+08	1.46769e+08	1.37906e+08	1.47122e+08	1.48275e+08	1.342e+08	1.50283e+08	1.71318e+08	1.48195e+08	1.4317e+08	1.71773e+08	1.63916e+08	1.50044e+08
meta_439	TMPD (hydrochloride)	164.136	580.591	C10H16N2	2.67883e+06	3.5867e+06	5.16755e+06	3.45282e+06	3.76399e+06	3.96761e+06	3.55543e+06	3.43111e+06	2.92613e+06	3.37588e+06	4.03833e+06	3.4242e+06	3.38136e+06	2.79503e+06	3.1147e+06	3.68047e+06	3.76766e+06	3.41192e+06
meta_440	Dihydroxyacetone phosphate dilithium salt	165.01	393.791	C3H5Li2O6P	1.84807e+06	1.2885e+06	1.85178e+06	6.38171e+06	6.63168e+06	1.61231e+06	5.58086e+06	5.55494e+06	1.60309e+06	7.00023e+06	7.55613e+06	7.7355e+06	6.82275e+06	8.50867e+06	6.6837e+06	1.09178e+06	7.44056e+06	8.61619e+06
meta_441	3,4-Dihydroxyphenylpropanoate	165.054	157.587	C9H10O4	1.74707e+08	1.95117e+08	1.76626e+08	1.97723e+08	1.99753e+08	1.80282e+08	3.06521e+07	4.03761e+07	3.64827e+07	3.76892e+07	3.70396e+07	7.28907e+07	4.06383e+07	5.71221e+07	6.36967e+07	4.5188e+07	5.12941e+07	5.05164e+07
meta_442	trans-2-Hydroxycinnamate	165.054	386.363	C9H8O3	2.93134e+07	3.15304e+07	3.04099e+07	3.04779e+07	2.95222e+07	2.90085e+07	1.05244e+07	1.13128e+07	1.26971e+07	1.26052e+07	3.11234e+07	2.00588e+07	1.45493e+07	1.58119e+07	1.38642e+07	1.46072e+07	1.91696e+07	1.65567e+07
meta_443	Phthalic acid	165.018	471.27	C8H6O4	1.41277e+07	5.40048e+07	6.36348e+07	1.80501e+07	1.13493e+08	5.78407e+07	9.78472e+07	7.48613e+07	5.34866e+07	5.59487e+07	1.34864e+07	9.03452e+07	1.60965e+08	5.7107e+07	8.91307e+07	5.69953e+07	1.41778e+07	6.53171e+07
meta_444	Phenyllactate	165.055	438.385	C9H10O3	1.25296e+07	2.45381e+08	1.48767e+07	1.55891e+07	1.93836e+07	9.6902e+07	8.44697e+07	5.59933e+07	5.74702e+07	1.08969e+07	5.99824e+07	6.62471e+07	7.15714e+07	5.31783e+07	7.81082e+07	6.87033e+07	1.47521e+07	6.70263e+07
meta_445	1,5-Anhydrosorbitol	165.074	303.789	C6H12O5	5.50676e+06	2.75653e+07	2.85259e+07	1.14247e+08	3.11913e+07	2.33101e+08	9.87755e+07	9.01448e+07	2.08695e+07	8.29538e+07	2.16153e+07	1.02223e+08	9.4983e+07	1.97991e+07	9.18475e+07	7.59799e+07	1.97682e+07	1.34399e+08
meta_446	L-Iditol	165.074	230.116	C6H14O6	2.79212e+07	3.61642e+07	1.29623e+08	3.05891e+07	2.60566e+08	1.01646e+08	9.0023e+07	1.45103e+08	2.02382e+07	1.98384e+07	6.06119e+07	6.43209e+07	1.84459e+08	2.30654e+08	5.48654e+07	2.37253e+07	7.58094e+07	8.54286e+07
meta_447	D-Iditol	165.075	120.323	C6H14O6	7.05871e+08	7.08216e+08	1.38187e+08	7.26626e+08	4.56053e+08	1.4953e+08	8.30182e+07	5.70243e+07	262931574	6.78006e+07	2.59615e+08	2.38856e+08	5.18344e+07	6.516e+07	3.0316e+08	5.30312e+07	7.75257e+08	2.62953e+08
meta_448	Isoeugenol	165.091	462.594	C10H12O2	2.82526e+07	2.85842e+07	2.75768e+07	2.82003e+07	3.17915e+07	2.83367e+07	5.25011e+07	4.52232e+07	5.43844e+07	4.9219e+07	4.63362e+07	4.796e+07	2.67529e+07	2.99326e+07	2.67366e+07	2.85223e+07	2.4537e+07	3.11703e+07
meta_449	4-Phenylbutyrate	165.091	416.481	C10H12O2	2.61996e+07	2.49354e+07	3.30989e+07	2.89846e+07	3.13252e+07	2.51103e+07	1.45269e+07	6.55116e+07	3.42057e+07	6.20185e+07	3.18207e+07	1.65005e+07	9.14083e+06	9.01843e+07	1.04534e+07	7.3488e+07	2.49846e+07	1.0802e+07
meta_450	Hordenine	165.112	348.424	C10H15NO	8.45216e+06	1.54991e+07	1.3722e+07	7.40141e+06	1.40916e+07	1.56391e+07	7.39843e+06	1.45891e+07	7.00632e+06	6.1748e+06	1.2517e+07	5.34607e+06	5.43261e+06	6.25011e+06	5.2521e+06	1.90256e+07	1.03668e+07	4.90908e+06
meta_451	Jasmone	165.127	535.146	C11H16O	7.52178e+06	8.40664e+06	8.4298e+06	8.21989e+06	8.62242e+06	7.96938e+06	1.14341e+07	6.26601e+06	5.64829e+06	5.99328e+06	7.67098e+06	7.0643e+06	1.36375e+07	5.62767e+06	4.18965e+06	1.18982e+07	1.39878e+07	3.17174e+06
meta_452	Terephthalate	165.018	496.244	C8H6O4	8.43448e+06	1.28011e+07	1.81833e+07	1.82055e+07	1.97059e+07	2.0569e+07	6.64154e+06	6.27072e+06	6.8208e+06	6.97372e+06	1.54507e+07	1.55588e+07	1.44298e+07	5.87257e+06	5.36554e+06	1.44124e+07	1.34455e+07	5.43787e+06
meta_453	syringaldehyde	165.163	753.918	C9H10O4	5.30911e+07	5.58396e+07	5.61243e+07	5.70168e+07	5.79226e+07	5.75785e+07	5.3432e+07	5.82838e+07	5.37617e+07	5.30094e+07	5.34019e+07	5.82076e+07	6.36786e+07	7.32372e+07	6.30481e+07	6.26298e+07	5.44236e+07	5.63956e+07
meta_454	6-Methylmercaptopurine	166.033	463.988	C6H6N4S	2.61514e+06	2.70946e+06	3.69383e+06	3.50116e+06	4.28532e+06	3.01835e+06	3.63081e+06	4.03908e+06	4.06534e+06	2.95036e+06	4.72309e+06	2.33669e+06	5.1405e+06	2.77565e+06	3.02932e+06	2.93421e+06	3.56635e+06	4.96803e+06
meta_455	2-Nitrobenzamide	166.035	704.075	C7H6N2O3	6.85137e+06	1.06201e+07	1.09074e+07	1.24762e+07	1.16171e+07	1.50782e+06	2.73647e+07	2.4319e+07	3.12837e+07	4.40165e+07	2.59258e+07	3.9459e+07	1.88583e+07	1.61183e+07	1.18061e+07	1.29265e+07	1.20832e+07	1.56133e+07
meta_456	L-Methionine S-oxide	166.058	157.52	C5H11NO3S	1.24612e+07	1.42294e+07	1.41837e+07	1.44683e+07	1.38035e+07	1.25426e+07	2.01545e+06	2.22089e+06	1.91732e+06	1.88986e+06	1.7877e+06	2.18413e+06	2.03975e+06	3.62958e+06	3.27258e+06	2.08278e+06	2.27044e+06	2.45483e+06
meta_457	7-Methylguanine	166.07	202.083	C6H7N5O	1.31126e+08	1.37035e+08	1.26061e+08	1.31571e+08	1.27679e+08	1.2475e+08	1.19008e+08	1.03122e+08	9.84591e+07	1.02545e+08	1.02762e+08	9.66828e+07	1.01348e+08	1.17899e+08	8.95587e+07	9.58289e+07	9.38616e+07	9.55435e+07
meta_458	L-Phenylalanine	166.085	321.137	C9H11NO2	2.29627e+10	2.37086e+10	2.45327e+10	2.3913e+10	2.31153e+10	2.39875e+10	1.81962e+09	1.8664e+09	1.80327e+09	1.96743e+09	1.94138e+09	2.08136e+09	1.0504e+09	1.37071e+09	1.08708e+09	9.81758e+08	1.02223e+09	1.09226e+09
meta_459	Benzocaine	166.086	64.9077	C9H11NO2	4.03581e+06	1.90614e+06	5.59857e+06	6.70115e+06	3.11452e+06	2.87608e+06	2.43307e+06	2.12481e+07	7.54248e+06	6.86913e+06	7.2099e+06	5.83011e+06	2.41759e+06	8.05178e+06	8.57422e+06	2.85298e+06	1.00385e+07	2.49298e+06
meta_460	Cyromazine	166.097	837.31	C6H10N6	2.28556e+07	0	6.31104e+06	0	5.93276e+06	7.4274e+06	2.51573e+07	4.17527e+07	1.63247e+07	3.28776e+07	6.24411e+06	2.43224e+07	2.65686e+07	9.27119e+07	6.27508e+07	2.88687e+07	4.40004e+07	2.02313e+07
meta_461	329-63-5	166.992	773.244	NULL	4.05106e+07	1.13297e+08	3.16389e+07	4.33651e+07	9.44632e+07	2.99229e+07	2.98242e+07	2.8748e+07	3.82349e+07	8.07131e+06	8.13142e+06	7.96425e+06	8.48064e+07	2.22646e+07	6.95296e+06	6.92266e+07	6.04496e+06	3.46043e+07
meta_462	2(3H)-Benzothiazolethione	166.989	832.27	C7H5NS2	2.08074e+07	2.18755e+06	5.79695e+06	2.00355e+06	1.8045e+06	1.16157e+07	2.26822e+06	1.59644e+07	1.75721e+06	2.38966e+06	7.264e+06	1.27224e+07	2.22886e+06	2.55433e+06	5.88251e+06	7.03515e+06	7.45254e+06	7.99734e+06
meta_463	3,4-Dimethoxybenzaldehyde	167.07	831.615	C9H10O3	4.68788e+07	4.67116e+07	4.47638e+07	4.89776e+07	3.84739e+07	3.67925e+07	4.70333e+07	5.24445e+07	4.62245e+07	4.60391e+07	4.59424e+07	5.91242e+07	4.07958e+07	5.2444e+07	3.92546e+07	3.67464e+07	4.58485e+07	3.8389e+07
meta_464	Desaminotyrosine	167.07	480.644	C9H10O3	1.83559e+07	1.77239e+07	1.88874e+07	1.78066e+07	2.42494e+07	1.5911e+07	2.07347e+07	1.38692e+07	1.59483e+07	1.44336e+07	1.77113e+07	1.46181e+07	1.44528e+07	1.93402e+07	1.57901e+07	1.46854e+07	1.45199e+07	1.51561e+07
meta_465	Vanylglycol	167.07	401.944	C9H12O4	2.05872e+07	1.62453e+07	2.88171e+07	1.78213e+07	1.85687e+07	2.06911e+07	1.78787e+07	1.80612e+07	1.66624e+07	1.67058e+07	2.16077e+07	1.72394e+07	1.92151e+07	1.76033e+07	1.64671e+07	1.71613e+07	1.50572e+07	1.39021e+07
meta_466	Paeonol	167.07	441.609	C9H10O3	3.02454e+06	3.46972e+06	3.1097e+06	1.24306e+07	3.04596e+06	3.25792e+06	1.3545e+07	1.39777e+07	1.62566e+07	3.48053e+06	1.38325e+07	1.65628e+07	2.66136e+06	3.13618e+06	2.55415e+06	2.69268e+06	2.69746e+06	2.72265e+06
meta_467	Phenyllactic acid	167.07	513.963	C9H10O3	1.21658e+07	1.23376e+07	1.27679e+07	1.04015e+07	3.45594e+06	3.22064e+06	2.4162e+06	2.20837e+06	2.50941e+06	2.90953e+06	2.69329e+06	2.48779e+06	2.44833e+06	2.40051e+06	2.45042e+06	2.50768e+06	2.57739e+06	1.12431e+07
meta_468	Nicotinamide, N-(2-hydroxyethyl)-	167.081	786.273	C8H10N2O2	1.66906e+07	1.43314e+07	1.89861e+07	1.76035e+07	1.24259e+07	1.47677e+07	1.98097e+07	2.11434e+07	1.50038e+07	1.64294e+07	1.77171e+07	1.95808e+07	1.54999e+07	1.76236e+07	1.6365e+07	1.44872e+07	1.69096e+07	1.9709e+07
meta_469	Fluorene	167.089	321.137	C13H10	2.2108e+09	2.34536e+09	2.41137e+09	2.3748e+09	2.29035e+09	2.36912e+09	1.52038e+08	1.52394e+08	1.43228e+08	1.66586e+08	1.64319e+08	1.78318e+08	7.77765e+07	1.096e+08	8.12654e+07	7.2492e+07	7.72204e+07	8.65698e+07
meta_470	6-Pentyl-2H-pyran-2-one	167.106	492.912	C10H14O2	2.59166e+07	2.607e+07	2.57731e+07	3.03432e+07	2.80653e+07	2.66088e+07	2.43433e+07	2.04136e+07	2.42689e+07	3.2988e+07	2.21663e+07	2.13948e+07	1.6866e+07	2.12426e+07	1.80022e+07	1.52755e+07	1.60317e+07	1.80366e+07
meta_471	Dihydrojasmone	167.143	503.254	C11H18O	2.36269e+07	2.44935e+07	3.93312e+07	2.43222e+07	2.31384e+07	2.15993e+07	1.69914e+07	1.5485e+07	1.59951e+07	1.61566e+07	1.46432e+07	1.69664e+07	1.14931e+07	1.24439e+07	1.25895e+07	1.13873e+07	8.2818e+06	1.15943e+07
meta_472	L-Ornithine hydrochloride	168.016	72.8747	C5H13ClN2O2	3.0564e+08	2.56843e+08	2.60074e+08	3.03805e+08	2.71388e+08	2.63211e+08	2.96664e+08	2.29297e+08	3.48006e+08	2.53572e+08	2.98126e+08	3.16217e+08	3.61902e+08	4.34895e+08	3.40111e+08	3.89685e+08	3.34567e+08	3.4831e+08
meta_473	Quinolinic acid	168.029	121.352	C7H5NO4	5.04984e+06	3.52956e+06	5.49926e+06	5.68007e+06	4.55834e+06	5.41451e+06	5.45576e+06	3.83135e+06	5.41352e+06	4.46346e+06	4.74767e+06	5.42116e+06	3.89482e+06	5.52637e+06	5.19139e+06	5.052e+06	4.74535e+06	4.08191e+06
meta_474	3,4-Dihydroxybenzeneacetic acid	168.042	81.3985	C8H8O4	4.44922e+06	5.87704e+06	5.33694e+06	5.8074e+06	6.88895e+06	5.19717e+06	4.31544e+06	5.90366e+06	3.40826e+06	1.12778e+06	4.11136e+06	6.31499e+06	1.19951e+07	6.9104e+06	5.70462e+06	5.56369e+06	5.73956e+06	5.06071e+06
meta_475	Beta-Carboline	168.065	789.164	C11H8N2	2.22605e+07	2.63401e+07	3.27355e+07	6.55489e+06	5.31636e+06	2.532e+07	3.36712e+07	3.67006e+07	2.8025e+07	2.65249e+07	7.81377e+06	2.85371e+07	2.8147e+07	3.38365e+07	1.63155e+08	4.24628e+07	5.62253e+07	4.53768e+07
meta_476	2-Amino-3-phosphonopropionic acid	169.013	136.754	C3H8NO5P	2.12563e+08	2.32105e+08	2.09679e+08	2.11465e+08	2.26894e+08	1.97129e+08	2.0093e+08	2.35845e+08	1.96066e+08	2.0386e+08	2.10304e+08	2.33554e+08	2.21962e+08	2.81991e+08	2.36848e+08	2.15982e+08	2.39615e+08	2.30281e+08
meta_477	D-Ornithine hydrochloride	169.008	72.8813	C5H12N2O2. HCl	3.26686e+07	4.79407e+08	2.40391e+07	5.26387e+08	2.61738e+07	1.89549e+07	3.16634e+07	2.66944e+07	2.68964e+07	6.55413e+08	2.93766e+07	3.10881e+07	3.59958e+07	4.38742e+07	3.1664e+07	4.12816e+07	3.19842e+07	3.65815e+07
meta_478	3,4-Dihydroxymandelaldehyde	169.049	438.411	C8H8O4	2.39002e+07	2.58906e+07	2.2434e+07	2.28023e+07	2.48998e+07	2.3621e+07	2.10124e+07	2.41991e+07	2.03731e+07	1.93103e+07	2.38534e+07	2.41793e+07	3.50518e+07	4.31962e+07	3.72535e+07	3.83288e+07	4.00284e+07	4.23255e+07
meta_479	Homogentisic acid	169.049	377.687	C8H8O4	1.10272e+07	1.15688e+07	1.05795e+07	1.15651e+07	8.6472e+06	1.31542e+07	3.51117e+07	9.64693e+06	1.35467e+07	1.16401e+07	2.09895e+07	1.10311e+07	1.46643e+07	1.65062e+07	1.30422e+07	2.0539e+07	1.21552e+07	1.50282e+07
meta_480	Vanillic acid	169.049	478.769	C8H8O4	1.75176e+06	1.84938e+06	2.23812e+07	1.69709e+06	1.74616e+06	1.73086e+06	1.62158e+06	1.70766e+06	1.64834e+06	2.06506e+06	2.18583e+06	2.03072e+06	1.00992e+07	3.48223e+07	1.14874e+07	1.2984e+07	1.17039e+07	1.40012e+07
meta_481	Deoxyvasicinone	169.068	92.8116	C11H10N2O	1.69251e+07	1.59513e+07	4.49986e+06	1.1647e+07	1.08759e+07	4.19609e+06	1.91065e+07	1.84032e+07	4.83723e+06	1.50427e+07	1.62428e+07	1.17269e+07	1.386e+07	1.51564e+07	4.25746e+06	1.26946e+07	1.59319e+07	5.90694e+06
meta_482	Pyridoxamine	169.097	388.803	C8H12N2O2	1.39596e+07	3.34188e+06	3.28972e+06	9.2012e+06	1.8193e+07	8.79036e+06	1.307e+07	1.76355e+07	1.03203e+07	1.67717e+07	3.05813e+06	1.4329e+07	9.42834e+06	9.55783e+06	1.04286e+07	2.91196e+06	1.18681e+07	9.99641e+06
meta_483	Geranic acid	169.122	291.962	C10H16O2	1.16455e+07	1.3445e+07	4.12927e+06	3.95004e+06	1.01791e+07	1.1406e+07	2.90245e+07	4.31834e+06	3.81909e+06	8.61057e+06	1.00958e+07	3.17805e+06	7.22876e+06	1.00549e+07	3.59523e+06	7.30318e+06	7.62523e+06	8.94974e+06
meta_484	Norepinephrine	169.977	329.525	C8H11NO3	7.69289e+07	2.17919e+07	2.39736e+07	1.70586e+08	2.3964e+08	6.48306e+07	6.72495e+07	9.22105e+07	1.28578e+08	1.21419e+08	7.63981e+07	1.11716e+08	8.38964e+07	1.02053e+08	1.22482e+08	1.08055e+08	1.57185e+08	1.32943e+08
meta_485	3,4-Dihydroxyphenylglycol	169.977	474.983	C8H10O4	3.61122e+07	5.6159e+07	1.8898e+07	1.68389e+07	1.82876e+07	4.94505e+07	9.61605e+07	7.29202e+07	6.75832e+07	1.27153e+08	8.49734e+07	1.1971e+08	1.24238e+08	2.18554e+08	6.89675e+07	4.88426e+08	6.56732e+07	8.55556e+07
meta_486	Diethylthiophosphoric acid	170.016	136.55	C4H11O3PS	1.21588e+07	1.34162e+07	1.10824e+07	1.17391e+07	1.22839e+07	9.81343e+06	1.00772e+07	1.29606e+07	1.15385e+07	1.08389e+07	1.1664e+07	1.20047e+07	1.10912e+07	1.28588e+07	1.48188e+07	1.21343e+07	1.25337e+07	1.11922e+07
meta_487	2-Furoylglycine	170.045	171.139	C7H7NO4	5.4781e+07	5.49438e+07	6.13116e+07	5.24801e+07	5.17638e+07	4.81933e+07	1.00414e+08	9.68527e+07	9.59167e+07	1.00848e+08	9.95181e+07	1.04559e+08	9.6432e+07	1.32698e+08	1.05725e+08	1.01641e+08	1.02071e+08	1.02675e+08
meta_488	Penicillic acid	170.06	538.975	C8H10O4	2.30029e+06	1.95254e+06	3.94919e+06	1.87946e+06	4.81153e+06	4.33308e+06	4.31213e+06	4.87653e+06	2.08658e+06	5.13924e+06	5.56561e+06	4.8013e+06	3.26717e+06	4.89951e+06	3.31367e+06	2.12938e+06	3.9541e+06	2.18836e+06
meta_489	Pyridoxine	170.081	138.188	C8H11NO3	3.86592e+08	3.79235e+08	3.50351e+08	2.90663e+08	3.26333e+08	3.3233e+08	3.05698e+08	3.22567e+08	3.13196e+08	3.06534e+08	3.58408e+08	3.15621e+08	3.38205e+08	4.74707e+08	2.94886e+08	2.89865e+08	3.15818e+08	3.04851e+08
meta_490	1-Methylhistidine	170.092	84.2823	C7H11N3O2	1.33022e+08	1.60104e+08	1.35076e+08	1.48792e+08	4.41479e+07	1.73675e+08	1.20908e+08	1.15369e+08	1.10712e+08	2.06985e+07	2.4463e+07	2.27095e+07	1.98905e+07	2.1543e+07	2.27359e+07	2.41623e+07	8.44014e+07	2.223e+07
meta_491	N-(1,1-dimethyl-3-oxobutyl)acrylamide	170.117	490.514	C9H15NO2	1.27709e+08	6.59758e+07	1.14028e+08	6.73408e+07	5.33681e+07	6.20443e+07	1.04783e+08	4.05045e+07	1.07039e+08	1.20267e+08	8.13245e+07	7.31633e+07	1.02917e+08	1.36106e+08	9.31611e+07	9.2893e+07	1.19098e+08	9.83544e+07
meta_492	Lupinine	170.153	762.383	C10H19NO	3.97685e+06	1.48521e+06	6.64267e+06	795561	1.46608e+06	6.13848e+06	931062	1.41697e+06	730351	4.72903e+06	6.08365e+06	5.15121e+06	1.29968e+06	1.18634e+06	6.58643e+06	1.51598e+06	5.82432e+06	5.33708e+06
meta_493	Dichlobenil	170.961	64.0351	C7H3Cl2N	5.45333e+06	2.85852e+06	1.85525e+07	2.7376e+06	5.58567e+06	7.6011e+06	3.5592e+06	8.08847e+06	7.91001e+06	7.20581e+06	2.96184e+06	3.14779e+06	3.26738e+06	8.0354e+06	3.05484e+06	6.09723e+06	2.68566e+06	6.82707e+06
meta_494	Dihydroxyacetone phosphate	171.005	72.8813	C3H7O6P	1.19653e+08	1.1059e+08	1.10992e+08	1.3539e+08	1.15395e+08	1.06894e+08	1.33091e+08	8.73939e+07	143425147	1.12473e+08	1.25145e+08	1.39245e+08	1.60615e+08	1.89839e+08	1.44197e+08	1.67418e+08	1.46974e+08	1.47434e+08
meta_495	Gallic acid	171.026	202.114	C7H6O5	2.44101e+08	2.50298e+08	2.36512e+08	2.63729e+08	2.95166e+08	2.86475e+08	2.83551e+08	2.56823e+08	2.45085e+08	2.73549e+08	2.92292e+08	2.75923e+08	2.83529e+08	3.51769e+08	3.06197e+08	2.88718e+08	3.32192e+08	3.24936e+08
meta_496	MLS001049034-01!1-phenylpyrrole-2-carbaldehyde	171.064	391.862	C11H9NO	1.61485e+07	1.3103e+07	1.65999e+07	1.15602e+07	1.55688e+07	1.56703e+07	1.40716e+07	3.20429e+06	3.68898e+06	7.78066e+06	3.34243e+06	3.07266e+06	3.0681e+06	3.59586e+06	2.84804e+06	3.10974e+06	3.61555e+06	3.2762e+06
meta_497	Metronidazole	171.065	100.132	C6H9N3O3	7.57691e+06	4.12141e+07	8.19357e+06	6.59282e+06	6.07602e+06	1.42335e+07	2.10785e+07	2.48528e+07	2.69102e+07	2.25799e+07	2.09206e+07	6.79176e+06	4.86475e+07	7.28824e+06	1.97294e+07	2.56876e+07	3.10264e+07	2.75049e+07
meta_498	Butylidenephthalide	171.076	834.63	C12H12O2	6.3014e+07	2.99979e+07	2.91053e+07	2.8162e+07	5.7343e+06	2.86827e+07	1.06785e+08	1.34253e+07	1.39445e+08	1.63192e+07	2.26703e+07	2.7185e+07	1.75585e+07	2.34515e+07	3.77357e+07	2.54108e+07	8.20001e+07	2.25331e+07
meta_499	2-Biphenylol	171.076	722.304	C12H10O	5.22324e+06	7.00963e+07	4.71385e+06	6.35787e+06	2.23191e+07	6.95806e+06	5.32925e+06	2.86689e+07	1.89045e+07	4.9564e+06	1.75043e+07	2.01731e+07	1.62655e+07	2.66606e+07	4.66016e+06	7.64003e+07	5.33379e+06	4.51608e+06
meta_500	5-Phenylcyclohexane-1,3-dione	171.076	652.311	C12H12O2	3.62223e+07	3.49613e+07	1.81533e+07	2.01653e+07	4.84709e+06	2.32853e+07	1.49011e+07	4.44472e+06	4.51694e+06	3.98223e+06	1.72518e+07	2.29295e+07	5.57371e+07	1.88712e+07	5.42033e+06	2.33989e+07	5.12398e+06	4.2089e+06
meta_501	Levetiracetam	171.112	101.341	C8H14N2O2	9.01006e+06	1.16539e+07	1.43361e+07	5.23698e+06	5.36356e+06	1.04581e+07	3.59967e+07	5.17145e+06	1.07145e+07	8.54115e+06	5.3164e+06	5.41752e+06	5.64936e+06	1.13025e+07	2.1313e+07	9.04156e+06	4.75493e+06	2.05979e+07
meta_502	1-Hydroxy-2-naphthoate	171.149	625.312	C11H8O3	2.353e+07	4.32759e+07	5.5776e+07	2.84529e+07	2.27012e+07	2.57544e+07	2.11386e+07	2.5291e+07	3.34987e+07	4.8542e+07	2.66239e+07	2.50674e+07	1.03007e+08	2.81673e+07	8.61503e+07	9.3088e+07	3.12562e+07	2.68577e+07
meta_503	Propamocarb	171.148	836.049	C9H20N2O2	1.57348e+07	6.11701e+06	1.71582e+07	6.21448e+06	5.7343e+06	1.64536e+07	2.44216e+07	2.10447e+07	5.52031e+06	1.29131e+07	1.59614e+07	5.62079e+06	5.6255e+06	7.50365e+07	1.37886e+07	1.68506e+07	5.9994e+06	1.51979e+07
meta_504	3-Acrylamidopropyl trimethylammonium	171.149	805.664	C9H18N2O	1.57236e+07	9.10417e+06	8.38195e+06	8.70419e+06	9.83449e+07	1.0117e+07	1.61799e+07	6.78607e+06	1.42613e+07	2.24062e+07	2.7029e+07	8.27121e+06	1.49388e+07	7.36741e+06	2.42904e+07	7.19989e+06	8.24679e+06	1.81066e+07
meta_505	Sulfanilamide	172.029	202.152	C6H8N2O2S	9.05144e+06	9.53139e+06	9.07663e+06	1.02959e+07	1.12997e+07	1.17132e+07	1.0987e+07	9.69148e+06	4.82448e+06	1.07049e+07	1.09642e+07	1.08503e+07	1.03578e+07	1.4189e+07	1.27681e+07	1.14196e+07	1.27036e+07	1.36227e+07
meta_506	5,5,5-Trifluoronorvaline	172.06	64.0764	C5H8F3NO2	3.19737e+06	1.04151e+07	2.96215e+06	4.37838e+06	2.7509e+06	2.67379e+06	3.27026e+06	3.30001e+07	2.21334e+06	2.84175e+06	2.64676e+06	5.74665e+06	3.43716e+06	3.15625e+06	3.05933e+06	8.48074e+06	6.16426e+06	7.05978e+06
meta_507	2-Aminooctanedioic acid	172.096	100.473	C8H15NO4	3.61232e+07	3.58435e+07	3.6177e+07	3.35402e+07	3.07376e+07	3.08077e+07	5.21664e+07	3.61592e+07	3.76518e+07	3.66253e+07	3.44149e+07	3.69282e+07	3.75959e+07	3.86345e+07	3.77051e+07	3.31376e+07	3.60794e+07	3.28161e+07
meta_508	Gabapentin	172.133	522.208	C9H17NO2	8.5888e+08	5.4971e+08	1.33858e+09	6.15506e+08	5.83589e+08	5.55283e+08	8.76476e+08	3.56769e+08	8.34714e+08	1.04536e+09	7.07567e+08	6.48854e+08	9.31889e+08	1.34004e+09	1.0099e+09	1.18049e+09	1.14747e+09	1.12392e+09
meta_509	Decanamide	172.169	788.805	C10H21NO	2.14067e+08	2.85151e+08	2.70405e+08	2.53088e+08	2.21042e+08	2.51571e+08	2.33387e+08	2.52425e+08	2.53476e+08	2.54939e+08	3.00844e+08	2.08902e+08	2.51393e+08	2.51364e+08	2.4386e+08	2.54319e+08	3.00084e+08	2.49136e+08
meta_510	2-Aminobenzenesulfonate	173.014	84.4301	C6H7NO3S	1.24988e+08	1.85069e+08	4.28939e+07	1.52458e+08	2.03158e+08	2.00503e+08	6.81119e+07	1.96665e+08	6.24774e+07	1.65183e+08	6.28593e+07	1.70805e+08	1.73878e+08	2.40355e+08	2.56819e+08	2.33642e+08	1.49231e+08	1.79114e+08
meta_511	Pyroquilon	173.085	836.098	C11H11NO	7.79842e+06	7.74426e+06	1.08693e+07	1.0242e+06	5.3364e+06	5.01961e+06	8.29514e+06	6.1508e+06	6.65627e+06	4.56897e+06	1.34695e+06	6.79428e+06	6.24576e+06	5.86167e+06	1.34256e+06	8.02961e+06	8.2977e+06	6.61104e+06
meta_512	L-hydroxy Arginine	173.096	548.977	C6H14N4O3	3.20856e+06	3.95291e+06	4.24147e+06	3.92332e+06	3.19222e+06	3.33648e+06	3.24975e+06	4.95007e+06	5.65227e+06	6.76371e+06	7.42997e+06	5.77367e+06	3.15917e+06	6.89811e+06	6.59161e+06	5.50903e+06	6.49714e+06	6.09109e+06
meta_513	L-NIO	173.117	522.258	C7H15N3O2	5.28887e+07	3.65868e+07	7.87016e+07	4.10788e+07	3.51829e+07	3.52997e+07	5.57845e+07	2.20095e+07	5.13532e+07	6.3932e+07	4.25796e+07	3.97071e+07	5.67722e+07	8.17102e+07	6.50111e+07	7.00263e+07	7.08534e+07	6.691e+07
meta_514	Megastigmatrienone	173.128	167.674	C13H18O	2.17068e+07	2.11426e+07	2.89949e+07	2.59649e+07	2.59769e+07	2.65867e+07	2.28094e+06	1.76634e+06	2.17766e+06	1.86521e+06	5.134e+06	2.10535e+06	1.89147e+06	1.97565e+06	2.15402e+06	6.47029e+06	2.07895e+06	1.7698e+06
meta_515	5-Hydroxyindoleacetic acid	173.984	108.243	C10H9NO3	6.54184e+06	1.563e+07	1.47581e+07	3.2469e+06	1.40561e+07	1.08751e+07	1.55782e+07	7.95762e+06	1.41844e+07	1.27782e+07	1.19593e+07	1.47405e+07	1.34728e+07	1.58171e+06	1.16373e+07	1.1349e+07	1.19613e+07	4.71139e+06
meta_516	4-Aminobenzenesulfonate	174.024	72.8582	C6H7NO3S	5.78134e+07	1.30221e+07	1.35396e+07	5.83642e+07	6.1391e+07	4.7152e+07	1.53432e+07	7.34957e+07	6.81865e+07	7.34277e+07	6.49924e+07	1.58247e+07	5.25249e+07	5.1645e+07	5.49161e+07	1.29114e+07	5.53188e+07	5.86277e+07
meta_517	Deisopropylatrazine	174.055	317.111	C5H8ClN5	3.07308e+06	4.03735e+06	2.66428e+06	3.63404e+06	5.72323e+06	3.95066e+06	2.75221e+06	2.60627e+06	2.34383e+06	2.97018e+06	2.44657e+06	3.02984e+06	2.44748e+06	3.69793e+06	3.07475e+06	2.75938e+06	2.8548e+06	2.40997e+06
meta_518	Quinaldic acid	174.054	508.092	C10H7NO2	1.58356e+07	1.51045e+07	1.43259e+07	1.56757e+07	1.58459e+07	1.34458e+07	4.20357e+06	4.14234e+06	2.93592e+06	4.61212e+06	4.48342e+06	4.64442e+06	4.22081e+06	4.93113e+06	4.65109e+06	4.484e+06	4.94219e+06	4.50949e+06
meta_519	N-Acetyl-L-glutamate 5-semialdehyde	174.076	100.473	C7H11NO4	3.35807e+08	3.5382e+08	3.70573e+08	3.6559e+08	3.27244e+08	3.51298e+08	3.8296e+08	3.8986e+08	3.87007e+08	3.70833e+08	3.9683e+08	3.31946e+08	3.56784e+08	4.59024e+08	3.5652e+08	3.39304e+08	3.51908e+08	3.78591e+08
meta_520	Tris(1-aziridinyl)phosphine oxide	174.076	635.722	C6H12N3OP	2.12338e+07	2.18808e+07	2.20235e+07	2.81738e+07	2.82722e+07	2.80315e+07	2.12826e+07	2.24057e+07	2.52831e+07	2.31258e+07	2.3775e+07	2.3458e+07	2.29044e+07	2.55399e+07	2.10449e+07	2.1993e+07	2.29258e+07	2.24611e+07
meta_521	1H-Indole-3-acetamide	174.075	700.391	C10H10N2O	2.3098e+06	2.29477e+06	2.58491e+06	2.20557e+06	2.10912e+06	2.52156e+06	8.78068e+06	8.25804e+06	8.66075e+06	2.30401e+06	2.51681e+06	2.79351e+06	1.35182e+07	8.74282e+06	1.09638e+07	2.79909e+06	3.77819e+07	7.4425e+06
meta_522	N-Methyltryptamine	174.091	305.712	C11H14N2	1.34698e+07	1.38267e+07	1.51557e+07	1.47494e+07	1.65748e+07	1.4905e+07	1.07834e+07	3.70079e+06	3.31338e+06	8.82167e+06	3.6432e+06	3.77369e+06	1.09412e+07	4.52506e+06	1.10358e+07	1.04069e+07	9.50329e+06	1.21747e+07
meta_523	Gramine	174.112	100.352	C11H14N2	4.88704e+07	4.94408e+07	4.60485e+07	4.46089e+07	4.54807e+07	4.33924e+07	5.19535e+07	5.86216e+07	5.31802e+07	5.03075e+07	5.20448e+07	4.8414e+07	3.89145e+07	4.74926e+07	4.00185e+07	4.84142e+07	3.67742e+07	4.71373e+07
meta_524	L-Arginine	174.112	133.376	C6H14N4O2	9.87199e+07	1.13837e+08	1.06443e+08	3.35327e+07	2.94705e+07	3.38397e+07	2.69399e+07	9.26278e+07	3.08269e+07	4.6439e+07	9.29013e+07	2.9075e+07	3.0571e+07	1.04303e+08	2.73032e+07	8.72076e+07	9.33268e+07	8.5231e+07
meta_525	Phendimetrazine	174.12	522.038	C12H17NO	3.70632e+06	3.3933e+06	5.85158e+06	3.30284e+06	2.23068e+06	3.35457e+06	4.18627e+06	3.27767e+06	3.37135e+06	4.87315e+06	2.89418e+06	1.24217e+07	3.30906e+06	6.33981e+06	4.69472e+06	5.81326e+06	5.10691e+06	4.51071e+06
meta_526	D-Glucurono-6,3-lactone	175.024	84.7532	C6H8O6	2.67466e+07	4.66992e+07	5.20938e+07	7.02261e+07	4.33008e+07	4.44361e+06	4.283e+07	6.35088e+06	8.76206e+06	3.1772e+07	7.27271e+06	3.22943e+07	7.57547e+07	2.801e+08	9.92031e+07	9.87808e+07	9.05374e+07	9.26072e+07
meta_527	Juglone	175.039	317.391	C10H6O3	3.38629e+06	1.11599e+07	4.12439e+06	1.56269e+07	4.52169e+06	3.70103e+06	2.94199e+06	3.23061e+06	7.59073e+06	3.79191e+06	2.95023e+06	3.8613e+06	2.766e+06	1.1491e+07	7.23375e+06	3.49283e+06	8.2128e+06	3.57982e+06
meta_528	Myristicin	175.075	552.285	C11H12O3	7.30967e+06	5.26624e+06	8.6751e+06	8.59636e+06	8.73793e+06	2.69689e+06	6.4398e+06	2.42485e+06	7.03479e+06	5.34326e+06	7.551e+06	7.31053e+06	1.72574e+06	1.9287e+06	1.75458e+06	1.74723e+06	1.92731e+06	1.81093e+06
meta_529	4-oxo-5-phenylpentanoic acid	175.075	500.382	C11H12O3	6.81293e+06	1.64768e+06	1.40599e+06	1.55129e+06	1.64767e+06	1.58161e+06	6.79482e+06	1.93223e+06	5.34268e+06	5.55178e+06	6.96343e+06	6.02913e+06	6.45425e+06	5.7075e+06	1.80313e+06	5.11175e+06	4.70255e+06	2.08093e+06
meta_530	Demethylated antipyrine	175.086	161.52	C10H10N2O	4.23607e+06	8.87237e+06	4.82763e+06	7.61411e+06	7.54713e+06	5.28125e+06	6.75443e+06	5.5769e+06	6.94847e+06	9.35291e+06	1.42582e+07	9.84939e+06	4.84688e+06	6.44553e+06	8.8672e+06	9.05401e+06	9.06665e+06	6.00385e+06
meta_531	N-Acetylornithine	175.107	99.9402	C7H14N2O3	1.25498e+09	1.28482e+09	1.20054e+09	1.19635e+09	1.15711e+09	1.18274e+09	1.18318e+09	1.26441e+09	1.19441e+09	1.14435e+09	1.2451e+09	1.10015e+09	1.13465e+09	1.32274e+09	1.14562e+09	1.11961e+09	1.03197e+09	1.12167e+09
meta_532	N-AMIDINO-L-ASPARTATE	175.144	82.7661	C5H8N3O4	1.28294e+07	2.01929e+07	2.06647e+07	6.66053e+07	2.39288e+07	2.42527e+07	1.51522e+07	1.07079e+07	1.27899e+07	8.73621e+06	1.11556e+07	1.08739e+07	1.0465e+07	1.65105e+07	1.55117e+07	1.45569e+07	9.97456e+06	1.32519e+07
meta_533	51-45-6	176.003	201.11	NULL	2.61931e+07	2.70131e+07	2.59054e+07	2.47111e+07	3.42777e+07	3.59484e+07	3.03544e+07	2.49443e+07	2.61734e+07	2.88677e+07	2.86653e+07	2.54433e+07	6.10357e+06	3.71989e+07	3.54151e+07	2.56545e+07	3.29717e+07	7.63734e+06
meta_534	ERYSOLIN	176.013	66.3325	C6H11NO2S2	8.45191e+06	1.18206e+07	8.15244e+06	9.5525e+06	5.48359e+06	5.22271e+06	9.15115e+06	1.00091e+07	6.00344e+06	1.28683e+07	5.43065e+06	5.2736e+06	5.73579e+06	1.16487e+07	6.69607e+06	5.36435e+06	5.90833e+06	2.22115e+07
meta_535	N-Acetyl-L-aspartic acid	176.055	140.311	C6H9NO5	2.43537e+07	2.2349e+07	2.45589e+07	2.10515e+07	2.26807e+07	2.04332e+07	3.03586e+07	3.23407e+07	2.42357e+07	3.16411e+07	3.15513e+07	2.92627e+07	2.66898e+07	3.06852e+07	2.66588e+07	2.66746e+07	2.93241e+07	2.76563e+07
meta_536	2-methyl-1H-benzimidazole-5-carboxylic acid	176.055	159.516	C9H8N2O2	1.02832e+07	9.40988e+06	1.07475e+07	1.07962e+07	9.7017e+06	1.05599e+07	1.75315e+07	5.13042e+06	1.79709e+07	1.76102e+07	1.98989e+07	2.20713e+07	1.7083e+07	1.64231e+07	1.61064e+07	1.56033e+07	1.69762e+07	5.28114e+06
meta_537	Cotinine	176.091	183.642	C10H12N2O	2.24976e+06	1.27285e+07	1.28322e+07	9.3124e+06	2.24391e+06	1.01718e+07	2.40649e+06	2.38175e+06	2.31919e+06	7.6907e+06	1.24661e+07	9.77243e+06	8.93238e+06	1.10941e+07	2.04582e+06	1.31837e+07	8.33035e+06	8.39434e+06
meta_538	Citrulline	176.102	89.549	C6H13N3O3	3.57185e+08	3.76949e+08	3.57403e+08	3.84944e+08	3.87288e+08	3.97342e+08	2.53954e+08	2.74684e+08	2.50128e+08	2.42904e+08	2.63342e+08	2.55908e+08	4.01847e+08	3.82282e+08	3.34527e+08	3.49071e+08	3.33424e+08	3.61872e+08
meta_539	(S)-(+)-2-(anilinomethyl)pyrrolidine	176.128	169.928	C11H16N2	2.26009e+07	2.05356e+07	2.21474e+07	2.17904e+07	2.41583e+07	2.10603e+07	1.37594e+07	1.21947e+07	1.24361e+07	1.28214e+07	1.27797e+07	1.09905e+07	1.12725e+07	1.35923e+07	1.04954e+07	1.20078e+07	1.11886e+07	1.37236e+07
meta_540	N-Formyl-L-methionine	176.971	36.8621	C6H11NO3S	3.14648e+07	4.01376e+07	8.29538e+06	4.69324e+07	8.34085e+06	7.28681e+06	2.28629e+07	8.04289e+06	2.66681e+07	7.79042e+06	2.55808e+07	6.48234e+06	2.29047e+07	2.56364e+07	8.09415e+06	3.43165e+07	4.24899e+07	9.27103e+06
meta_541	2-[(1,3-thiazol-2-ylamino)methylidene]malononitrile	177.023	108.954	C7H4N4S	3.7077e+07	4.09989e+07	6.17317e+07	8.21827e+07	3.72764e+07	8.42609e+07	6.00123e+07	3.76317e+07	8.98042e+07	1.02881e+08	7.70513e+07	5.90411e+07	6.59994e+07	8.64457e+07	9.47386e+07	4.49812e+07	1.01389e+08	8.48159e+07
meta_542	trans-Ferulic acid	177.054	438.063	C10H10O4	1.59213e+08	1.65512e+08	1.49909e+08	1.55931e+08	1.58306e+08	1.52702e+08	1.13902e+08	1.14662e+08	1.19382e+08	1.10145e+08	1.31298e+08	1.30809e+08	1.0123e+08	1.27866e+08	1.05073e+08	1.04035e+08	1.10023e+08	1.14006e+08
meta_543	4-Methylumbelliferone	177.054	793.146	C10H8O3	7.75248e+06	1.96836e+06	3.57953e+06	5.15886e+06	1.15222e+06	1.84847e+06	5.92696e+06	4.76182e+06	5.66996e+06	1.34342e+06	2.07398e+06	1.78459e+06	7.38826e+06	2.6256e+06	1.60566e+06	4.41872e+06	6.2442e+06	7.42482e+06
meta_544	Dencichin	177.054	56.5921	C5H8N2O5	1.44963e+06	1.60056e+06	8.93466e+06	1.67309e+06	7.54679e+06	4.74457e+06	5.38618e+06	6.99131e+06	1.6411e+06	1.44546e+06	1.82106e+06	1.1828e+07	1.97137e+06	8.3317e+06	7.08678e+06	9.39505e+06	8.59838e+06	2.30465e+06
meta_545	Allantoic acid	177.065	56.8476	C4H8N4O4	3.3922e+06	6.46958e+06	4.22043e+06	1.67309e+06	1.6182e+06	6.00383e+06	1.90765e+06	5.24901e+06	5.51549e+06	3.29084e+06	8.69116e+06	7.38395e+06	2.21647e+06	2.20582e+06	5.64225e+06	1.92257e+06	6.48708e+06	2.63022e+06
meta_546	4-Ethoxy ethylbenzoate	177.091	507.755	C11H14O3	1.36683e+06	6.40834e+06	1.0815e+07	6.62627e+06	4.94119e+06	7.97548e+06	3.12898e+06	3.4237e+06	4.72799e+06	4.37861e+06	1.19026e+06	5.45589e+06	1.09216e+06	1.33822e+06	1.16078e+06	1.41961e+06	1.21636e+06	1.38776e+06
meta_547	Serotonin	177.105	302.629	C10H12N2O	6.90599e+06	6.88181e+06	7.12419e+06	5.9757e+06	7.41684e+06	7.19596e+06	4.96262e+06	4.84819e+06	5.31035e+06	6.76029e+06	6.22215e+06	6.92389e+06	5.46765e+06	7.57215e+06	5.38863e+06	1.62518e+06	5.67896e+06	6.89401e+06
meta_548	4-Amino-7-chloroquinoline	178.03	108.367	C9H7ClN2	1.53474e+07	1.47137e+07	1.90795e+07	1.70983e+07	1.64725e+07	1.87406e+07	6.68779e+06	2.0126e+07	2.36254e+06	9.37667e+06	1.83242e+07	1.68957e+07	5.23294e+06	1.6281e+06	5.43293e+06	1.99028e+06	9.09699e+06	2.54589e+06
meta_549	3-(Allylsulfinyl)alanin	178.057	438.063	C6H11NO3S	1.13613e+07	1.15493e+07	1.06449e+07	2.34721e+07	1.39282e+07	1.30521e+07	2.19755e+06	9.60713e+06	8.60478e+06	8.90199e+06	2.607e+06	1.10537e+07	7.95795e+06	2.5868e+06	8.08281e+06	2.36252e+06	7.94348e+06	2.23981e+06
meta_550	TDIQ	178.086	265.293	C10H11NO2	6.12628e+09	6.33027e+09	6.69943e+09	6.28744e+09	6.47962e+09	6.37204e+09	1.25509e+09	1.18667e+09	1.35599e+09	1.30646e+09	1.28588e+09	1.2666e+09	8.53888e+08	1.1399e+09	8.77667e+08	8.7444e+08	8.60119e+08	8.86347e+08
meta_551	3-Fluorophenmetrazine	178.099	679.519	C11H14FNO	2.82813e+06	3.41181e+06	3.67408e+06	840545	3.89923e+06	928128	3.55625e+06	3.25037e+06	3.6445e+06	3.58308e+06	4.73987e+06	1.07622e+06	2.24268e+06	4.15282e+06	3.34214e+06	1.11752e+06	4.41358e+06	6.19762e+06
meta_552	Sodium mercaptopyruvate dihydrate	178.99	64.043	C3H7NaO5S	2.30298e+07	5.30127e+07	1.06772e+07	2.49439e+07	7.15727e+07	1.14252e+08	6.18124e+07	3.1048e+07	6.28947e+07	2.83732e+07	1.02138e+07	4.18265e+07	1.13708e+07	2.67239e+07	2.49443e+07	1.14242e+07	3.36211e+07	1.14988e+07
meta_553	L-Gulonolactone	178.991	799.499	C6H10O6	3.14084e+08	2.60819e+07	8.65088e+07	2.44248e+07	1.19822e+08	1.52848e+08	2.35793e+07	2.42379e+07	2.90172e+08	2.57179e+07	1.4912e+08	9.55858e+07	1.14626e+08	2.23951e+07	1.14859e+08	8.4403e+07	2.13163e+07	2.28799e+08
meta_554	Esculetin	179.033	461.139	C9H6O4	2.47009e+07	2.75993e+07	2.68771e+07	2.65852e+07	3.03787e+07	2.51556e+07	2.76039e+07	2.50254e+07	2.96587e+07	2.81078e+07	2.61497e+07	2.858e+07	2.86107e+07	3.28975e+07	2.60377e+07	3.08622e+07	2.74763e+07	3.00001e+07
meta_555	2-Propenal	179.07	598.729	C10H10O3	7.99399e+06	1.15598e+07	9.33951e+06	7.09993e+06	8.88285e+06	7.54908e+06	1.69499e+07	1.73561e+07	1.59261e+07	1.97112e+07	2.21017e+07	1.62748e+07	1.96865e+07	2.14167e+07	1.62924e+07	1.42903e+07	1.7104e+07	1.89466e+07
meta_556	2,4,5-Trimethoxybenzaldehyde	179.063	542.412	C10H12O4	8.28065e+06	8.2029e+06	8.16498e+06	9.24562e+06	8.46604e+06	8.33237e+06	2.3107e+06	6.9271e+06	5.99479e+06	6.75117e+06	7.17067e+06	7.84332e+06	8.59753e+06	2.73528e+06	8.23424e+06	8.052e+06	8.73031e+06	8.16666e+06
meta_557	MLS002473129-01!(E)-3-(4-methoxyphenyl)prop-2-enoic acid	179.07	447.57	C10H10O3	1.56671e+07	9.14806e+06	8.80823e+06	1.47328e+07	8.47587e+06	1.46675e+07	5.57814e+06	1.71261e+06	7.00363e+06	7.98302e+06	8.65212e+06	1.4331e+07	1.79374e+06	1.76095e+06	1.66025e+06	1.70514e+06	1.74879e+06	1.85093e+07
meta_558	MLS000559484-01!Priscoline	179.07	482.988	C10H13ClN2	2.9465e+06	1.12328e+07	1.15543e+07	2.84884e+06	1.11381e+07	3.12399e+06	1.94542e+07	9.12581e+06	8.93153e+06	8.56909e+06	2.29592e+07	9.47185e+06	6.9861e+06	3.44546e+06	3.01247e+06	3.37747e+06	1.43953e+07	3.19757e+06
meta_559	Cantharidin	179.07	64.4752	C10H12O4	2.91281e+06	8.7052e+06	3.43363e+06	4.30311e+06	2.83341e+06	7.57239e+06	8.67148e+06	5.68061e+06	3.27795e+06	4.85169e+06	1.5196e+07	4.42418e+06	7.13642e+06	5.54998e+06	3.63703e+06	1.04019e+07	1.70024e+07	3.21067e+06
meta_560	Ethylbeta-carboline	179.089	305.728	C13H12N2	4.03892e+08	4.21555e+08	4.10235e+08	4.09401e+08	4.23749e+08	3.86915e+08	2.67017e+08	2.46496e+08	2.38235e+08	2.72075e+08	2.85709e+08	2.51911e+08	3.10236e+08	4.39892e+08	3.31712e+08	2.86142e+08	2.97722e+08	3.60466e+08
meta_561	(R)-Salsolinol	179.089	265.68	C10H13NO2	6.3631e+08	6.50007e+08	6.84104e+08	6.17035e+08	6.8222e+08	6.51627e+08	1.02577e+08	9.85881e+07	1.21695e+08	1.1592e+08	1.14348e+08	1.08532e+08	8.49692e+07	1.25127e+08	7.76449e+07	7.65846e+07	7.93774e+07	7.45361e+07
meta_562	Methyleugenol	179.106	802.369	C11H14O2	6.28558e+07	5.05973e+07	5.17585e+07	4.58919e+07	5.69083e+07	5.02557e+07	5.96656e+07	5.74699e+07	6.22869e+07	7.54005e+07	7.37773e+07	6.23679e+07	5.53091e+07	6.36996e+07	4.90851e+07	5.43186e+07	5.5881e+07	5.09956e+07
meta_563	4-Isobutylbenzoic acid	179.106	503.8	C11H14O2	1.3329e+06	1.20016e+06	1.5015e+06	1.57655e+06	1.4224e+06	1.82513e+06	1.30949e+07	1.11239e+07	1.29745e+07	1.33813e+07	1.2781e+07	1.33422e+07	1.15015e+07	1.20038e+07	9.43012e+06	8.94675e+06	1.04397e+07	9.52779e+06
meta_564	Geranyl acetate	179.142	715.674	C12H20O2	1.05248e+07	1.1251e+07	1.10562e+07	8.03547e+06	7.77633e+06	1.11276e+07	8.83535e+06	8.55261e+06	9.07193e+06	9.76857e+06	9.36061e+06	8.56047e+06	8.44758e+06	1.20856e+07	9.12448e+06	8.26353e+06	9.77738e+06	1.10807e+07
meta_565	Fructose-1P	180.086	262.809	C6H12O6	1.43566e+07	1.64363e+07	1.60399e+07	1.59033e+07	1.6773e+07	1.73676e+07	1.10635e+07	4.17828e+07	4.83783e+07	1.01914e+07	3.95502e+07	1.29339e+08	1.16531e+07	1.27486e+07	1.09903e+07	3.80291e+07	3.00772e+07	1.02144e+07
meta_566	Metanephrine	180.101	421.035	C10H15NO3	2.16461e+08	1.89623e+08	2.07395e+08	2.23964e+08	2.17722e+08	2.21545e+08	1.25668e+08	1.2238e+08	1.19319e+08	1.18856e+08	1.24763e+08	1.33422e+08	1.05438e+08	1.36723e+08	1.03427e+08	1.07215e+08	1.01859e+08	1.208e+08
meta_567	Rimantadine	180.174	702.694	C12H21N	5.1078e+07	5.72276e+07	5.65487e+07	5.82488e+07	6.06259e+07	5.30291e+07	5.13616e+07	5.55243e+07	6.04483e+07	5.24366e+07	5.38496e+07	5.84499e+07	5.9849e+07	7.17528e+07	5.80534e+07	6.97996e+07	6.11512e+07	6.1689e+07
meta_568	myo-Inositol	181.014	721.294	C6H12O6	2.0636e+08	4.96371e+07	1.15125e+08	4.84203e+07	1.19181e+08	2.1499e+08	1.45959e+08	1.83828e+08	4.83545e+07	2.64115e+08	4.60203e+07	1.97402e+08	3.07314e+08	5.07351e+07	2.07171e+08	1.93661e+08	1.82799e+08	2.78781e+08
meta_569	4-ethyl-2-mercapto-6-oxo-1,6-dihydropyrimidine-5-carbonitrile	181.028	495.856	C7H7N3OS	3.83368e+06	4.17042e+06	5.02566e+06	2.78092e+06	4.71913e+06	3.52566e+06	2.79672e+06	3.44593e+06	3.76662e+06	2.86316e+06	3.17726e+06	3.42484e+06	3.96391e+06	4.40503e+06	4.02962e+06	3.38484e+06	4.70791e+06	4.5599e+06
meta_570	4-Hydroxyphenylpyruvic acid	181.049	92.6933	C9H8O4	6.78168e+07	7.49447e+07	6.40861e+07	7.39015e+07	6.28363e+07	7.27202e+07	1.04658e+08	1.13859e+08	1.09838e+08	1.01496e+08	1.02247e+08	9.22639e+07	1.23623e+08	1.08257e+08	1.22832e+08	1.03489e+08	1.3084e+08	1.25742e+08
meta_571	Caffeate	181.049	415.321	C9H8O4	2.43318e+07	2.27571e+07	2.46078e+07	2.44263e+07	2.64658e+07	2.76239e+07	2.20369e+07	2.27497e+07	2.63137e+07	2.79031e+07	2.89867e+07	2.63645e+07	2.16374e+07	3.02274e+07	1.84411e+07	1.83613e+07	2.0029e+07	2.93682e+07
meta_572	Theobromine	181.073	337.424	C7H8N4O2	1.58518e+07	3.59057e+06	1.93265e+07	1.47836e+07	1.35057e+07	1.95489e+07	4.4153e+06	1.93135e+07	1.43011e+07	2.08417e+07	2.10532e+07	1.72868e+07	1.90826e+07	2.4145e+07	1.92431e+07	2.04109e+07	2.22015e+07	2.14202e+07
meta_573	3',4'-Dimethoxyacetophenone	181.09	94.1227	C10H12O3	4.25821e+07	3.7945e+07	3.87393e+07	3.27995e+07	2.74263e+07	3.31254e+07	3.56899e+07	3.55585e+07	2.97075e+07	4.0661e+07	3.36629e+07	2.8443e+07	3.7105e+07	2.90909e+07	2.16599e+07	3.2062e+07	2.34715e+07	4.11456e+07
meta_574	2-Amino-3-methylimidazo[4,5-f]quinoline	181.085	531.191	C11H10N4	5.21799e+06	1.94101e+06	1.35151e+06	1.40503e+06	6.02386e+06	5.05165e+06	6.60733e+06	5.77319e+06	1.64734e+06	5.18174e+06	6.56743e+06	5.89204e+06	4.57954e+06	6.13519e+06	1.83801e+06	8.11426e+06	5.2588e+06	3.81915e+06
meta_575	Dulcin	181.097	158.081	C9H12N2O2	8.71344e+06	1.23934e+07	1.88631e+06	8.97495e+06	9.90226e+06	8.2501e+06	6.10152e+06	2.04343e+07	2.10506e+06	7.84496e+06	7.77486e+06	1.09107e+07	2.12775e+06	8.89776e+06	9.15715e+06	8.13024e+06	1.54832e+07	7.85065e+06
meta_576	Pyridostigmine	181.101	525.792	C9H13N2O2	3.12116e+06	3.52406e+06	3.78271e+06	3.82124e+06	3.5601e+06	3.94981e+06	3.00505e+06	2.41912e+06	3.08766e+06	1.74497e+06	2.22323e+06	2.7649e+06	3.12408e+06	4.39843e+06	3.37848e+06	2.04569e+06	4.58361e+06	4.53581e+06
meta_577	xi-5-Dodecanolide	181.158	702.707	C12H22O2	1.32582e+07	1.51627e+07	1.54898e+07	1.56236e+07	1.57891e+07	1.51335e+07	1.44625e+07	1.46904e+07	1.61906e+07	1.48297e+07	3.10257e+06	1.61072e+07	1.61058e+07	2.01544e+07	1.3794e+07	1.88239e+07	1.69378e+07	1.56086e+07
meta_578	Guanethidine	181.177	702.704	C10H22N4	4.60447e+06	3.32125e+06	3.24122e+06	5.9594e+06	6.33021e+06	5.1676e+06	5.87813e+06	3.2565e+06	3.69358e+06	5.39992e+06	3.11962e+06	6.39684e+06	5.98736e+06	8.43441e+06	3.60743e+06	3.9421e+06	3.80559e+06	6.12127e+06
meta_579	[5-(2-thienyl)-3-isoxazolyl]methanol	182.022	803.621	C8H7NO2S	8.84537e+06	9.29081e+06	7.75677e+06	1.09916e+07	3.55255e+07	5.14505e+06	2.31144e+07	1.38411e+07	5.70296e+06	5.24642e+06	2.07813e+07	1.17829e+07	5.85697e+06	5.0831e+06	2.56488e+07	5.15137e+06	1.96984e+07	1.11228e+07
meta_580	1-Methyluric acid	182.044	136.55	C6H6N4O3	1.3944e+07	1.69443e+07	1.73302e+07	1.46394e+07	1.56608e+07	1.27747e+07	1.51252e+07	2.66079e+07	1.37651e+07	1.6592e+07	1.38807e+07	1.58384e+07	1.92435e+07	3.31689e+07	1.68542e+07	1.40331e+07	1.51224e+07	1.69047e+07
meta_581	Galactitol	182.08	157.655	C6H14O6	1.14481e+09	1.27726e+09	1.17196e+09	1.31822e+09	1.33343e+09	1.22474e+09	1.68095e+08	1.94697e+08	1.92179e+08	1.88963e+08	1.79284e+08	3.62999e+08	2.12136e+08	3.17012e+08	2.30773e+08	2.37261e+08	2.33901e+08	2.43165e+08
meta_582	o-Tyrosine	182.08	292.329	C9H11NO3	2.67229e+07	2.5334e+07	2.67601e+07	5.84496e+07	3.01369e+07	2.60325e+07	2.43424e+07	2.55551e+07	2.40519e+07	2.34141e+07	5.19414e+07	2.07575e+07	3.91766e+06	2.29705e+07	2.5462e+07	1.35904e+07	3.214e+07	2.79535e+07
meta_583	L-Tyrosine	182.081	100.072	C9H11NO3	9.02842e+07	8.9075e+07	7.32312e+06	7.8598e+06	6.87735e+06	6.97963e+06	9.80047e+07	3.98849e+07	2.34283e+07	7.07529e+06	3.46844e+07	7.61612e+06	4.53016e+07	6.99179e+06	2.71146e+07	2.33102e+07	3.186e+07	3.07259e+07
meta_584	L-threo-3-Phenylserine	182.08	478.128	C9H11NO3	2.70937e+06	1.39815e+07	3.36294e+06	2.79816e+06	2.89823e+06	1.17133e+07	3.01491e+06	2.62619e+07	1.05308e+07	3.00118e+06	3.11868e+07	3.36735e+07	3.09895e+06	4.12706e+07	1.61625e+07	1.75751e+07	1.45904e+07	5.35879e+07
meta_585	Histamine dihydrochloride	182.587	753.918	C5H11Cl2N3	1.06136e+08	1.19962e+08	1.22153e+08	1.24795e+08	1.19291e+08	1.14128e+08	1.17951e+08	1.20266e+08	1.169e+08	1.11549e+08	1.25614e+08	1.08871e+08	1.12619e+08	1.21042e+08	1.09211e+08	1.15146e+08	1.06213e+08	1.12745e+08
meta_586	2,3-dihydrothieno-Thiadiazole Carboxylate	182.962	72.9044	C6H4N2O2S2	3.38846e+07	2.78696e+07	2.61223e+07	1.41545e+08	2.67254e+07	3.04215e+07	3.88079e+07	1.17446e+08	3.69929e+07	4.11048e+07	3.29707e+07	3.54872e+07	2.75777e+07	4.34047e+07	3.02959e+07	1.16332e+08	1.34433e+08	2.94427e+07
meta_587	Methyl vanillate	182.985	659.937	C9H10O4	9.17927e+07	8.06989e+07	5.45879e+08	1.41443e+08	8.95444e+07	5.06251e+08	1.56863e+08	6.17136e+08	2.07511e+08	1.79175e+08	3.08653e+08	8.15542e+07	2.00307e+08	1.80353e+08	2.25317e+08	1.75697e+08	8.02687e+07	2.59989e+08
meta_588	methyl vanillate	182.982	607.398	C9H10O4	1.94746e+08	6.71443e+08	4.7109e+08	9.77484e+07	9.58149e+08	1.6508e+08	1.01847e+08	1.65789e+08	9.1684e+07	8.93201e+07	1.09658e+08	1.91359e+08	3.32812e+08	8.85268e+07	1.02404e+08	2.94931e+08	1.92381e+08	1.22634e+08
meta_589	Acephate	183.01	722.269	C4H10NO3PS	9.09767e+07	6.46268e+07	5.97275e+07	8.68623e+07	9.38232e+07	1.16589e+08	8.68067e+07	6.15585e+07	9.83669e+07	1.59427e+08	8.31603e+07	4.80613e+07	9.31479e+07	8.90108e+07	7.63102e+07	8.62829e+07	7.02514e+07	1.04968e+08
meta_590	L-Homocysteic acid	183.02	393.73	C4H9NO5S	1.07015e+08	8.91193e+06	7.44119e+06	7.11689e+07	7.10499e+06	8.54111e+06	9.85075e+07	6.51403e+06	8.15403e+06	7.70104e+07	8.51331e+06	8.03197e+06	7.55072e+06	9.26073e+06	6.81267e+06	6.63865e+06	7.58626e+06	7.47787e+07
meta_591	Homovanillic acid	183.065	35.4779	C9H10O4	9.40261e+07	1.32532e+08	2.51911e+07	3.46465e+07	3.68654e+07	2.74421e+07	2.69357e+07	2.40147e+07	2.71644e+07	2.9559e+07	3.17627e+07	3.19556e+07	1.40752e+08	3.07846e+07	4.56468e+07	3.29852e+07	5.3953e+07	6.0072e+07
meta_592	Benzophenone	183.082	709.743	C13H10O	1.41793e+08	5.292e+08	1.59853e+08	1.64529e+08	1.98385e+08	6.10398e+08	1.5655e+08	2.91468e+08	1.54114e+08	7.52095e+08	1.53415e+08	1.3161e+08	2.69121e+08	1.638e+08	1.21429e+08	4.10894e+08	3.02752e+08	4.11234e+08
meta_593	Harmalol	183.082	787.325	C12H12N2O	8.57165e+08	4.5804e+08	6.33952e+08	1.55623e+08	1.69674e+08	1.55097e+09	4.23501e+08	2.7158e+08	1.63109e+08	2.81753e+08	2.56008e+08	1.62899e+08	1.55205e+08	1.06464e+08	2.62639e+08	5.48184e+08	3.4649e+08	2.42176e+08
meta_594	Barbital	183.075	672.622	C8H12N2O3	8.12423e+08	6.00975e+08	2.69911e+08	1.6951e+08	5.15773e+08	9.00376e+08	2.15635e+08	1.46269e+08	1.30139e+08	1.27527e+08	1.91302e+08	1.93002e+08	2.56305e+08	1.34713e+08	1.72076e+08	3.73814e+08	2.26998e+08	2.99466e+08
meta_595	Atractylodin	183.082	773.067	C13H10O	4.03372e+08	3.8203e+08	3.23805e+08	2.50217e+08	3.03692e+08	1.4908e+08	2.60981e+08	2.26229e+08	2.44838e+08	2.58212e+08	1.83509e+08	1.05931e+08	2.69582e+08	1.69376e+08	1.18167e+08	1.12704e+08	2.24504e+08	1.03684e+08
meta_596	(<U+00B1>)-threo-Anethole glycol	183.1	625.503	C10H14O3	1.19444e+07	1.03594e+07	1.15081e+08	9.83273e+06	6.92021e+06	9.5799e+06	7.73997e+06	1.01362e+07	1.09335e+07	1.02252e+07	9.85798e+06	1.07918e+07	1.12842e+07	9.98005e+06	1.29135e+07	1.18615e+07	1.1752e+07	1.00448e+07
meta_597	Methyprylon	183.244	91.2286	C10H17NO2	2.84403e+07	2.34599e+07	2.63829e+07	2.36288e+07	2.08444e+07	6.54046e+06	4.78342e+06	4.67807e+06	5.03798e+06	1.3478e+07	1.57594e+07	1.14038e+07	4.23985e+06	3.17105e+06	5.4337e+06	4.33292e+06	1.55387e+07	1.78095e+07
meta_598	Cysteine-S-sulfate	183.969	197.66	C3H7NO5S2	1.27431e+07	6.80402e+06	6.46009e+06	1.3133e+07	7.94622e+06	1.27512e+07	1.24246e+07	9.73873e+06	5.8644e+06	9.22703e+06	1.39609e+07	8.04292e+06	1.23713e+07	1.13075e+07	8.63426e+06	7.97898e+06	7.67783e+06	1.30155e+07
meta_599	(S)-3-Acetoxy-2-aminopropanoic acid hydrochloride	184.002	69.585	C5H10ClNO4	1.26313e+07	9.94691e+06	3.91075e+07	1.39724e+07	2.39329e+07	3.32648e+07	2.95761e+07	3.0456e+07	2.7177e+07	2.6348e+07	2.48176e+07	1.17399e+07	3.99535e+07	3.00037e+07	1.1197e+07	6.31661e+07	3.64294e+07	1.14353e+07
meta_600	4-Pyridoxate	184.06	137.056	C8H9NO4	2.33657e+07	2.53777e+07	1.77539e+07	1.28437e+07	1.68856e+07	2.74779e+07	1.76142e+07	1.72903e+07	1.37799e+07	1.87302e+07	1.33099e+07	2.56875e+07	1.41446e+07	1.46496e+07	1.99781e+07	2.46456e+07	1.95378e+07	1.33123e+07
meta_601	Carbaryl	184.075	538.179	C12H11NO2	2.7265e+06	3.76004e+06	3.43619e+06	3.29636e+06	3.28539e+06	4.52025e+06	1.49832e+06	3.12546e+06	2.79989e+06	2.82776e+06	3.67611e+06	3.4479e+06	3.05394e+06	3.19364e+06	3.26565e+06	3.02384e+06	3.27032e+06	3.69306e+06
meta_602	A alpha C	184.087	611.918	C11H9N3	2.66678e+07	5.54771e+07	3.90067e+07	3.4174e+06	4.06923e+06	3.43275e+07	1.71403e+06	1.36567e+06	2.7805e+06	3.46742e+06	1.89791e+06	2.71492e+06	4.60856e+07	1.57131e+06	2.82639e+06	1.53356e+06	2.76044e+06	3.01438e+06
meta_603	Epinephrine	184.097	148.562	C9H13NO3	1.73859e+07	9.50692e+06	1.86277e+07	1.04016e+07	2.18516e+07	1.23414e+08	8.00752e+06	1.02822e+07	1.24149e+07	1.05166e+07	1.02033e+07	1.26742e+07	7.72517e+07	1.83334e+07	9.84436e+06	1.1188e+07	8.59759e+06	1.48403e+07
meta_604	MLS001074086-01!	184.089	420.864	C10H16ClNO	4.04055e+07	2.21285e+07	4.99009e+07	8.84344e+06	1.99117e+08	9.02786e+06	7.09099e+06	7.68058e+06	7.04786e+06	7.48437e+06	6.80696e+06	6.60661e+06	5.58746e+07	8.38898e+06	5.60252e+06	6.01784e+06	6.82514e+06	6.90265e+06
meta_605	3,5-Dihydroxyphenylglycine	184.169	715.942	C8H9NO4	1.4769e+07	3.68404e+06	1.67271e+07	1.71554e+07	1.47387e+07	1.67822e+07	1.85948e+07	1.75406e+07	4.34362e+06	3.93853e+06	1.75252e+07	1.89393e+07	3.32119e+06	2.00345e+07	1.97837e+07	1.92592e+07	4.54027e+06	1.82841e+07
meta_606	3,4-Dihydroxymandelic acid	184.985	34.9837	C8H8O5	1.32453e+08	8.82142e+07	2.13479e+08	3.80915e+08	3.78199e+08	1.30273e+08	1.11757e+08	5.99114e+08	9.66076e+07	7.85423e+07	1.42011e+08	1.08053e+08	1.09017e+08	1.44988e+08	1.35824e+08	3.17468e+08	8.60944e+07	3.89027e+08
meta_607	6-hydroxy Chlorzoxazone	184.986	754.341	C7H4ClNO3	1.22085e+08	1.28962e+08	2.65999e+07	1.0706e+08	1.42996e+08	2.72771e+07	2.92603e+07	1.89859e+08	1.47476e+08	1.4769e+08	1.44339e+08	9.90745e+07	2.75252e+07	1.45015e+08	1.22513e+08	1.48156e+08	2.91466e+07	1.24058e+08
meta_608	Phosphoserine	185.007	770.98	C3H8NO6P	3.47802e+07	1.92724e+07	1.94948e+07	1.76577e+07	3.56558e+07	3.6148e+07	2.7129e+07	3.33533e+07	2.01582e+07	1.39246e+07	1.47431e+07	1.26494e+07	1.33155e+07	3.16718e+07	3.44439e+07	1.62549e+07	3.28828e+07	1.7314e+07
meta_609	4-methyl-2-oxo-1,2-dihydroquinoline-3-carbonitrile	185.07	538.87	C11H8N2O	7.87883e+06	7.63948e+06	2.37384e+06	8.09905e+06	2.65401e+06	7.57208e+06	6.70531e+06	7.46009e+06	7.83761e+06	2.45801e+06	9.21394e+06	7.95224e+06	5.95727e+06	7.03969e+06	1.86431e+06	6.09253e+06	5.36155e+06	6.62272e+06
meta_610	NP-020902	185.08	35.496	C9H14O5	1.92832e+07	3.62535e+06	4.1392e+06	2.94404e+07	5.05159e+06	1.79405e+07	3.5165e+06	3.68397e+06	3.39224e+06	1.50374e+07	4.23764e+06	3.49239e+06	1.49899e+07	2.81746e+06	5.84572e+06	3.90047e+07	2.0611e+07	2.94525e+07
meta_611	makaluvamine C	185.09	91.2065	[C11H12N3O]+	2.28868e+08	2.75002e+08	2.40897e+08	2.79738e+08	2.57262e+08	2.6397e+08	1.92129e+08	2.30369e+08	1.88479e+08	1.91128e+08	1.92593e+08	1.7465e+08	1.71965e+08	1.65801e+08	1.66286e+08	1.47765e+08	1.65366e+08	1.8191e+08
meta_612	6-Hexyltetrahydro-2H-pyran-2-one	185.153	458.022	C11H20O2	1.03918e+07	8.96567e+06	8.05233e+06	9.2828e+06	9.33299e+06	8.55829e+06	1.06962e+06	4.89176e+06	5.29788e+06	3.72452e+06	683287	1.1816e+06	501144	712315	578949	386058	596076	555518
meta_613	DL-O-Phosphoserine	186.076	370.935	C3H8NO6P	2.35708e+07	6.17931e+07	5.61742e+06	2.87002e+07	2.70191e+07	7.5393e+07	5.31913e+06	6.34949e+06	5.84084e+07	3.2037e+07	7.1918e+06	6.19301e+06	4.13433e+07	3.21143e+07	3.544e+07	5.76104e+07	7.29094e+06	7.09833e+06
meta_614	4'-(Imidazol-1-yl)acetophenone	186.076	265.045	C11H10N2O	6.08682e+06	3.72401e+07	5.80022e+06	5.94783e+06	6.39717e+07	2.71488e+07	4.77257e+06	2.15438e+07	2.44426e+07	6.32691e+06	4.14139e+07	2.01799e+07	7.05338e+06	8.4774e+07	2.31703e+07	6.61614e+06	6.83926e+06	7.0545e+06
meta_615	Secnidazole	186.185	821.402	C7H11N3O3	1.75998e+07	2.04009e+07	2.10353e+07	2.05747e+07	2.22807e+07	1.96674e+07	1.77267e+07	1.69309e+07	1.82945e+07	1.97038e+07	2.0947e+07	1.75543e+07	2.0585e+07	1.91772e+07	2.00802e+07	2.40483e+07	2.34591e+07	5.33584e+06
meta_616	Tributylamine	186.221	744.107	C12H27N	2.03193e+07	1.72226e+07	1.89191e+07	3.50155e+06	1.68309e+07	1.39025e+07	2.31568e+07	5.46678e+06	2.87596e+07	6.34678e+06	6.49175e+06	3.14037e+07	5.49892e+06	4.75665e+06	5.49082e+06	5.15782e+06	2.23528e+07	6.51395e+06
meta_617	Undecanoic acid	186.956	35.0642	C11H22O2	3.05196e+07	3.56001e+07	1.25664e+07	4.83072e+07	5.09246e+07	1.27109e+07	1.06003e+07	4.43722e+07	3.72699e+07	3.31604e+07	1.04747e+07	1.05578e+07	1.05292e+07	7.95202e+06	4.06668e+07	4.06437e+07	4.69258e+07	5.48229e+07
meta_618	3-Phosphoglyceric acid	187	202.083	C3H7O7P	2.48295e+07	2.65241e+07	2.2986e+07	2.5812e+07	2.7792e+07	2.90903e+07	2.80513e+07	2.6706e+07	2.72674e+07	2.71171e+07	3.11046e+07	2.73872e+07	3.04694e+07	4.04726e+07	3.31266e+07	2.92123e+07	3.62633e+07	3.67043e+07
meta_619	Psoralen	187.038	317.289	C11H6O3	4.62409e+06	1.1719e+07	7.38988e+06	6.23215e+06	4.58465e+06	6.84573e+06	4.71114e+06	2.73877e+06	4.97922e+06	3.06918e+06	6.45282e+06	4.69933e+06	4.23325e+06	4.55136e+06	5.17927e+06	4.70751e+06	4.64171e+06	5.11898e+06
meta_620	Carbimazole	187.056	72.8489	C7H10N2O2S	2.97494e+07	2.73009e+07	3.29988e+07	3.08234e+07	2.42521e+07	2.4449e+07	8.81815e+06	4.04821e+07	3.72676e+07	4.12075e+07	3.30538e+07	3.4676e+07	2.5675e+07	4.06448e+07	3.0138e+07	3.80064e+07	2.69989e+07	8.33189e+06
meta_621	3-phenoxyphenol	187.075	536.431	C12H10O2	4.15592e+06	2.36728e+06	4.57795e+06	3.92341e+06	4.50137e+06	4.27894e+06	2.8597e+06	2.91486e+06	1.48583e+06	2.2046e+06	3.10514e+06	3.2454e+06	2.71596e+06	3.00693e+06	3.21383e+06	2.95466e+06	3.17372e+06	3.02548e+06
meta_622	NP-003459	187.096	581.646	C9H14O4	2.40037e+07	3.32267e+06	1.61035e+07	3.57183e+07	4.16404e+06	2.55465e+07	1.37237e+07	2.12473e+07	3.41944e+06	8.08379e+06	4.0913e+06	2.01754e+07	3.7474e+06	1.90653e+07	1.51692e+07	4.57894e+06	2.4453e+07	1.79009e+07
meta_623	Alanyl-Proline	187.107	388.436	C8H14N2O3	2.00958e+07	1.60313e+07	1.96234e+07	1.81394e+07	1.7478e+07	1.71302e+07	1.92987e+07	1.74798e+07	1.80698e+07	1.7677e+07	1.64643e+07	1.66862e+07	1.45033e+07	2.0673e+07	1.85382e+07	1.58148e+07	1.90911e+07	1.65218e+07
meta_624	4-Hydroxy-3-(3-methyl-2-butenyl)acetophenone	187.107	168.053	C13H16O2	5.76652e+06	5.59256e+06	5.63612e+06	5.86519e+06	6.13093e+06	5.71808e+06	2.03358e+07	6.25719e+06	6.53181e+06	1.791e+07	2.2525e+07	6.12616e+06	1.4212e+07	5.58702e+06	1.32098e+07	5.79736e+06	1.13958e+07	1.23271e+07
meta_625	NP-011223	187.132	494.589	C10H18O3	3.96089e+06	3.9847e+06	4.47996e+06	4.0191e+06	6.29003e+06	4.96486e+06	4.74953e+06	4.45549e+06	4.48445e+06	3.85613e+06	4.35513e+06	4.92561e+06	3.79667e+06	4.54975e+06	3.89379e+06	5.41577e+06	3.01381e+06	3.6494e+06
meta_626	Selegiline	187.132	211.481	C13H17N	5.7148e+06	4.42502e+06	4.17358e+06	4.76803e+06	4.68897e+06	5.44888e+06	4.5699e+06	4.54739e+06	7.54664e+06	5.58786e+06	3.38601e+06	4.32846e+06	3.96119e+06	9.06508e+06	4.52492e+06	3.571e+06	4.20315e+06	5.32661e+06
meta_627	Lipoamide	188.055	171.054	C8H15NOS2	9.79789e+07	1.02735e+08	9.97511e+07	1.00518e+08	1.01577e+08	9.3193e+07	2.05579e+08	1.93468e+08	2.03401e+08	1.98178e+08	2.07258e+08	2.08465e+08	1.84958e+08	2.7458e+08	2.04476e+08	2.03507e+08	2.07736e+08	2.14769e+08
meta_628	Deethylatrazine	188.07	538.823	C6H10ClN5	2.01006e+07	2.16793e+07	1.7143e+07	1.9958e+07	2.03708e+07	2.10495e+07	1.85189e+07	1.98562e+07	2.16727e+07	1.97213e+07	2.26709e+07	2.15274e+07	1.65378e+07	1.839e+07	1.53395e+07	1.68875e+07	1.59854e+07	1.89522e+07
meta_629	N-Alpha-acetyllysine	188.07	392.015	C8H16N2O3	5.41225e+09	5.6611e+09	5.78627e+09	5.05943e+09	4.95131e+09	5.86347e+09	1.57923e+09	1.70742e+09	1.8656e+09	1.70653e+09	1.79711e+09	1.85193e+09	3.87365e+08	4.73456e+08	3.73835e+08	3.73771e+08	3.89504e+08	4.2451e+08
meta_630	MLS001048891-01!methyl quinoline-2-carboxylate	188.07	317.188	C11H9NO2	2.29264e+07	2.29539e+07	2.33361e+07	2.51943e+07	2.7158e+07	2.34585e+07	1.42965e+07	1.41912e+07	1.27224e+07	1.34757e+07	1.55073e+07	1.41708e+07	1.32696e+07	1.83963e+07	1.5515e+07	1.41392e+07	1.28475e+07	1.47989e+07
meta_631	Benzoguanamine	188.091	99.8617	C9H9N5	3.94601e+07	4.14998e+07	9.43101e+07	4.43346e+07	3.30577e+07	4.44447e+07	4.305e+07	5.01174e+07	4.815e+07	7.33327e+07	4.81171e+07	4.45011e+07	7.45141e+07	5.95576e+07	5.65228e+07	4.5484e+07	7.71373e+07	8.82476e+07
meta_632	NP-019722	188.091	217.043	C8H13NO4	2.12738e+07	5.15218e+06	5.55712e+06	6.44262e+06	6.30555e+06	6.99194e+06	2.13202e+07	6.06751e+06	2.76033e+07	2.30051e+07	4.56419e+07	6.45306e+06	6.11581e+06	6.30026e+06	4.91931e+06	6.16906e+06	5.86663e+06	6.34678e+06
meta_633	Homo-L-arginine	188.127	98.9071	C7H16N4O2	3.31225e+07	4.54592e+07	3.86407e+07	3.62957e+07	3.91646e+07	3.83981e+07	5.21203e+07	6.53168e+07	5.37107e+07	5.50071e+07	5.76533e+07	5.27249e+07	4.81767e+07	6.06684e+07	4.90243e+07	5.04435e+07	4.25776e+07	5.12557e+07
meta_634	L-Targinine	188.128	328.578	C7H16N4O2	6.65054e+06	6.54513e+06	5.89278e+06	5.74799e+06	7.60217e+06	6.12032e+06	7.30918e+06	7.03586e+06	6.31901e+06	7.11772e+06	6.13491e+06	5.85847e+06	6.76516e+06	7.00764e+06	5.42266e+06	8.14538e+06	6.86174e+06	5.27167e+06
meta_635	Thiotepa	189.052	81.3561	C6H12N3PS	2.29943e+07	2.12666e+07	2.61211e+07	2.28133e+07	2.61614e+07	2.51409e+07	2.60954e+07	3.48607e+07	2.21762e+07	2.46334e+07	2.98354e+07	3.01455e+07	3.49776e+07	3.05594e+07	2.48443e+07	2.52943e+07	3.62498e+07	3.06918e+07
meta_636	NP-022068	189.075	134.948	C8H12O5	2.34474e+07	2.67739e+07	1.89186e+07	1.57041e+07	1.74808e+07	1.36827e+07	1.98748e+07	1.87411e+07	1.5918e+07	1.4664e+07	1.46484e+07	1.51156e+07	1.38163e+07	1.39902e+07	1.46358e+07	2.46362e+07	2.91736e+07	1.74031e+07
meta_637	Methyl (indol-3-yl)acetate	189.08	413.503	C11H11NO2	6.93327e+06	2.63027e+07	3.44512e+07	6.32082e+06	2.58569e+07	1.70699e+07	2.51434e+07	6.05912e+06	1.7252e+07	2.84748e+07	2.61164e+07	1.08862e+07	2.95592e+07	2.11747e+07	1.59269e+07	4.14969e+07	2.02131e+07	2.13318e+07
meta_638	3-Dimethylallyl-4-hydroxybenzoate	189.09	476.384	C12H14O3	2.30317e+06	2.92475e+06	2.41939e+06	9.04288e+06	2.02622e+06	2.26284e+06	2.24165e+06	1.99167e+06	2.29825e+06	3.48508e+06	4.83973e+06	4.93097e+06	2.44793e+06	2.38471e+06	2.01579e+06	1.92409e+06	1.81046e+06	1.78216e+06
meta_639	N-Acetylglutamic acid	189.087	141.993	C7H11NO5	1.11624e+07	1.2434e+07	1.2978e+07	2.11249e+06	1.29048e+07	1.29563e+07	1.00616e+07	9.57012e+06	9.38566e+06	1.25329e+07	1.21567e+07	1.30374e+07	1.01165e+07	1.37941e+07	5.9958e+06	1.22455e+07	1.21221e+07	1.09805e+07
meta_640	Nalpha-Acetyl-L-glutamine	189.09	455.159	C7H12N2O4	1.03406e+07	9.60369e+06	1.67128e+07	8.98701e+06	1.7329e+07	1.01514e+07	1.17138e+07	9.5085e+06	1.08252e+07	9.15499e+06	8.15358e+06	9.25031e+06	9.19428e+06	8.50095e+06	1.4393e+07	9.0451e+06	6.61833e+06	6.53537e+06
meta_641	Ethyl p-methoxycinnamate	189.09	449.478	C12H14O3	1.49364e+07	1.98668e+07	1.73972e+07	1.9177e+07	1.77794e+07	1.07876e+07	1.38651e+07	2.19243e+07	1.20779e+07	1.53548e+07	2.21086e+07	1.46556e+07	6.73129e+06	2.43559e+07	1.53635e+07	1.42362e+07	1.44914e+07	1.70414e+07
meta_642	N6-Acetyl-L-lysine	189.122	98.7752	C8H16N2O3	5.31049e+08	5.44237e+07	5.42262e+08	1.31307e+08	5.01262e+08	4.99824e+08	5.29008e+08	5.74727e+08	1.35394e+08	5.08064e+08	5.58325e+08	4.8747e+08	2.71814e+08	3.51697e+08	2.55326e+08	2.62822e+08	2.5997e+08	2.79413e+08
meta_643	Glycyl-leucine	189.122	268.015	C8H16N2O3	2.08788e+08	1.10955e+08	3.33798e+06	2.92542e+06	3.03299e+06	3.04509e+06	5.73433e+06	1.67357e+07	8.02611e+07	5.40032e+06	6.26345e+06	5.84086e+06	5.39284e+06	7.58341e+06	5.64425e+06	1.29365e+07	4.35969e+07	1.18704e+07
meta_644	Monoethylglycinexylidide	189.132	490.577	C12H18N2O	1.16598e+07	5.77768e+06	4.41799e+06	2.88138e+06	2.24784e+06	2.14388e+06	1.13363e+07	2.20491e+06	1.07702e+07	1.1509e+07	7.42565e+06	2.90938e+06	9.81967e+06	1.35424e+07	2.96091e+06	2.63119e+06	1.25027e+07	7.96866e+06
meta_645	N6,N6,N6-Trimethyl-L-lysine	189.159	81.5467	C9H20N2O2	7.18483e+08	7.1301e+08	6.88137e+08	7.79818e+08	7.88435e+08	6.83122e+08	5.79809e+08	6.1552e+08	6.10434e+08	6.29949e+08	5.90219e+08	6.55976e+08	5.75074e+08	6.46836e+08	6.24098e+08	6.0761e+08	5.92824e+08	5.93432e+08
meta_646	2,7,8,9-Tricyclazole	190.042	100.222	C9H7N3S	1.13174e+06	5.38653e+06	6.73329e+06	6.7679e+06	788680	419285	2.33307e+06	1.21368e+07	8.12206e+06	2.1216e+06	1.06653e+07	1.01875e+07	2.09643e+06	1.42891e+07	1.02577e+07	8.90333e+06	1.1039e+07	1.21299e+07
meta_647	4-Hydroxy-2-quinolinecarboxylic acid	190.049	295.298	C10H7NO3	9.78965e+06	5.81312e+06	7.46893e+06	4.50816e+06	1.10742e+07	9.032e+06	1.14373e+07	5.7333e+06	1.22293e+07	1.24363e+07	7.54415e+06	7.16163e+06	8.18622e+06	9.53905e+06	6.15884e+06	8.45459e+06	7.45541e+06	2.15146e+06
meta_648	6-(Dimethylamino)-2-fluoro-3-(hydroxyiminomethyl)benzonitrile	190.07	95.5895	C10H10FN3O	2.14386e+07	2.15609e+07	1.20174e+07	1.9e+07	1.79429e+07	2.10641e+07	1.79169e+07	1.86178e+07	1.48732e+07	1.77683e+07	1.65385e+07	1.0123e+07	1.51235e+07	1.93772e+07	1.35242e+07	1.32037e+07	1.33888e+07	1.52663e+07
meta_649	Indole-3-propionic acid	190.085	320.885	C11H11NO2	2.72529e+07	3.34146e+07	3.23576e+07	2.84924e+07	3.0337e+07	3.30371e+07	3.09147e+06	2.00046e+06	1.06149e+07	9.99576e+06	3.79918e+06	2.1715e+06	1.77045e+06	1.8486e+06	2.10662e+06	2.17607e+06	2.16291e+06	2.61436e+06
meta_650	2-(tert-butyl)-1,3-thiazolane-4-carboxylic acid	190.094	503.238	C8H15NO2S	737742	2.5491e+06	3.32492e+06	869581	773489	843668	1.14173e+06	1.1383e+06	1.01098e+06	920034	4.9511e+06	1.2496e+06	1.04331e+06	3.92934e+06	918283	3.2761e+06	878532	829974
meta_651	Homocitrulline	190.117	98.6658	C7H15N3O3	7.16553e+07	7.18384e+07	6.80311e+07	1.5318e+07	5.89506e+07	7.18591e+07	5.48011e+07	1.72075e+07	1.53277e+07	1.45384e+07	1.51189e+07	1.55604e+07	5.71991e+07	1.67842e+07	7.00052e+07	1.08087e+07	1.33265e+07	6.95202e+07
meta_652	MBZP	190.143	239.397	C12H18N2	7.16268e+06	7.0091e+06	7.02178e+06	7.96106e+06	6.67125e+06	8.57117e+06	6.2627e+06	7.86546e+06	5.72472e+06	5.29176e+06	8.49994e+06	7.19903e+06	4.12259e+06	7.49401e+06	6.16798e+06	5.5639e+06	5.50325e+06	3.69022e+06
meta_653	2-Chlorobenzenesulfonamide	190.979	74.0976	C6H6ClNO2S	1.74528e+08	1.23032e+08	1.43526e+08	1.5155e+08	1.1102e+08	1.2149e+08	1.27056e+08	1.18287e+08	1.62816e+08	1.7479e+08	1.1645e+08	1.51917e+08	1.27141e+08	1.43645e+08	1.06996e+08	1.35206e+08	1.17127e+08	1.25366e+08
meta_654	N-Acetyl-DL-methionine	190.992	35.496	C7H13NO3S	5.51311e+07	6.74124e+07	4.88398e+07	1.04997e+07	1.27073e+07	9.86709e+06	3.8357e+07	4.08979e+07	4.08054e+07	5.10248e+07	4.19418e+07	3.56497e+07	4.81102e+07	8.64309e+06	5.05949e+07	5.09536e+07	1.0795e+07	5.3073e+07
meta_655	CLOPIDOL	190.993	258.221	C7H7Cl2NO	3.24382e+07	6.16978e+06	3.17594e+07	3.24756e+07	7.48345e+06	4.43491e+07	7.07137e+06	3.08579e+07	3.90424e+07	7.72045e+06	3.93782e+07	3.01314e+07	7.06392e+06	3.26822e+07	6.3748e+06	7.07939e+06	2.89567e+07	6.27068e+06
meta_656	Carbendazim	191.07	640.85	C9H9N3O2	3.97328e+06	3.53525e+06	3.68402e+06	2.81013e+06	5.59644e+06	5.09764e+06	861962	775807	2.63903e+06	914004	3.08984e+06	746613	1.73073e+06	757396	616731	2.67762e+06	793746	633679
meta_657	Carglumic acid	191.07	61.5097	C6H10N2O5	6.18844e+06	1.61125e+06	3.82591e+06	5.98031e+06	2.09391e+06	1.89602e+06	6.72302e+06	1.81513e+06	8.20108e+06	2.20025e+06	2.20361e+06	2.5917e+06	2.41393e+06	4.44923e+06	1.27506e+07	1.1561e+07	2.79114e+06	1.65626e+07
meta_658	1-(4-methyl-2-pyridyl)pyrrolidine-2,5-dione	191.084	468.674	C10H10N2O2	1.47512e+07	1.30055e+07	1.36511e+07	1.26605e+07	1.26678e+07	1.40571e+07	1.58867e+07	1.20169e+07	1.48498e+07	1.66967e+07	1.53744e+07	1.44101e+07	8.32843e+06	1.13511e+07	7.88834e+06	2.17534e+06	2.28434e+06	8.49286e+06
meta_659	<U+03B2>-Asarone	191.106	449.072	NULL	8.22951e+06	8.87351e+06	8.93356e+06	9.20851e+06	9.69403e+06	1.05507e+07	1.01228e+07	1.16667e+07	1.04464e+07	1.23439e+07	1.15469e+07	1.16319e+07	7.24947e+06	7.67604e+06	8.74419e+06	6.477e+06	8.26348e+06	8.24739e+06
meta_660	Elemicin	191.106	549.295	C12H16O3	6.19535e+06	5.11898e+06	5.82781e+06	4.66353e+06	5.94127e+06	5.47697e+06	5.49224e+06	5.68377e+06	5.3417e+06	5.58808e+06	4.71904e+06	5.71439e+06	4.79111e+06	6.24932e+06	5.66316e+06	3.99472e+06	4.74153e+06	5.50964e+06
meta_661	Ligustilide	191.106	528.167	C12H14O2	1.57765e+06	1.73863e+06	1.84431e+06	2.89544e+06	2.89706e+06	3.02235e+06	6.57868e+06	7.70434e+06	6.95625e+06	7.09171e+06	8.16903e+06	1.97506e+06	5.15566e+06	8.55709e+06	1.82948e+06	5.31768e+06	5.17567e+06	4.92703e+06
meta_662	Heptanophenone	191.142	817.564	C13H18O	1.91293e+07	2.06726e+07	2.50442e+07	2.15331e+07	1.91789e+07	2.36789e+07	2.39726e+07	2.58637e+07	2.34055e+07	2.7371e+07	2.2021e+07	2.19891e+07	1.89058e+07	2.26331e+07	1.74035e+07	1.98684e+07	1.9773e+07	2.27503e+07
meta_663	Caryophyllene [T(-)]	191.179	837.328	C14H22	1.22646e+07	2.50111e+07	2.0681e+07	2.38082e+07	0	2.14569e+07	1.68314e+07	1.35462e+07	6.04312e+06	1.75853e+07	1.89385e+07	7.84842e+06	0	1.38122e+07	9.32109e+06	1.06881e+07	8.98457e+06	1.71576e+07
meta_664	Furan-3-ylmethyl 1H-pyrrole-2-carboxylate	192.066	515.093	C10H9NO3	1.75321e+06	2.00045e+06	8.03432e+06	1.89408e+06	1.8323e+06	8.88707e+06	1.33341e+06	4.82018e+06	6.97627e+06	5.50941e+06	1.19992e+06	5.31822e+06	987682	1.52165e+06	1.44891e+06	5.19775e+06	1.37681e+06	1.5514e+06
meta_665	Oxoamide	192.086	93.0642	C10H12N2O2	3.99196e+07	3.12408e+07	2.49413e+07	6.57728e+06	2.78617e+07	5.69306e+06	6.62917e+06	6.56741e+06	2.69567e+07	2.84387e+07	3.09363e+07	2.61707e+07	2.38365e+07	2.85875e+07	6.36553e+06	4.79062e+06	3.73176e+07	2.97369e+07
meta_666	1,2,3,4-Tetrahydroisoquinoline-1-acetic acid	192.101	369.776	C11H13NO2	1.01736e+06	2.82365e+06	3.13496e+06	4.2514e+06	1.25007e+06	3.59279e+06	2.94187e+06	860979	928384	792242	3.12975e+06	6.81705e+06	963830	6.94582e+06	2.09101e+06	862310	924784	974944
meta_667	Scopoletin	193.049	463.976	C10H8O4	1.37122e+07	1.34678e+07	1.58593e+07	1.33789e+07	1.56237e+07	1.35608e+07	1.44115e+07	1.39117e+07	1.84044e+07	1.48196e+07	1.37348e+07	1.52426e+07	2.83509e+07	1.49186e+07	1.12743e+07	1.53336e+07	1.39594e+07	1.59252e+07
meta_668	4-Methylesculetin	193.049	92.6886	C10H8O4	4.84177e+07	4.40012e+07	4.52641e+07	5.04382e+07	3.82662e+07	4.8656e+07	6.5733e+07	7.25643e+07	6.32466e+07	5.36139e+07	5.85639e+07	6.27263e+07	6.7972e+07	7.42534e+07	7.20561e+07	6.07783e+07	8.11281e+07	7.84494e+07
meta_669	Sinapyl alcohol	193.085	507.721	C11H14O4	3.18524e+07	3.56994e+07	3.61822e+07	3.35266e+07	3.28435e+07	3.05516e+07	1.65325e+07	1.64905e+07	1.65041e+07	1.63615e+07	1.47797e+07	1.74799e+07	1.46909e+07	1.85085e+07	1.57627e+07	1.75993e+07	1.6179e+07	1.57867e+07
meta_670	Senkyunolide	193.122	831.774	C12H16O2	3.44807e+07	2.97909e+07	3.95537e+07	3.36871e+07	2.81864e+07	4.32695e+07	3.08092e+07	3.35399e+07	3.66592e+07	5.00084e+07	3.01843e+07	3.55597e+07	2.8036e+07	3.62193e+07	2.78e+07	2.80815e+07	3.13784e+07	2.98442e+07
meta_671	MLS001076123-01!	193.157	781.464	C9H18N6	1.09564e+07	9.6068e+06	2.52558e+06	2.04911e+06	3.62759e+07	2.62676e+06	1.50599e+07	1.02716e+07	2.78562e+06	1.02259e+07	2.49723e+06	2.38461e+06	1.37413e+07	2.95702e+06	3.19072e+06	3.09422e+06	2.74566e+06	2.84579e+06
meta_672	Orciprenaline	194.115	521.218	C11H17NO3	5.71256e+07	3.59547e+07	8.50937e+07	4.05145e+07	3.93788e+07	3.55487e+07	5.70978e+07	2.45829e+07	5.55774e+07	6.92553e+07	4.80866e+07	4.5084e+07	6.94234e+07	9.18859e+07	6.96995e+07	8.70668e+07	8.4134e+07	8.21046e+07
meta_673	4-Hexyloxyaniline	194.153	595.284	C12H19NO	5.47098e+06	4.86508e+06	6.92403e+06	4.54889e+06	8.89059e+06	6.0338e+06	7.44947e+06	7.85679e+06	5.7816e+06	8.0514e+06	7.71603e+06	4.54466e+06	6.27108e+06	8.8736e+06	6.02862e+06	6.84998e+06	6.84025e+06	8.16958e+06
meta_674	Phenylacetylglycine	194.161	753.901	C10H11NO3	2.63666e+07	2.76927e+07	2.78614e+07	2.96084e+07	2.58304e+07	2.55036e+07	2.76877e+07	2.96706e+07	2.76509e+07	2.87552e+07	2.67609e+07	2.85403e+07	2.78356e+07	3.4164e+07	3.02985e+07	3.07756e+07	2.77429e+07	2.98838e+07
meta_675	Zonisamide	195.013	72.8531	C8H8N2O3S	1.66998e+07	1.90548e+07	1.03821e+07	1.26556e+07	3.24864e+07	3.46813e+07	1.26462e+07	5.0383e+07	1.46665e+07	6.06035e+07	7.00226e+07	7.11691e+07	1.417e+07	6.78695e+07	6.84058e+07	7.76142e+07	1.73869e+07	7.93153e+07
meta_676	Isoferulic acid	195.065	448.87	C10H10O4	1.69883e+07	1.66048e+07	1.54997e+07	1.57696e+07	1.42837e+07	1.42015e+07	8.43905e+06	8.69499e+06	8.28695e+06	9.10929e+06	1.93114e+07	9.22559e+06	9.14958e+06	9.7569e+06	9.03278e+06	9.18662e+06	9.45647e+06	1.00494e+07
meta_677	2-Amino-2-deoxy-D-gluconate	195.076	61.6114	C6H13NO6	8.94053e+06	9.24063e+06	8.90627e+06	5.99245e+06	8.5751e+06	8.27147e+06	1.71361e+07	2.77232e+07	4.23887e+06	1.09413e+07	8.41737e+06	3.32669e+07	9.60738e+06	7.67806e+06	2.24825e+07	3.67517e+07	8.00994e+06	6.58394e+06
meta_678	Caffeine	195.087	437.344	C8H10N4O2	6.65522e+06	8.43854e+06	6.91371e+06	6.98475e+06	6.98975e+06	8.17312e+06	1.69821e+07	1.68687e+07	3.92496e+07	1.5142e+07	1.76435e+07	1.67549e+07	1.71503e+07	1.69371e+07	1.62099e+07	1.74954e+07	1.81579e+07	2.56823e+07
meta_679	Zingerone	195.101	496.001	C11H14O3	7.76245e+06	7.14759e+06	8.96772e+06	5.92265e+06	5.79431e+06	6.94117e+06	8.41665e+06	6.43039e+06	7.70768e+06	7.12203e+06	6.13547e+06	7.87213e+06	8.51129e+06	6.91169e+06	4.31972e+06	4.24779e+06	5.41682e+06	4.56218e+06
meta_680	NP-014891	195.101	702.704	C11H14O3	2.48093e+06	2.89199e+06	2.70524e+06	2.58473e+06	2.24974e+06	4.02408e+06	2.38867e+06	3.1523e+06	2.73541e+06	4.35752e+06	4.2726e+06	3.18998e+06	2.53882e+06	2.81654e+06	2.37432e+06	3.70276e+06	4.02041e+06	2.70454e+06
meta_681	2,4-Dimethoxyamphetamine	195.123	317.088	C11H17NO2	3.45765e+07	1.0112e+07	3.61759e+07	7.98266e+07	3.73315e+07	3.44329e+07	3.80742e+07	4.68737e+07	9.18542e+07	8.65484e+06	3.1309e+07	5.40618e+07	8.79746e+06	9.99473e+06	9.23057e+06	9.33889e+06	9.08796e+06	7.83936e+07
meta_682	3,5-DMA	195.123	818.179	C11H17NO2	1.35901e+07	1.38828e+07	1.68682e+07	1.50951e+07	1.00811e+07	1.18259e+07	2.22631e+07	3.02843e+07	5.02992e+06	4.30589e+07	2.11204e+07	5.28144e+07	5.55368e+06	4.98297e+06	3.95876e+06	4.73829e+06	5.6658e+06	4.45572e+07
meta_683	Sedanolide	195.137	684.549	C12H18O2	2.36303e+07	2.11168e+07	1.97411e+07	1.85194e+07	2.20359e+07	1.90202e+07	1.04272e+07	1.0726e+07	9.97778e+06	7.85238e+06	9.76085e+06	8.43017e+06	1.26947e+07	1.48059e+07	1.09703e+07	1.19984e+07	1.31574e+07	1.10608e+07
meta_684	Neocnidilide	195.137	709.572	C12H18O2	2.61267e+07	2.71467e+07	2.56442e+07	2.14592e+07	2.57295e+07	2.50837e+07	1.2369e+07	1.33706e+07	1.30581e+07	1.32969e+07	1.42366e+07	1.14398e+07	1.19131e+07	1.44591e+07	1.26384e+07	1.18188e+07	1.26475e+07	1.25182e+07
meta_685	MLS002207052-01!5-Chloroindole-2-carboxylic acid10517-21-2	196.016	645.141	C9H6ClNO2	2.7784e+08	7.54275e+07	3.32933e+08	8.33694e+07	7.41989e+08	2.21951e+08	2.68598e+08	7.42306e+07	1.84905e+08	7.2217e+07	1.723e+08	5.88545e+08	6.8189e+07	7.48087e+07	7.38463e+07	5.63308e+08	2.60931e+08	1.76382e+08
meta_686	Chlorpropham	196.045	72.8551	C10H12ClNO2	1.17381e+07	1.21533e+07	1.20699e+07	1.36038e+07	2.95923e+07	9.72754e+06	3.28228e+07	1.02602e+07	3.70872e+07	3.73075e+07	3.92111e+07	3.92294e+07	2.88364e+07	4.71691e+07	3.52339e+07	4.72036e+07	1.50204e+07	4.2454e+07
meta_687	N-Acetyldopamine	196.096	63.0634	C10H13NO3	2.17731e+06	1.20057e+07	1.01141e+07	2.18822e+06	2.1657e+06	2.07881e+06	5.88401e+06	7.3969e+06	8.74129e+06	4.33694e+06	4.04342e+06	2.65002e+06	5.02246e+06	3.89125e+06	1.1928e+07	9.44671e+06	2.43259e+06	7.63134e+06
meta_688	DAz-2	196.104	831.566	C9H13N3O2	1.45137e+07	6.81775e+06	1.42095e+07	1.54436e+07	1.36365e+07	1.34214e+07	1.59435e+07	1.59567e+07	1.46809e+07	1.63235e+07	3.74662e+06	1.68769e+07	1.09156e+07	1.59747e+07	1.20531e+07	1.15961e+07	4.21844e+06	3.24514e+06
meta_689	NP-013736	196.126	343.105	C10H16N2O2	4.9339e+06	8.19586e+06	7.18072e+06	4.07734e+06	6.20052e+06	5.77355e+06	5.21324e+06	6.11438e+06	3.09987e+06	5.3664e+06	7.02445e+06	4.29011e+06	4.38432e+06	1.56481e+06	1.44475e+06	1.54043e+06	6.18794e+06	3.44727e+06
meta_690	Deoxyribose 5-phosphate	197.021	81.4016	C5H11O7P	4.83908e+06	3.38693e+06	2.0514e+06	3.7997e+06	3.54283e+06	4.52578e+06	5.63784e+06	883211	2.20617e+06	1.15851e+06	1.63592e+06	5.54572e+06	5.34918e+06	5.30601e+06	3.55986e+06	5.65144e+06	4166047	2.59137e+06
meta_691	Amifostine	197.044	345.186	C5H15N2O3PS	3.8652e+06	3.27587e+06	4.34409e+06	4.07196e+06	4.03415e+06	2.99834e+06	4.42423e+06	3.72384e+06	4.68659e+06	5.22358e+06	4.18995e+06	4.47845e+06	3.55753e+06	4.42503e+06	4.03312e+06	4.60058e+06	4.49983e+06	4.12654e+06
meta_692	3-phenoxybenzoic acid	197.057	81.3561	C13H10O3	1.11762e+07	1.00988e+07	7.91558e+06	9.74671e+06	1.13209e+07	9.54341e+06	9.51798e+06	1.20361e+07	9.22203e+06	8.7026e+06	7.57475e+06	1.00469e+07	9.78563e+06	1.18692e+07	8.31759e+06	1.03468e+07	9.13524e+06	8.49797e+06
meta_693	N-Acetylhistidine	197.08	417.937	C8H11N3O3	7.2863e+06	3.65078e+06	5.93331e+06	7.27555e+06	7.69861e+06	7.527e+06	6.88831e+06	6.91763e+06	6.64029e+06	7.3777e+06	7.42936e+06	6.0629e+06	5.73898e+06	5.29991e+06	5.94935e+06	5.14258e+06	4.46188e+06	7.7746e+06
meta_694	4-Methylbenzophenone	197.092	417.921	C14H12O	2.00715e+07	1.75303e+07	1.99901e+07	1.71384e+07	1.82789e+07	2.46309e+07	1.67507e+07	1.92062e+07	1.67216e+07	1.94652e+07	2.41515e+07	1.96537e+07	2.06967e+07	2.26247e+07	2.76833e+07	2.01416e+07	2.02754e+07	2.17474e+07
meta_695	NP-000919	197.116	577.855	C11H18O4	2.41226e+07	1.45297e+07	1.26396e+07	2.05535e+07	1.43432e+07	1.85717e+07	9.88788e+06	1.65306e+07	1.79657e+07	8.84062e+06	1.08578e+07	9.8036e+06	7.75231e+06	8.00798e+06	1.55956e+07	8.1093e+06	7.3777e+06	6.43575e+06
meta_696	Indoleacetic acid	197.153	715.725	C10H9NO2	1.31476e+07	1.61928e+07	1.5446e+07	1.3842e+07	1.25406e+07	1.27312e+07	1.45132e+07	1.38362e+07	1.3184e+07	1.39428e+07	1.31068e+07	1.13678e+07	1.25299e+07	1.53739e+07	1.3342e+07	1.36557e+07	1.76161e+07	1.29423e+07
meta_697	DL-Dopa	197.992	65.1388	C9H11NO4	2.66875e+07	1.76073e+07	3.80067e+06	2.00725e+07	6.7629e+06	1.42312e+07	9.82989e+06	1.71716e+07	3.33174e+06	2.20596e+07	1.9425e+07	3.76109e+06	3.63563e+06	5.12419e+06	1.05121e+07	2.09959e+07	1.45438e+07	3.11606e+06
meta_698	2,6-Diamino-5-hydroxyhexanoic acid hydrochloride	197.807	45.8258	C6H15ClN2O3	2.13161e+07	3.70237e+06	3.0183e+06	2.82954e+07	6.43957e+06	3.93407e+06	1.05193e+07	9.33676e+06	4.18404e+06	2.18709e+07	2.41093e+07	3.76329e+06	3.8192e+06	3.63314e+06	2.54529e+07	1.20015e+07	2.37435e+07	4.44819e+06
meta_699	Selenomethionine	198.007	169.032	C5H11NO2Se	1.38727e+06	6.13524e+06	5.70251e+06	1.52352e+06	1.50221e+06	5.73104e+06	6.86987e+06	5.23477e+06	5.52993e+06	6.57425e+06	6.38007e+06	6.14727e+06	4.42128e+06	4.25457e+06	1.735e+06	4.81414e+06	5.71286e+06	5.47333e+06
meta_700	L-Carnitine hydrochloride	198.095	231.341	C7H16ClNO3	4.09035e+07	3.90725e+08	1.51737e+08	2.75845e+07	1.0522e+08	3.02839e+07	9.06478e+07	1.37743e+08	2.43139e+07	2.21246e+07	2.16925e+07	2.29722e+07	2.61772e+07	4.0255e+08	2.06224e+07	1.91276e+08	1.83886e+08	8.8345e+07
meta_701	4-[(dimethylamino)methylene]-5-phenyl-2,4-dihydro-3H-pyrazol-3-one	198.097	273.876	C12H13N3O	1.3644e+08	1.09955e+08	9.91069e+07	1.00186e+08	7.57918e+07	2.3908e+07	2.16734e+07	2.14387e+07	2.16261e+07	2.06934e+07	7.24804e+07	1.71243e+07	5.76247e+07	9.21123e+07	2.20627e+07	2.27692e+07	7.23705e+07	6.72252e+07
meta_702	3-Bromo-N,N-dimethylaniline	198.999	81.4088	C8H10BrN	5.52988e+06	5.98989e+06	7.45331e+06	6.17869e+06	7.84808e+06	2.01756e+06	2.16275e+06	7.50639e+06	8.80811e+06	8.14806e+06	8.50338e+06	8.17274e+06	9.93257e+06	1.10046e+07	8.74211e+06	8.84467e+06	1.00511e+07	9.20347e+06
meta_703	O-Phosphothreonine	199.024	106.93	C4H10NO6P	1.52124e+06	1.97765e+06	8.03076e+06	2.30723e+06	6.74046e+06	6.99271e+06	1.1529e+07	1.7466e+07	2.69474e+06	1.35921e+07	1.06756e+07	1.72373e+07	2.84546e+06	6.71139e+06	2.78879e+06	1.51331e+07	1.46868e+07	1.03409e+07
meta_704	Vanillylmandelic acid	199.059	339.108	C9H10O5	3.02064e+07	2.67196e+07	2.62621e+07	2.85653e+07	2.40954e+07	2.62214e+07	2.6613e+07	2.55352e+07	2.55103e+07	2.97712e+07	2.90476e+07	2.78063e+07	2.13289e+07	2.70443e+07	2.41038e+07	2.3748e+07	2.16904e+07	2.31921e+07
meta_705	Syringic acid	199.059	454.008	C9H10O5	5.2537e+06	1.45056e+06	3.65019e+06	4.15391e+06	4.19822e+06	4.0388e+06	3.21069e+06	1.45688e+06	1.29223e+06	7.02334e+06	1.44621e+06	1.34284e+06	4.3117e+06	5.34451e+06	4.9545e+06	1.29844e+06	1.42948e+06	5.41364e+06
meta_706	5,8-dihydroxy-10-methyl-5,8,9,10-tetrahydro-2H-oxecin-2-one	199.1	94.1385	C10H14O4	9.11455e+07	1.03914e+08	8.88355e+07	9.72019e+07	6.92895e+07	7.40203e+07	8.63754e+07	1.35777e+08	8.24945e+07	9.71549e+07	9.46176e+07	6.21715e+07	7.58286e+07	7.97917e+07	6.84997e+07	2.49353e+07	3.10607e+07	5.90265e+07
meta_707	Pyrimethanil	199.111	501.114	C12H13N3	9.08337e+06	9.60168e+06	9.41652e+06	9.44886e+06	8.74009e+06	8.91798e+06	2.04223e+07	1.19676e+07	1.3577e+07	1.44071e+07	1.26917e+07	1.6454e+07	1.35671e+07	1.75906e+07	1.26267e+07	1.55947e+07	1.13111e+07	1.40335e+07
meta_708	NP-002854	199.13	525.276	C11H20O4	2.33957e+07	2.08599e+07	1.93807e+07	2.01614e+07	2.19714e+07	2.17797e+07	1.6145e+07	1.67118e+07	1.7354e+07	1.51097e+07	1.79077e+07	1.8697e+07	1.98616e+07	2.86751e+07	1.90048e+07	2.04543e+07	2.28193e+07	2.28997e+07
meta_709	Diethylcarbamazine	199.169	669.194	C10H21N3O	3.23409e+06	3.94298e+06	2.99362e+06	3.95931e+06	3.23522e+06	3.07192e+06	2.81343e+06	4.24927e+06	3.18681e+06	3.04548e+06	3.97473e+06	3.37324e+06	2.80812e+06	2.70086e+06	3.2609e+06	2.87866e+06	3.66408e+06	4.06926e+06
meta_710	Dodecanoic acid	199.988	389.632	C12H24O2	3.54086e+08	2.77853e+08	2.08428e+08	2.12273e+08	3.14695e+09	1.74265e+08	3.25551e+09	1.6251e+08	3.48736e+09	2.12545e+08	3.59776e+09	3.71159e+08	2.2246e+09	1.96037e+08	2.98967e+09	3.17021e+09	3.68598e+09	2.29354e+08
meta_711	D-Erythrose 4-phosphate	200.012	698.11	C4H9O7P	1.62633e+07	7.5873e+06	1.86387e+07	7.96902e+06	7.40749e+06	1.60482e+07	7.10691e+06	3.2612e+07	1.15908e+07	1.70292e+07	1.59908e+07	2.32488e+07	3.14709e+07	7.52949e+06	7.19031e+06	7.50349e+06	3.7822e+07	7.83683e+06
meta_712	(2R,3S)-3-Phenylisoserine hydrochloride	200.044	106.657	C9H12ClNO3	4.84531e+07	2.57542e+07	3.48325e+07	3.97512e+07	3.08426e+07	1.17367e+07	6.78501e+07	8.6783e+07	6.32772e+07	4.10488e+07	4.01453e+07	5.50948e+07	3.88273e+07	2.60849e+07	4.00181e+07	5.18226e+07	5.16551e+07	7.1937e+07
meta_713	Phenothiazine	200.055	136.476	C12H9NS	6.08337e+06	6.96832e+06	6.582e+06	8.22661e+06	8.48599e+06	8.33648e+06	8.58033e+06	1.03411e+07	9.97431e+06	8.88952e+06	8.95057e+06	8.20423e+06	9.3955e+06	7.13998e+06	8.71536e+06	9.41845e+06	6.90127e+06	9.36272e+06
meta_714	Dictamnine	200.07	548.409	C12H9NO2	1.48363e+07	1.14099e+07	1.42951e+07	1.26889e+07	1.17674e+07	1.14988e+07	1.0776e+07	1.44388e+07	1.09714e+07	1.14041e+07	1.52598e+07	1.17385e+07	1.28984e+07	1.26139e+07	1.47339e+07	1.30738e+07	1.23933e+07	1.26679e+07
meta_715	4,6-dimethyl-2-morpholinonicotinonitrile	200.112	107.569	C12H15N3O	2.03207e+08	2.03227e+08	2.01772e+08	1.70407e+08	1.79372e+08	1.89764e+08	1.08735e+08	2.0984e+07	6.70284e+07	7.71284e+07	9.64346e+07	9.7547e+07	6.32175e+07	7.87081e+07	1.47492e+07	3.87141e+07	6.84137e+07	9.45697e+07
meta_716	Ecgonine methyl ester	200.127	352.658	C10H17NO3	5.60524e+06	4.65686e+06	4.10328e+06	3.75025e+06	3.87703e+06	4.08425e+06	5.12033e+06	6.8204e+06	5.7858e+06	5.62403e+06	6.24914e+06	4.85025e+06	4.12511e+06	6.82164e+06	5.27524e+06	4.34509e+06	5.08821e+06	4.68518e+06
meta_717	1-Hydroxypyrene	201.061	640.878	C16H10O	4.07777e+06	7.43853e+06	6.9484e+06	6.9295e+06	4.1447e+06	8.19357e+06	3.72402e+06	2.72072e+06	4.73408e+06	5.32402e+06	4.18362e+06	3.67443e+06	1.94811e+06	2.42777e+06	2.08661e+06	1.61812e+06	1.87326e+06	2.37671e+06
meta_718	Simazine	201.075	35.5789	C7H12ClN5	5.17753e+07	5.40978e+07	9.25173e+07	7.73807e+07	7.17756e+07	5.98826e+07	7.27853e+07	1.31959e+07	5.20492e+07	5.58253e+07	6.06792e+07	5.78151e+07	9.36129e+07	6.93647e+07	1.03055e+08	7.95801e+07	1.19159e+08	1.25807e+08
meta_719	1,3-Dihydro-1,3,3-trimethyl-2H-indol-2-ylidene acetaldehyde	201.109	400.035	C13H15NO	6.24022e+06	9.5472e+06	7.58603e+06	3.75381e+06	9.37856e+06	1.10049e+07	6.11834e+06	1.20188e+07	4.03068e+06	5.34655e+06	1.01139e+07	4.96802e+06	1.61695e+08	4.08886e+06	2.97378e+07	5.69036e+06	8.00633e+06	4.8631e+06
meta_720	sodium gluconate	201.127	500.425	C6H11NaO7	2.12413e+06	2.66823e+06	2.68314e+06	3.13616e+06	2.50584e+06	2.64856e+06	3.62783e+06	2.46777e+06	3.67121e+06	3.23522e+06	3.00463e+06	3.23554e+06	3.44077e+06	5.62187e+06	3.34496e+06	3.63098e+06	3.70723e+06	3.13142e+06
meta_721	Ethyl-L-NIO	201.148	659.933	C9H19N3O2	1.02382e+07	1.08005e+07	1.14279e+07	8.45027e+06	9.76058e+06	9.56041e+06	1.0915e+07	1.01164e+07	1.24666e+07	1.01698e+07	1.08534e+07	1.06348e+07	1.03652e+07	1.31442e+07	1.5071e+07	1.25326e+07	1.03614e+07	9.99029e+06
meta_722	alpha-Cyperone	201.163	500.437	C15H22O	7.62793e+06	6.80136e+06	6.677e+06	6.82034e+06	6.50391e+06	5.74689e+06	8.03463e+06	9.61625e+06	8.89174e+06	8.63598e+06	8.84164e+06	9.00137e+06	5.40576e+06	7.62777e+06	5.6639e+06	6.05845e+06	8.63707e+06	5.95806e+06
meta_723	Tributylphosphine oxide	201.168	659.947	C12H27OP	1.43981e+07	1.35116e+07	1.71016e+07	1.36668e+07	1.35019e+07	1.32286e+07	1.17165e+07	1.34355e+07	1.53642e+07	1.31404e+07	1.47747e+07	1.35051e+07	1.37156e+07	1.56517e+07	2.05642e+07	1.93893e+07	1.40763e+07	1.36797e+07
meta_724	Nootkatone	201.163	600.939	C15H22O	1.57358e+07	1.73591e+07	1.8413e+07	1.69473e+07	1.89875e+07	1.85194e+07	3.2244e+07	1.86039e+07	1.84576e+07	2.00933e+07	3.24811e+07	1.82377e+07	1.85247e+07	1.46542e+07	1.09968e+07	1.83082e+07	1.13551e+07	1.15698e+07
meta_725	N-(6-acetamidohexyl)acetamide	201.163	592.935	C10H20N2O2	1.02621e+07	1.15158e+07	1.11841e+07	1.05745e+07	1.11181e+07	1.03284e+07	2.25125e+06	1.0772e+07	8.33945e+06	1.0371e+07	2.18046e+06	8.53138e+06	1.33874e+06	9.36924e+06	6.57436e+06	1.51335e+06	6.4272e+06	7.2781e+06
meta_726	Thiabendazole	202.043	393.759	C10H7N3S	4.88505e+09	4.37489e+09	4.32146e+09	4.31135e+09	4.21338e+09	4.7533e+09	4.33481e+09	4.42781e+09	4.65982e+09	4.2706e+09	4.986e+09	4.7287e+09	4.74146e+09	5.78734e+09	4.07323e+09	4.48442e+09	4.85285e+09	5.30093e+09
meta_727	3-Hydroxy-2,3-dihydropyrrolo[2,1-b]quinazolin-9(1H)-one	202.07	318.102	C11H10N2O2	2.20398e+07	1.76577e+07	3.91192e+06	2.42333e+07	2.25434e+07	1.57984e+07	4.78644e+07	4.54534e+07	4.70712e+07	6.91228e+07	4.95228e+07	5.53237e+07	3.12931e+07	4.04241e+07	3.20469e+07	3.04445e+07	3.55615e+07	4.50968e+07
meta_728	O-Succinyl-L-homoserine	202.07	31.3606	C8H13NO6	2.61159e+08	2.12401e+08	2.17275e+08	2.43239e+08	1.73823e+08	1.39061e+08	0	1.54489e+08	2.01739e+08	1.82929e+08	1.69791e+08	1.62889e+08	1.96288e+08	2.7677e+08	1.83854e+08	1.68728e+08	1.58242e+08	1.89984e+08
meta_729	5-benzyl-4-ethyl-2,4-dihydro-3H-1,2,4-triazole-3-thione	202.071	62.9057	C11H13N3S	1.91398e+07	6.83896e+06	1.74819e+07	2.73711e+06	2.18867e+06	2.28601e+06	2.2935e+06	3.8689e+06	2.30398e+07	5.02997e+06	2.06877e+07	5.40999e+06	4.77714e+06	5.23002e+06	2.09587e+06	2.2702e+06	2.55236e+06	2.33826e+07
meta_730	Fenfuram	202.086	305.724	C12H11NO2	2.42207e+06	9.38022e+06	8.23125e+06	9.63133e+06	2.90178e+06	1.06168e+07	4.95223e+06	2.48458e+06	5.05512e+06	2.87353e+06	5.36693e+06	5.96646e+06	6.95435e+06	8.83973e+06	7.61349e+06	5.98006e+06	6.25944e+06	8.96515e+06
meta_731	Dinotefuran	202.107	347.596	C7H14N4O3	5.3195e+07	5.53329e+07	5.3697e+07	5.66128e+07	5.61124e+07	5.04841e+07	4.03562e+07	3.9897e+07	4.26653e+07	4.27397e+07	4.68361e+07	4.0415e+07	4.06197e+07	4.78465e+07	3.90425e+07	4.22064e+07	3.77811e+07	3.64828e+07
meta_732	Pesticide4_Dinotefuran_C7H14N4O3_Guanidine, N-methyl-N''-nitro-N'-[(tetrahydro-3-furanyl)methyl]-	202.107	449.186	C7H14N4O3	1.83394e+06	1.93602e+06	1.07385e+07	1.79043e+06	9.30273e+06	1.25145e+07	1.95609e+06	7.43046e+06	1.37434e+06	8.58065e+06	9.28916e+06	8.28377e+06	1.792e+06	8.97132e+06	1.72922e+06	7.28661e+06	8.36915e+06	7.74867e+06
meta_733	Asymmetric dimethylarginine	202.143	550.71	C8H18N4O2	5.71129e+06	4.95218e+06	6.55072e+06	4.52198e+06	3.96391e+06	4.1432e+06	5.88532e+06	3.31742e+06	1.53065e+06	5.35932e+06	4.94383e+06	3.8172e+06	3.7736e+06	4.26275e+06	4.47828e+06	1.54554e+06	4.93824e+06	4.63563e+06
meta_734	11-Aminoundecanoic acid	202.179	100.502	C11H23NO2	2.08488e+08	2.29957e+08	2.1241e+08	1.99704e+08	2.15849e+08	1.97257e+08	1.77976e+08	2.17494e+08	5.17366e+07	1.94566e+08	4.45652e+07	1.931e+08	4.43023e+07	2.03456e+08	4.4838e+07	2.0971e+08	1.70471e+08	1.92088e+08
meta_735	Dicamba	202.963	200.934	C8H6Cl2O3	1.05426e+07	2.32802e+06	7.16082e+06	8.50389e+06	9.43551e+06	1.10524e+07	8.53614e+06	7.92991e+06	7.33196e+06	9.30217e+06	9.21601e+06	9.17137e+06	5.68084e+06	9.40263e+06	1.00302e+07	8.02295e+06	4.41081e+06	5.37082e+06
meta_736	2-[3-methyl-2-(methylimino)-4-oxo-1,3-thiazolan-5-yl]acetic acid	203.052	94.0879	C7H10N2O3S	2.2201e+08	2.38769e+08	2.57782e+08	2.47971e+08	2.1068e+08	4.5926e+07	3.16926e+08	3.20635e+08	2.73274e+08	3.17914e+08	3.17306e+08	2.7309e+08	3.03525e+08	2.81538e+08	6.11917e+07	2.81205e+08	8.06325e+07	3.14544e+08
meta_737	SP 600125	203.053	32.7199	C14H8N2O	1.89392e+07	0	0	2.21923e+07	3.18117e+07	0	0	2.72843e+07	1.22839e+07	2.41572e+07	0	0	0	0	3.04775e+07	7.67469e+07	3.51266e+07	3.97861e+07
meta_738	5-Hydroxytryptophan	203.081	222.902	C11H12N2O3	5.69968e+06	6.85379e+06	6.02571e+06	6.30046e+06	5.90666e+06	6.13862e+06	2.8172e+06	2.31263e+06	2.17405e+06	8.83022e+06	3.11632e+06	2.53098e+06	8.71439e+06	1.24666e+07	8.83645e+06	1.06968e+07	1.12556e+07	1.28122e+07
meta_739	Tryptophanamide	203.106	502.618	C11H13N3O	1.51096e+06	5.49025e+06	5.49386e+06	5.79002e+06	5.36975e+06	4.43341e+06	7.64193e+06	5.77827e+06	5.89062e+06	6.70468e+06	5.76689e+06	6.23774e+06	6.67006e+06	9.01541e+06	6.16787e+06	5.6008e+06	5.79248e+06	6.33947e+06
meta_740	2,6-Di-tert-butyl-1,4-benzoquinone	203.138	247.468	C14H20O2	8.84671e+06	4.69125e+06	3.56023e+06	7.3212e+06	3.57302e+06	8.26006e+06	5.5896e+06	5.85423e+06	6.81774e+06	9.07113e+06	6.99607e+06	6.57841e+06	8.81945e+06	5.78982e+06	5.40529e+06	4.96226e+06	6.06201e+06	5.1555e+06
meta_741	Caryophyllene alpha-oxide	203.179	613.977	C15H24O	7.23765e+07	7.41034e+07	7.55678e+07	7.97001e+07	6.64163e+07	8.44156e+07	5.16402e+07	5.3755e+07	5.04924e+07	6.21856e+07	5.58248e+07	5.60584e+07	8.75748e+07	5.75112e+07	4.3003e+07	4.3196e+07	4.25634e+07	4.95367e+07
meta_742	N-Acetyl-alpha-D-glucosamine	204.084	837.325	C8H15NO6	1.6444e+08	4.06605e+08	0	6.60694e+07	1.124e+08	1.18818e+08	1.66122e+08	2.55096e+08	6.13654e+07	1.73491e+08	1.422e+08	1.12444e+08	1.05881e+08	1.44376e+08	9.69609e+07	1.20125e+08	1.68179e+08	1.37906e+08
meta_743	N-Acetyl-D-galactosamine	204.084	396.035	C8H15NO6	2.77731e+08	6.29541e+07	1.28881e+07	5.81928e+07	1.53109e+08	1.42019e+07	9.6899e+07	1.71967e+07	7.27757e+07	7.37291e+07	1.79624e+07	1.83554e+08	8.16184e+07	8.29342e+07	9.68258e+07	8.31161e+07	1.37462e+08	8.33013e+07
meta_744	N-Acetyl-D-glucosamine	204.085	118.24	C8H15NO6	2.3663e+08	7.1804e+08	1.07709e+09	7.42544e+08	6.93762e+07	8.12266e+07	4.42483e+08	7.17111e+07	2.44808e+08	7.67985e+07	8.29773e+07	2.38787e+08	6.82886e+08	2.8817e+08	6.15412e+08	2.58504e+08	3.4395e+08	9.32333e+07
meta_745	3-Indolebutyric acid	204.101	753.891	C12H13NO2	4.9463e+07	5.46925e+07	5.99525e+07	5.36312e+07	5.39291e+07	4.90451e+07	5.23823e+07	5.13867e+07	5.52362e+07	6.00783e+07	5.28735e+07	6.48554e+07	5.65295e+07	6.97285e+07	6.34469e+07	5.92399e+07	5.97575e+07	5.57251e+07
meta_746	Acetylcarnitine	204.182	613.951	C9H17NO4	8.84591e+06	9.9644e+06	2.17547e+06	1.09276e+07	1.87458e+06	1.04821e+07	1.67956e+06	4.95349e+06	6.81556e+06	1.68155e+06	1.6155e+06	1.55235e+06	6.3367e+06	1.67877e+06	1.32739e+06	1.31463e+06	1.20358e+06	1.41761e+06
meta_747	Fraxinol	205.049	487.78	C11H10O5	3.88565e+06	3.87762e+06	4.05036e+06	4.33955e+06	4.67639e+06	4.84096e+06	3.69855e+06	4.27631e+06	4.6491e+06	715407	4.48357e+06	4.91395e+06	3.32961e+06	8.79859e+06	984376	4.22802e+06	3.95786e+06	4.64859e+06
meta_748	4-Oxo-3,4-dihydroquinazoline-2-carbohydrazide	205.068	89.6704	C9H8N4O2	2.34141e+08	1.78297e+08	1.14597e+08	1.83858e+08	1.0947e+08	2.34829e+08	1.98971e+08	2.1101e+08	1.79112e+08	1.23232e+08	1.09793e+08	1.56701e+08	1.39909e+08	9.43946e+07	1.40128e+08	1.90581e+08	1.80293e+08	1.33624e+08
meta_749	Levamisole	205.081	170.847	C11H12N2S	2.54199e+06	4.53538e+06	9.61615e+06	3.6492e+06	3.20175e+06	1.94375e+06	7.19548e+06	5.77992e+06	6.5668e+06	5.45733e+06	5.82522e+06	6.12184e+06	6.74053e+06	8.1897e+06	5.44741e+06	5.75062e+06	7.17399e+06	6.82736e+06
meta_750	L-Tryptophan	205.097	392.015	C11H12N2O2	5.65957e+09	5.67825e+09	5.70269e+09	5.17253e+09	4.94446e+09	6.04429e+09	1.66212e+09	1.80032e+09	1.89582e+09	1.71603e+09	1.79795e+09	1.90545e+09	3.89577e+08	4.63245e+08	3.87006e+08	3.74918e+08	3.76383e+08	4.20646e+08
meta_751	Tryptophan	205.098	753.881	C11H12N2O2	1.79669e+07	1.87745e+07	2.05429e+07	1.94331e+07	1.74631e+07	1.82182e+07	1.83612e+07	1.9818e+07	2.28795e+07	1.86384e+07	2.00471e+07	1.80874e+07	2.07165e+07	2.46759e+07	2.30722e+07	2.00578e+07	1.96815e+07	2.06283e+07
meta_752	1-[4-hydroxy-3-(3-methylbut-2-en-1-yl)phenyl]ethan-1-one	205.122	640.819	C13H16O2	1.00792e+07	9.16265e+06	9.6151e+06	7.97781e+06	9.26455e+06	8.40956e+06	5.01811e+06	4.83846e+06	5.50495e+06	5.47658e+06	5.18881e+06	5.78881e+06	2.66321e+06	1.15697e+06	2.89178e+06	2.44449e+06	3.01174e+06	2.75646e+06
meta_753	Diethylpropion	205.143	744.264	C13H19NO	2.41947e+07	2.47125e+07	2.54024e+07	2.79928e+07	2.3676e+07	2.17016e+07	2.10665e+07	2.11014e+07	2.29182e+07	1.91585e+07	2.60681e+07	2.28464e+07	2.23402e+07	2.08446e+07	2.2808e+07	1.88088e+07	2.22223e+07	2.31431e+07
meta_754	Indolelactic acid	206.081	515.275	C11H11NO3	1.79198e+07	1.9789e+07	2.12775e+07	2.03923e+07	2.00336e+07	2.12121e+07	2.35178e+07	2.11471e+07	2.28875e+07	2.19621e+07	2.61476e+07	2.48285e+07	2.23011e+07	2.82656e+07	1.94046e+07	2.23755e+07	2.14725e+07	2.55937e+07
meta_755	5-Methoxyindoleacetate	206.081	422.343	C11H11NO3	2.84254e+07	1.81734e+07	2.64181e+07	2.02939e+07	1.80062e+07	3.9859e+06	1.56048e+07	1.41425e+07	1.18293e+07	3.40808e+06	3.52189e+06	1.72558e+07	1.63851e+07	1.87808e+07	3.52705e+06	2.38493e+07	1.65135e+07	1.96851e+07
meta_756	1-(4-nitrophenyl)piperidine	206.102	326.68	C11H14N2O2	5.57192e+06	6.01128e+06	6.32428e+06	6.29181e+06	7.08411e+06	8.73142e+06	7.55202e+06	1.368e+07	7.02834e+06	7.73281e+06	7.39072e+06	6.01842e+06	6.88782e+06	6.31271e+06	6.16434e+06	1.36818e+06	1.17445e+07	6.39455e+06
meta_757	Pyridafol	207.029	462.771	C10H7ClN2O	1.14799e+06	1.22126e+06	1.18522e+06	4.6671e+06	1.44823e+06	1.07533e+06	1.31165e+06	1.109e+06	1.38846e+06	1.41488e+06	6.24324e+06	1.14845e+06	1.04287e+06	5.10366e+06	1.11067e+06	4.28875e+06	3.38004e+06	1.0739e+06
meta_758	7-Deoxyechinosporin; 8-oxo-1,4a,5,7a-tetrahydro-1,5-(epoxymethano)cyclopenta[c]pyran-3-carboxamide	207.05	136.441	C10H9NO4	822399	986659	1.53704e+06	871769	1.0913e+06	1.43029e+06	6.84524e+06	8.54552e+06	7.5145e+06	1.05664e+07	7.65042e+06	9.87003e+06	8.09315e+06	1.3272e+06	8.77768e+06	7.60892e+06	8.47752e+06	1.56316e+06
meta_759	3-oxo-2,11-dioxatricyclo[5.4.0.0???,???]undeca-5,9-diene-10-carboxamide	207.05	123.007	C10H9NO4	1.66639e+06	7.04299e+06	2.07784e+06	1.91898e+06	1.75859e+06	1.581e+06	1.56953e+07	8.20146e+06	9.7915e+06	6.22027e+06	1.29204e+07	7.80046e+06	1.14829e+07	2.75529e+06	1.41723e+07	8.77293e+06	1.30477e+07	2.51724e+06
meta_760	Scoparone	207.065	520.828	C11H10O4	8.45429e+06	1.04107e+07	8.1815e+06	1.093e+07	1.02374e+07	9.6318e+06	7.69019e+06	8.43048e+06	1.73803e+07	7.22032e+06	1.00551e+07	1.18293e+07	2.539e+07	1.07016e+07	1.65085e+06	2.35071e+06	2.09018e+06	2.52753e+06
meta_761	7-(?-Hydroxyethyl)theophylline	207.086	135.109	C9H12N4O3	2.43035e+06	2.79898e+07	1.53734e+07	1.43837e+07	1.54347e+07	1.66784e+07	1.32451e+07	1.47468e+07	3.21829e+07	3.1138e+07	1.34916e+07	1.09562e+07	1.31285e+07	2.6275e+06	1.77525e+07	2.36818e+07	1.1363e+07	3.09308e+06
meta_762	1-Methyl-6-phenyl-1H-imidazo[4,5-b]pyridin-2-amine	207.101	575.498	C13H12N4	9.35154e+06	8.40205e+06	8.7403e+06	9.41635e+06	7.36662e+06	6.52949e+06	4.45698e+06	5.42685e+06	1.5206e+06	4.25777e+06	4.45691e+06	9.89504e+06	4.76175e+06	4.16797e+06	3.58923e+06	4.306e+06	4.47302e+06	4.23937e+06
meta_763	4-(Methylnitrosamino)-1-(3-pyridyl)-1-butanone	207.103	392.09	C10H13N3O2	3.02101e+07	3.35581e+07	3.68334e+07	2.85981e+07	2.81097e+07	3.81227e+07	1.07579e+07	2.57954e+06	1.10847e+07	1.9395e+06	1.04624e+07	1.32175e+07	1.62099e+06	1.62623e+06	1.92933e+06	1.61904e+06	2.31214e+06	2.20157e+06
meta_764	Ibuprofen	207.137	833.553	C13H18O2	1.18492e+07	1.15487e+07	2.62604e+06	9.89584e+06	1.03294e+07	1.21532e+07	1.24099e+07	1.4106e+07	7.41143e+06	1.25465e+07	1.13676e+07	2.88793e+06	1.10277e+07	1.16821e+07	1.13242e+07	2.61335e+06	1.21661e+07	1.23762e+07
meta_765	Triethylene glycol monobutyl ether	207.158	550.84	C10H22O4	4.9675e+07	7.28893e+07	5.41e+07	7.19241e+07	4.34815e+07	3.90535e+07	6.82452e+07	3.93298e+07	4.47225e+07	4.2356e+07	4.3408e+07	4.49968e+07	4.22415e+07	3.87115e+07	4.66628e+07	3.88426e+07	4.61492e+07	4.3406e+07
meta_766	4-Octylphenol	207.174	790.047	C14H22O	2.07164e+06	1.01387e+07	1.11864e+07	9.69374e+06	8.78768e+06	9.99974e+06	8.36973e+06	1.13409e+07	9.58477e+06	8.35167e+06	1.2124e+07	7.86738e+06	1.09906e+07	1.14295e+07	1.39795e+07	2.36301e+06	1.40292e+07	1.26957e+07
meta_767	Furazolidone	208.03	95.7145	C8H7N3O5	1.52716e+07	3.19524e+06	1.65959e+07	1.64994e+07	1.47059e+07	1.55894e+06	2.4635e+07	2.60426e+07	4.75128e+06	4.69649e+06	2.069e+07	4.81027e+06	2.8565e+07	1.81462e+07	2.5004e+07	3.00659e+06	2.68961e+07	2.41689e+07
meta_768	N-acetylphenylalanine	208.096	36.8137	C11H13NO3	1.06498e+06	1.38864e+07	1.38619e+06	1.32743e+06	9.01171e+06	6.36467e+06	1.32986e+07	4.48657e+06	1.4226e+06	1.52463e+06	1.84003e+06	5.67229e+06	1.71163e+06	1.42184e+06	1.55352e+06	1.34239e+06	1.90443e+06	1.99362e+06
meta_769	Prometon	208.155	550.303	C10H19N5O	5.65563e+06	8.00973e+06	8.82737e+06	3.9745e+06	8.6902e+06	3.1975e+06	7.85273e+06	7.56759e+06	8.70881e+06	8.50656e+06	7.97184e+06	8.87892e+06	8.5078e+06	6.92841e+06	9.26125e+06	2.14974e+06	8.278e+06	7.98422e+06
meta_770	L-Kynurenine	209.012	818.179	C10H12N2O3	3.42141e+06	2.44223e+07	9.71459e+06	4.04251e+07	4.13211e+06	4.44619e+06	3.59328e+06	1.69837e+07	4.35857e+06	1.4325e+07	4.39236e+06	3.6035e+06	3.94264e+07	4.36596e+06	1.85019e+07	1.4587e+07	3.72541e+06	1.62043e+07
meta_771	2-Naphthalenesulfonic acid	209.025	72.8576	C10H8O3S	2.80593e+07	2.2726e+07	2.69448e+07	2.46836e+07	2.45148e+07	2.70241e+07	8.87773e+06	3.92071e+07	2.82781e+07	3.49064e+07	1.02386e+07	1.11098e+07	3.26506e+07	4.53774e+07	3.30656e+07	9.78429e+06	4.09852e+07	2.91209e+07
meta_772	Fraxetin	209.044	397.68	C10H8O5	4.17832e+06	4.27365e+06	4.14287e+06	1.36819e+06	4.84126e+06	3.05333e+06	9.37374e+06	8.99633e+06	8.78278e+06	9.31486e+06	9.36625e+06	2.47207e+06	1.0391e+07	1.09153e+07	1.20895e+07	1.09593e+07	1.10042e+07	9.52335e+06
meta_773	6-Methoxymellein	209.08	515.337	C11H12O4	6.89548e+06	8.57223e+06	7.02971e+06	1.64706e+06	8.02516e+06	5.96632e+06	5.99512e+06	1.34603e+06	1.39457e+06	6.23018e+06	9.37995e+06	6.05271e+06	5.00684e+06	7.38701e+06	1.25163e+06	5.38324e+06	1.32496e+06	6.08551e+06
meta_774	DIMETHYLCAFFEIC ACID	209.08	36.269	C11H12O4	7.32198e+06	1.35199e+06	7.77006e+06	1.33129e+07	1.02436e+07	6.68116e+06	6.02778e+06	1.06084e+07	5.23035e+06	6.2286e+06	2.20591e+06	6.16404e+06	1.03345e+07	8.35057e+06	1.35561e+07	1.09322e+07	1.52542e+07	1.12283e+07
meta_775	Carbidopa	209.091	155.113	C10H14N2O4	1.04792e+06	971843	4.18897e+06	4.30751e+06	3.55072e+06	1.02027e+06	5.39124e+06	7.17568e+06	8.27409e+06	3.99423e+06	4.07028e+06	9.88338e+06	5.06799e+06	7.09739e+06	3.94689e+06	5.51687e+06	4.02511e+06	6.35168e+06
meta_776	Neocuproine	209.101	347.19	C14H12N2	9.61076e+06	8.36582e+06	8.93119e+06	8.86764e+06	7.12122e+06	8.20046e+06	7.47838e+06	5.2272e+06	6.90268e+06	6.00919e+06	6.46729e+06	5.40034e+06	4.84494e+06	6.04918e+06	4.10057e+06	5.07871e+06	1.25819e+06	1.14403e+06
meta_777	Metyrapone	209.1	498.863	C14H14N2O	1.54277e+06	4.49485e+06	3.95575e+06	2.96979e+06	4.21194e+06	1.31505e+06	2.98016e+06	3.66567e+06	1.03509e+06	1.19727e+06	1.09628e+06	3.39588e+06	3.32405e+06	1.19541e+06	1.11674e+06	3.32781e+06	1.04656e+06	4.88028e+06
meta_778	Isoelemicin	209.117	449.08	C12H16O3	2.53316e+07	4.33658e+07	2.46974e+07	2.40649e+07	2.64482e+07	2.63709e+07	3.19099e+07	3.14099e+07	3.08638e+07	3.58351e+07	3.42043e+07	3.40358e+07	1.85292e+07	2.32804e+07	2.53352e+07	1.92274e+07	2.21652e+07	2.20054e+07
meta_779	alpha-Asarone	209.117	528.19	C12H16O3	4.72113e+06	1.26189e+06	1.33934e+06	1.2634e+06	4.2833e+06	1.32446e+06	7.66949e+06	1.08179e+07	8.24169e+06	8.39429e+06	1.17391e+07	7.78189e+06	7.87794e+06	8.27913e+06	8.29981e+06	6.21373e+06	7.35285e+06	6.54239e+06
meta_780	L-Histidine hydrochloride hydrate	209.153	547.675	C6H12ClN3O3	4.43207e+07	4.40032e+07	4.94426e+07	4.39232e+07	4.72183e+07	3.92134e+07	3.26308e+07	2.84616e+07	8.86426e+07	3.33818e+07	3.08364e+07	3.05954e+07	2.34282e+07	2.49893e+07	2.61931e+07	4.08865e+06	2.48207e+07	6.9005e+07
meta_781	Dimethirimol	209.153	411.71	C11H19N3O	7.6929e+06	1.15369e+07	7.9417e+06	7.04733e+06	8.12632e+06	6.72384e+06	1.03106e+07	9.65091e+06	1.00733e+07	1.05946e+07	1.10706e+07	1.06087e+07	1.07571e+07	1.22364e+07	1.02958e+07	1.12457e+07	9.00961e+06	8.38382e+06
meta_782	Myristoleic acid	209.189	816.799	C14H26O2	9.54053e+06	1.24508e+07	3.21529e+06	1.06436e+07	1.05279e+07	1.20255e+07	9.2048e+06	3.33823e+06	2.43008e+06	1.04747e+07	8.33133e+06	7.10603e+06	1.03657e+07	8.72983e+06	2.75654e+06	1.10824e+07	1.04954e+07	3.54729e+06
meta_783	NCGC00160312-01!2-Pyridin-3-yl-thiazolidine-4-carboxylic acid	210.047	287.403	C9H10N2O2S	3.15631e+07	3.33199e+07	3.46439e+07	3.50822e+07	3.12984e+07	3.21564e+07	1.22843e+07	1.10497e+07	9.58037e+06	1.28928e+07	1.44969e+07	1.23691e+07	2.1736e+06	2.71279e+06	7.64373e+06	5.89199e+06	1.11471e+07	4.99475e+06
meta_784	3-[2-(1H-Imidazol-4-yl)ethyl]-2-thioxoimidazolidin-4-one	210.06	100.808	C8H10N4OS	6.35814e+06	2.21907e+07	5.56081e+06	3.22776e+07	1.67866e+07	1.31555e+07	5.61902e+06	7.47034e+06	2.2915e+07	1.87959e+07	6.07154e+06	4.97777e+06	4.09379e+06	2.22184e+07	1.39688e+07	2.00288e+07	2.51829e+07	5.24409e+06
meta_785	1-(3,5-Difluoro-2-hydroxyphenyl)-3-(dimethylamino)prop-2-en-1-one	210.071	72.8584	C11H11F2NO2	4.50683e+07	5.56924e+07	5.74231e+07	5.44624e+07	5.28607e+07	4.83943e+07	6.52295e+07	7.27517e+07	7.27857e+07	7.80872e+07	5.05002e+07	5.44e+07	5.69237e+07	7.58254e+07	6.62482e+07	5.41707e+07	6.32085e+07	4.85e+07
meta_786	4-Morpholinepropanesulfonic acid	210.076	244.715	C7H15NO4S	1.27192e+08	1.80551e+08	1.91828e+08	1.64277e+08	1.67325e+08	1.65548e+08	8.41787e+07	7.32856e+07	7.42712e+07	7.95301e+07	8.82489e+07	6.09164e+07	8.20011e+07	1.0178e+08	7.55935e+07	7.67994e+07	6.29038e+07	7.41796e+07
meta_787	2-Hydroxyiminostilbene	210.089	521.639	C14H11NO	4.40943e+06	1.29926e+06	6.37827e+06	1.3752e+06	1.74147e+06	1.756e+06	5.55527e+06	1.38291e+06	1.60839e+06	6.95823e+06	5.05205e+06	4.96596e+06	5.81945e+06	9.00913e+06	1.45651e+06	7.48632e+06	8.50008e+06	9.05922e+06
meta_788	S107	210.097	99.7961	C11H15NOS	1.38549e+07	4.68396e+06	1.39002e+07	6.06963e+06	1.04437e+07	1.0095e+07	1.16943e+07	1.53768e+07	8.83223e+06	6.19711e+06	7.52192e+06	7.28937e+06	4.47007e+06	1.13455e+07	4.40229e+06	7.65401e+06	9.76901e+06	5.59646e+06
meta_789	N1-isopropyl-2-(1H-2-pyrrolylcarbonyl)-1-hydrazinecarboxamide	210.112	330.899	C9H14N4O2	9.64438e+06	1.05097e+07	1.02718e+07	9.41372e+06	9.69108e+06	1.03639e+07	1.23811e+07	1.24679e+07	1.2171e+07	1.33116e+07	1.38637e+07	1.20064e+07	1.18002e+07	1.33734e+07	9.98063e+06	1.02984e+07	1.34526e+07	1.30231e+07
meta_790	NP-011220	210.141	390.58	C11H18N2O2	951230	7.92379e+06	9.32089e+06	891849	7.19098e+06	2.47811e+06	3.28065e+06	8.55471e+06	1.02093e+06	909165	1.30137e+06	2.56907e+06	963263	875598	954060	918868	4.52589e+06	1.15364e+06
meta_791	3,4-DMMA	210.148	540.287	C12H19NO2	6.33523e+06	4.44707e+06	9.43005e+06	5.50511e+06	5.69769e+06	3.93579e+06	4.67797e+06	3.10465e+06	6.1011e+06	7.59811e+06	5.62995e+06	4.88445e+06	4.72037e+06	8.5374e+06	4.65174e+06	7.31932e+06	8.73623e+06	6.21836e+06
meta_792	Cyclo(Pro-Leu)	210.27	317.059	C11H18N2O2	1.14764e+07	1.00764e+07	5.33231e+06	6.53793e+06	2.22484e+06	1.74995e+07	896707	5.61881e+06	3.42846e+06	5.47726e+06	4.33653e+06	527263	5.47062e+06	1.4033e+06	5.08037e+06	6.93073e+06	4.37927e+06	2.6611e+06
meta_793	Thiolutin	210.991	72.873	C8H8N2O2S2	3.25894e+06	4.30388e+06	4.542e+06	5.26771e+06	3.20778e+07	7.00013e+06	3.76658e+07	2.78276e+07	4.05714e+07	4.46229e+07	4.7459e+07	5.28084e+07	6.64653e+07	7.82546e+07	7.38265e+07	6.9823e+07	6.62986e+07	7.77129e+07
meta_794	Nicorandil	211.06	36.1884	C8H9N3O4	4.43918e+06	2.45756e+06	3.33285e+06	3.58476e+06	1.15447e+07	9.35401e+06	1.34308e+07	9.77716e+06	9.91237e+06	4.80809e+06	1.45697e+07	3.12913e+06	3.2925e+06	1.20971e+07	1.88665e+07	1.99476e+07	2.62057e+07	2.2146e+07
meta_795	NP-016101	211.063	138.048	C10H10O5	3.29725e+07	3.48009e+07	3.72493e+07	3.04228e+07	3.28936e+07	2.36015e+07	2.5256e+07	2.28365e+07	2.38712e+07	2.70655e+07	2.18504e+07	1.79624e+07	2.35863e+07	2.6417e+07	2.32384e+07	2.0202e+07	2.62254e+07	2.51403e+07
meta_796	3-Methyl-1-(2,4,6-trihydroxyphenyl)-1-butanone	211.096	482.435	C11H14O4	2.37424e+07	2.6643e+07	2.64521e+07	2.27889e+07	2.57124e+07	2.27431e+07	2.29344e+07	1.9001e+07	2.25154e+07	2.38032e+07	2.46111e+07	1.8501e+07	1.37837e+07	1.84593e+07	1.6066e+07	1.66372e+07	1.50546e+07	1.83325e+07
meta_797	Bisphenol A	211.111	500.962	C15H16O2	1.19554e+06	1.13726e+06	1.49919e+06	2.78678e+06	1.99601e+06	3.15066e+06	1.59693e+06	3.52583e+06	1.53852e+06	3.51197e+06	1.32834e+06	1.91377e+06	1.13735e+06	1.68769e+06	3.55872e+06	1.67894e+06	3.21677e+06	1.28459e+06
meta_798	Isobornyl propionate	211.169	556.014	C13H22O2	3.34525e+07	3.27401e+07	3.33178e+07	3.41195e+07	3.45315e+07	3.61659e+07	2.85439e+07	3.02285e+07	2.91962e+07	2.47275e+07	2.66976e+07	2.48646e+07	1.97944e+07	2.18519e+07	1.82119e+07	1.86299e+07	2.17509e+07	1.68961e+07
meta_799	altretamine	211.168	821.557	C9H18N6	1.76965e+06	1.34302e+07	2.10316e+06	1.09671e+07	5.86373e+06	1.64271e+06	1.89084e+06	1.1554e+07	7.49514e+06	1.84253e+06	1.17051e+07	1.67051e+06	8.76052e+06	2.37982e+06	1.02775e+07	7.9907e+06	8.90507e+06	1.1981e+07
meta_800	Clonidine	212.011	62.8678	C9H9Cl2N3	1.83178e+07	8.04925e+06	1.09177e+07	9.6205e+06	3.36312e+07	1.51517e+07	8.75481e+06	3.77139e+07	6.98387e+06	3.71083e+07	1.95713e+07	3.41592e+07	3.26033e+07	9.68468e+06	1.76291e+07	1.86384e+07	6.21686e+06	1.66188e+07
meta_801	6-Ethoxy-2-mercaptobenzothiazole	212.019	711.835	C9H9NOS2	3.40682e+06	4.1595e+06	3.51715e+06	3.35527e+06	3.65035e+06	4.26986e+06	3.62536e+06	3.8756e+06	850598	3.70881e+06	3.63479e+06	2.89924e+06	3.84954e+06	5.89688e+06	5.09907e+06	1.35855e+06	5.23138e+06	5.51492e+06
meta_802	Lamivudine	212.04	72.8383	C8H11N3O3S	2.08976e+07	2.2639e+07	2.70361e+07	2.60394e+07	2.24395e+07	3.07049e+07	3.72538e+07	3.53779e+07	3.16018e+07	2.94649e+07	3.35946e+07	3.44514e+07	2.62857e+07	3.18663e+07	2.5119e+07	4.11708e+07	2.99334e+07	3.52868e+07
meta_803	Imidacloprid-UREA	212.056	371.646	C9H10ClN3O	1.33691e+06	5.12645e+06	4.13672e+06	4.73603e+06	3.76647e+06	4.65655e+06	3.22688e+06	1.33068e+06	3.38554e+06	4.02186e+06	4.21051e+06	2.99063e+06	3.41278e+06	1.46134e+06	2.08642e+06	1.12259e+06	2.60124e+06	1.02414e+06
meta_804	Methoxamine	212.126	521.736	C11H17NO3	1.23362e+06	1.23559e+06	6.95784e+06	1.37901e+06	1.40792e+06	1.40642e+06	1.59652e+06	1.35855e+06	4.49028e+06	7.35134e+06	1.77763e+06	1.36567e+06	5.72144e+06	7.21367e+06	5.75658e+06	5.12325e+06	6.54657e+06	6.29348e+06
meta_805	terbutylazine-2-hydroxy	212.149	342.78	C9H17N5O	9.8272e+06	1.66101e+07	1.58337e+07	9.02527e+06	1.30325e+07	1.35635e+07	7.26607e+06	1.03316e+07	7.0883e+06	9.33618e+06	1.11912e+07	6.70712e+06	5.63209e+06	5.85051e+06	5.02061e+06	5.11128e+06	9.94295e+06	1.24942e+07
meta_806	delta-Tridecalactone	212.172	753.907	C13H24O2	3.34656e+07	3.40237e+07	3.64505e+07	3.77985e+07	3.49002e+07	3.20652e+07	3.60159e+07	3.3174e+07	3.63087e+07	3.3356e+07	3.55419e+07	3.40111e+07	3.57095e+07	4.59821e+07	3.94498e+07	3.74956e+07	3.97509e+07	3.49521e+07
meta_807	Omethoate	213.023	72.8551	C5H12NO4PS	8.30759e+07	7.02138e+07	6.8897e+07	7.1014e+07	7.88509e+07	7.44832e+07	8.11345e+07	8.4742e+07	7.92382e+07	1.00526e+08	7.4397e+07	8.32469e+07	8.9372e+07	1.09763e+08	6.89688e+07	1.07746e+08	1.14971e+08	1.05908e+08
meta_808	Propyl gallate	213.075	410.5	C10H12O5	1.35509e+06	4.08197e+06	7.51993e+06	8.14569e+06	1.38301e+06	5.21683e+06	5.17173e+06	3.96845e+06	6.11252e+06	8.4761e+06	5.71073e+06	4.27209e+06	6.18894e+06	5.72403e+06	1.47411e+06	4.93647e+06	6.75364e+06	1.43842e+06
meta_809	Harmine	213.101	717.383	C13H12N2O	6.43477e+06	5.65983e+06	5.63439e+06	5.64314e+06	1.57538e+06	1.72803e+06	4.92101e+06	5.41646e+06	6.20988e+06	4.9735e+06	5.00478e+06	4.54471e+06	1.74043e+06	9.29681e+06	5.97192e+06	6.45972e+06	7.68908e+06	6.74813e+06
meta_810	C.I. Basic Orange 2	213.112	441.517	C12H12N4	7.80442e+06	1.93424e+06	8.47511e+06	9.86234e+06	7.21246e+06	1.07361e+07	1.09087e+07	1.80608e+07	1.05242e+07	9.04701e+06	9.49725e+06	1.03135e+07	5.48883e+06	1.39883e+06	4.8058e+06	1.42009e+06	1.39226e+06	1.37677e+06
meta_811	NP-007995	213.112	482.137	C11H16O4	6.96437e+06	7.6593e+06	7.86585e+06	6.46668e+06	8.58726e+06	6.04478e+06	6.42066e+06	5.55053e+06	6.96809e+06	5.7164e+06	7.5609e+06	1.50238e+06	1.2649e+06	6.28852e+06	5.20536e+06	5.28935e+06	1.41003e+06	6.40894e+06
meta_812	NP-020205	213.112	689.088	C11H16O4	2.03467e+06	2.4989e+06	2.78156e+06	2.33335e+06	2.18042e+06	4.11011e+06	1.67779e+06	4.1665e+06	4.82506e+06	4.10038e+06	1.51055e+06	1.51997e+06	5.41494e+06	3.13317e+06	5.32387e+06	3.47037e+06	4.96405e+06	4.67579e+06
meta_813	NP-004036	213.148	504.992	C12H22O4	1.27869e+06	1.30863e+06	883632	1.11014e+06	1.05363e+06	1.20528e+06	1.11918e+06	1.05523e+06	1.18282e+06	1.11115e+06	926780	1.3103e+06	1.26929e+06	1.80785e+06	1.04021e+06	1.01298e+06	1.04122e+06	1.16654e+06
meta_814	Chloroxine	213.982	64.0789	C9H5Cl2NO	7.69902e+07	8.00372e+07	1.61425e+07	5.76551e+07	1.8695e+08	3.24599e+07	8.05352e+07	7.62187e+07	3.0925e+07	1.61092e+07	1.41936e+07	1.5934e+07	1.56711e+07	3.56107e+07	8.43922e+07	7.58403e+07	3.08109e+07	8.36129e+07
meta_815	Dethiobiotin	213.982	692.123	C10H18N2O3	6.33341e+07	5.1159e+07	1.81547e+07	1.67622e+07	1.98053e+07	6.97261e+07	1.51694e+08	1.96167e+07	9.37372e+07	2.08749e+08	3.75195e+07	6.52073e+07	2.11291e+07	1.89219e+07	1.05866e+08	5.83733e+07	6.06423e+07	1.92914e+07
meta_816	CHLOROXINE	213.982	711	C9H5Cl2NO	8.87821e+07	9.95218e+07	1.60153e+07	1.42979e+07	1.49589e+07	7.40995e+07	7.30561e+07	1.83129e+07	1.60222e+07	9.26224e+07	1.01046e+08	6.83974e+07	1.83008e+07	1.68118e+07	7.1419e+07	6.75884e+07	1.33048e+08	8.5394e+07
meta_817	N-(9-oxodecyl)acetamide	214.18	715.725	C12H23NO2	3.43983e+08	3.59028e+08	3.70995e+08	3.161e+08	3.04973e+08	3.23815e+08	2.88411e+08	3.32239e+08	3.29555e+08	3.38427e+08	3.19869e+08	3.11057e+08	3.24905e+08	3.79709e+08	3.2288e+08	3.32965e+08	3.56264e+08	3.28657e+08
meta_818	N-(9-Oxodecyl)acetamide	214.179	769.289	C12H23NO2	2.64738e+06	1.30343e+07	1.3287e+07	1.18001e+07	1.46008e+07	8.27919e+06	1.10636e+07	1.2448e+07	1.69237e+07	1.24698e+07	2.61198e+07	1.67448e+07	5.94112e+06	1.15529e+07	9.52982e+06	1.27975e+07	9.76772e+06	3.04073e+06
meta_819	Methyl dodecanoate	214.195	575.711	C13H26O2	4.04008e+06	3.44738e+06	3.4203e+06	3.537e+06	4.52795e+06	3.76935e+06	1.06286e+06	6.57091e+06	3.57229e+06	5.04596e+06	5.74867e+06	1.34911e+06	3.50669e+06	4.3098e+06	780209	4.45497e+06	4.59901e+06	792559
meta_820	Tetradecylamine	214.252	761.182	C14H31N	1.63793e+08	2.80525e+09	1.42955e+09	1.54948e+08	1.11321e+09	1.3633e+09	9.03467e+07	2.17522e+09	1.03093e+08	7.30794e+07	2.77834e+09	1.36151e+08	7.31629e+07	9.95613e+07	5.18735e+07	4.63199e+07	1.83047e+09	6.70642e+07
meta_821	Fraxinellone	215.102	318.165	C14H16O3	5.43942e+07	5.89491e+07	5.44231e+07	5.01329e+07	5.6263e+07	5.56209e+07	3.29695e+07	3.1141e+07	2.81472e+07	2.99748e+07	3.57976e+07	3.19337e+07	2.84786e+07	3.98946e+07	3.27895e+07	2.84316e+07	2.87993e+07	3.02076e+07
meta_822	D-(+)-Glucosamine hydrochloride	215.125	460.027	C6H14ClNO5	1.34004e+06	8.0624e+06	9.17892e+06	5.60029e+06	1.15483e+07	7.71645e+06	7.63372e+06	1.04895e+07	1.39729e+06	5.26769e+06	9.42988e+06	1.31229e+06	8.5031e+06	5.42658e+06	1.30183e+06	8.82599e+06	1.0864e+07	8.54472e+06
meta_823	Atractylenolide II	215.138	135.443	C15H20O2	3.6319e+07	3.75413e+07	4.83689e+07	3.45042e+07	3.36317e+07	6.94685e+06	5.7138e+06	2.48738e+07	6.08169e+06	2.55435e+07	2.50138e+07	5.70801e+06	2.24885e+07	3.43333e+07	3.17764e+07	5.77453e+06	2.56228e+07	2.10317e+07
meta_824	NP-021797	215.164	715.703	C12H22O3	1.93454e+07	2.37442e+07	2.27229e+07	1.88816e+07	1.80617e+07	2.16064e+07	2.1996e+07	2.049e+07	2.01746e+07	2.12752e+07	2.16035e+07	2.09944e+07	2.14043e+07	2.17472e+07	2.0652e+07	2.10594e+07	2.17684e+07	2.18523e+07
meta_825	12-Aminododecanoic acid	215.183	715.725	C12H25NO2	3.49055e+07	3.81125e+07	3.87578e+07	3.59543e+07	3.28418e+07	3.25916e+07	3.09607e+07	3.40442e+07	3.39991e+07	3.70996e+07	3.35267e+07	3.37089e+07	3.40976e+07	3.65175e+07	3.37901e+07	3.19268e+07	3.29643e+07	3.43624e+07
meta_826	Disodium beta-glycerophosphate	215.979	65.4811	C3H7Na2O6P	1.96367e+07	1.74146e+07	1.07316e+07	2.17114e+06	6.74492e+06	8.59169e+06	1.0212e+07	6.71587e+06	2.16149e+06	1.58429e+06	8.89335e+06	9.08105e+06	1.88879e+07	7.87018e+06	6.95031e+06	2.10965e+07	1.84482e+06	1.11818e+07
meta_827	2-Benzothiazolesulfonic acid	215.979	677.751	C7H5NO3S2	4.3993e+06	3.81836e+06	2.33438e+07	1.87858e+07	4.42891e+06	1.53473e+07	1.26114e+07	4.38229e+07	4.59542e+06	2.9684e+07	4.97377e+06	5.19407e+07	1.34951e+07	4.17059e+06	4.50007e+06	2.71135e+07	4.34492e+06	1.73874e+07
meta_828	6-Aminopenicillanic acid	216.059	477.432	C8H12N2O3S	1.33978e+07	3.78619e+06	1.16948e+07	4.43014e+06	1.46754e+07	1.09418e+07	1.29992e+07	3.42025e+06	4.04737e+06	3.58923e+06	1.67408e+07	1.27613e+07	1.08573e+07	2.25965e+07	1.69445e+07	1.65104e+07	1.51244e+07	1.54252e+07
meta_829	2-[(2-Methylimidazo[1,2-a]pyridin-3-yl)carbonyl]hydrazine-1-carboxamide	216.086	135.185	C10H11N5O2	3.52333e+06	1.41934e+07	1.7794e+07	1.66564e+07	1.59644e+07	1.25816e+07	1.65566e+07	1.53435e+07	1.3623e+07	1.44424e+07	1.5196e+07	1.38099e+07	1.32408e+07	2.5424e+06	1.3181e+07	2.86101e+06	1.44902e+07	1.27689e+07
meta_830	12-Hydroxydodecanoic acid	216.195	669.009	C12H24O3	8.96074e+07	1.01859e+08	1.02409e+08	8.74941e+07	8.20195e+07	8.06982e+07	9.32548e+07	9.23188e+07	8.84252e+07	7.00116e+07	1.15253e+08	8.18906e+07	8.85562e+07	9.1781e+07	9.65062e+07	1.00819e+08	9.17796e+07	9.42266e+07
meta_831	Propanil	217.01	81.4443	C9H9Cl2NO	1.54477e+07	1.22402e+07	1.45616e+07	1.35839e+07	1.51656e+07	1.51495e+07	1.39046e+07	1.38511e+07	4.51863e+06	1.37423e+07	1.7533e+07	1.70495e+07	1.63262e+07	1.717e+07	1.75417e+07	1.5126e+07	2.01641e+07	1.89151e+07
meta_832	MLS000728634-01!	217.019	201.158	C11H10N2S2	4.42265e+06	6.09821e+06	4.45714e+06	6.69934e+06	7.11238e+06	5.60557e+06	7.68861e+06	4.85225e+06	2.75731e+06	8.22197e+06	1.82562e+06	6.80549e+06	7.04189e+06	1.61677e+06	7.61204e+06	6.68094e+06	1.78861e+06	8.04858e+06
meta_833	ethyl 5-hydroxy-4-oxo-4H-chromene-2-carboxylate	217.046	81.343	C12H10O5	1.39817e+07	5.63825e+06	1.65592e+07	1.45156e+07	2.22955e+07	1.99868e+07	1.99714e+07	2.17214e+07	2.06836e+07	2.27382e+07	1.72851e+07	1.80111e+07	2.07177e+07	2.04774e+07	1.59723e+07	1.85067e+07	2.2286e+07	1.10056e+07
meta_834	4-methyl-5-(phenylthio)pyrimidin-2-amine	217.069	144.095	C11H11N3S	1.45996e+06	9.207e+06	6.82531e+06	7.95124e+06	1.48587e+06	1.02728e+07	9.62432e+06	1.79496e+06	1.4414e+07	9.33112e+06	9.96833e+06	8.54827e+06	8.68133e+06	1.16514e+07	9.34767e+06	9.47838e+06	1.20619e+07	9.34736e+06
meta_835	4-hydroxy-5,8-dimethylquinoline-3-carboxylic acid	217.07	92.1461	C12H11NO3	3.37938e+06	1.3206e+07	2.96108e+06	1.39939e+07	2.50395e+06	1.30249e+07	2.21199e+07	7.45685e+06	2.23441e+07	3.94844e+06	1.92887e+07	4.64285e+06	2.46271e+07	2.13314e+07	5.13256e+06	4.49862e+06	5.75998e+06	1.97285e+07
meta_836	Glutethimide	217.106	562.912	C13H15NO2	2.95219e+07	2.54963e+07	2.60145e+07	2.10088e+07	3.30485e+07	2.3597e+07	2.39825e+07	2.85154e+07	4.99072e+07	2.06793e+07	2.3992e+07	3.16003e+07	2.51221e+07	2.2045e+07	2.3752e+07	2.23428e+07	2.21439e+07	2.90136e+07
meta_837	(4S,5S,8S,10R)-4,5,8-trihydroxy-10-methyl-3,4,5,8,9,10-hexahydro-2H-oxecin-2-one	217.104	782.713	C10H16O5	1.60059e+07	1.18159e+07	1.15764e+07	2.63318e+06	2.2468e+07	2.75382e+06	1.07104e+07	2.96552e+07	3.12087e+06	1.17521e+07	4.13783e+07	7.86701e+06	2.80166e+07	1.69909e+07	3.16718e+06	1.11559e+07	8.93589e+06	2.98159e+06
meta_838	Stiripentol	217.117	100.195	C14H18O3	8.96858e+06	2.84101e+07	8.70835e+06	2.64638e+07	2.62049e+07	2.36775e+07	9.31472e+06	1.07332e+07	8.56733e+06	1.95206e+07	8.92098e+06	7.96458e+06	2.09395e+07	9.13551e+06	2.25079e+07	9.51604e+06	1.90955e+07	9.55146e+06
meta_839	7-(1-pyrrolidinyl)pyrimido[4,5-d]pyrimidin-4-amine	217.121	500.469	C10H12N6	1.48107e+07	1.33265e+07	1.07654e+07	1.60712e+07	2.39976e+06	2.30578e+06	3.52354e+06	1.27201e+07	4.41532e+06	4.08935e+06	1.67826e+07	4.55077e+06	1.37e+07	2.14745e+07	1.60081e+07	1.6567e+07	4.2155e+06	1.37359e+07
meta_840	FOSFOSAL	217.998	64.85	C7H7O6P	5.50222e+06	9.59029e+06	5.00294e+06	2.91533e+06	5.58899e+06	6.01335e+06	1.00667e+06	2.43725e+06	873007	628661	4.06125e+06	3.08042e+06	4.38327e+06	6.38082e+06	1.11665e+06	4.85999e+06	4.4478e+06	1.1529e+06
meta_841	NCGC00380969-01_C11H7ClN2O_3-(4-Chloro-1,3-oxazol-5-yl)-1H-indole	218.027	651.641	C11H7ClN2O	3.66747e+06	3.08756e+06	940957	2.54365e+06	3.18379e+06	2.92996e+06	4.75475e+06	2.23412e+07	4.54854e+06	4.70767e+06	3.94e+06	4.55136e+06	7.80151e+06	8.71835e+06	1.84752e+06	2.07526e+06	1.91716e+06	2.06323e+06
meta_842	5,7-dimethyl-2-(methylthio)pyrazolo[1,5-a]pyrimidine-3-carbonitrile	218.065	152.167	C10H10N4S	2.08236e+06	6.24557e+06	7.5916e+06	2.48294e+06	2.53649e+06	7.26809e+06	3.11257e+06	2.8241e+06	8.1965e+06	9.38541e+06	2.36801e+06	3.14486e+06	2.98434e+06	3.31424e+06	8.72326e+06	9.60674e+06	2.90952e+06	1.19499e+07
meta_843	MLS000862190-01!3,7-Dimethyl-1-propargylxanthine	218.08	36.614	C10H10N4O2	7.71172e+06	9.12359e+06	1.71104e+07	1.71713e+07	1.48937e+07	1.76796e+07	1.52101e+07	3.69833e+07	1.36878e+07	3.09303e+07	2.70771e+07	1.69286e+07	2.51322e+07	1.89481e+07	2.23576e+07	1.47495e+07	2.42733e+07	4.21039e+06
meta_844	Pymetrozine	218.101	100.177	C10H11N5O	5.37388e+07	5.33101e+07	5.18336e+07	5.43474e+07	4.84408e+07	4.99595e+07	6.5971e+07	7.28697e+07	5.80458e+07	6.55914e+07	6.71794e+07	6.38805e+07	5.53167e+07	7.69089e+07	5.87449e+07	6.17218e+07	5.59889e+07	6.08939e+07
meta_845	Abrine	218.102	344.642	C12H14N2O2	4.43976e+06	5.33608e+06	1.25652e+06	5.48378e+06	5.74145e+06	4.99397e+06	6.03069e+06	4.93089e+06	5.09441e+06	6.10787e+06	5.75634e+06	4.99758e+06	4.05526e+06	5.92198e+06	5.25627e+06	4.4894e+06	4.66896e+06	4.57589e+06
meta_846	N-Acetylserotonin	218.21	577.984	C12H14N2O2	3.77829e+07	4.67109e+07	3.29766e+08	1.53419e+08	7.23829e+07	6.65945e+07	2.82659e+07	2.88827e+07	1.04358e+08	1.56574e+08	1.45123e+08	2.96586e+08	1.28087e+08	1.41447e+08	1.39862e+08	4.78064e+07	4.3299e+07	4.32577e+07
meta_847	diuron-desmethyl	219.008	202.206	C8H8Cl2N2O	6.05274e+06	3.90713e+06	3.43206e+06	5.95615e+06	6.48924e+06	2.07525e+06	5.97228e+06	2.27371e+06	3.3492e+06	6.21302e+06	6.38783e+06	2.60762e+06	2.59257e+06	3.14513e+06	6.02739e+06	4.74167e+06	5.35877e+06	3.14744e+06
meta_848	ethyl 4-amino-2-(methylsulfanyl)-1,3-thiazole-5-carboxylate	219.025	119.525	C7H10N2O2S2	7.52408e+07	9.50371e+07	1.0192e+08	8.97972e+07	6.31128e+07	1.12177e+08	1.41994e+08	1.49428e+08	1.32547e+08	9.8793e+07	1.50454e+08	1.1943e+08	3.63682e+07	1.73217e+08	1.82561e+08	1.37715e+08	2.167e+08	1.82389e+08
meta_849	Sodium gluconate	219.049	162.49	C6H11NaO7	6.45207e+06	4.15016e+06	6.52244e+06	4.81401e+06	3.68028e+06	1.86375e+06	5.99117e+06	1.03837e+07	7.40857e+06	1.04319e+07	8.38738e+06	1.13023e+07	9.69741e+06	5.95641e+06	7.6096e+06	6.63618e+06	1.12447e+07	1.21321e+07
meta_850	5,6,7-Trimethoxycoumarin	219.061	72.8551	C12H12O5	1.24842e+06	1.60354e+07	2.65205e+06	1.70492e+07	1.27499e+07	5.17623e+06	4.78418e+06	1.98135e+06	1.99195e+07	3.33807e+07	6.0938e+06	2.83876e+07	2.69514e+07	3.22538e+07	3.29018e+07	3.52574e+07	7.28934e+06	3.64093e+07
meta_851	Radicinin	219.065	305.524	C12H12O5	8.41374e+06	6.86047e+06	9.11853e+06	1.08177e+07	9.24382e+06	8.60149e+06	7.00268e+06	7.70536e+06	5.66586e+06	8.66562e+06	8.24618e+06	8.22277e+06	8.68593e+06	9.77052e+06	1.22889e+07	1.07251e+07	7.5303e+06	1.29332e+07
meta_852	Carbamazepine	219.085	63.1538	C15H12N2O	1.49415e+06	1.48032e+06	1.44784e+06	1.73875e+06	6.74591e+06	1.69893e+06	5.14556e+06	2.07192e+06	3.30369e+06	4.87914e+06	2.96841e+06	3.51126e+06	1.66679e+06	5.49303e+06	2.17006e+07	1.82953e+06	1.17583e+07	7.25873e+06
meta_853	gamma-Glutamylalanine	219.097	99.9864	C7H11N2O5R	4.99585e+07	3.70535e+07	4.34211e+07	4.11646e+07	3.72588e+07	4.27271e+07	3.49185e+07	3.3151e+07	3.01782e+07	3.23531e+07	3.21827e+07	3.0001e+07	2.69557e+07	3.96457e+07	2.87174e+07	3.28443e+07	2.9293e+07	3.2907e+07
meta_854	N-Phenyl-2-naphthylamine	219.101	606.471	C16H13N	9.19622e+06	7.42079e+06	8.74755e+06	8.80002e+06	8.07021e+06	1.27091e+07	1.25379e+06	4.1758e+06	1.15065e+06	1.1136e+07	1.21777e+06	3.18429e+06	2.65132e+06	1.35472e+06	3.20244e+06	3.46094e+06	1.17902e+06	966434
meta_855	Cis-zeatin	219.137	499.516	C10H13N5O	5.50124e+06	2.66486e+06	4.91492e+06	5.06858e+06	3.15667e+06	4.57415e+06	6.95234e+06	4.9415e+06	7.54927e+06	7.46807e+06	7.5746e+06	7.43855e+06	7.01018e+06	8.00289e+06	3.93275e+06	8.5224e+06	6.61641e+06	3.97651e+06
meta_856	Meprobamate	219.133	149.575	C9H18N2O4	6.62922e+06	6.49776e+06	5.11733e+06	6.40323e+06	1.37033e+06	7.15705e+06	8.34052e+06	2.03727e+06	8.76128e+06	8.14997e+06	7.81883e+06	1.03013e+07	8.67993e+06	1.43673e+07	8.18059e+06	1.52907e+06	1.16081e+07	2.5303e+06
meta_857	N1-[4-(trifluoromethoxy)phenyl]acetamide	219.045	581.786	C9H8F3NO2	1.21031e+07	9.88533e+06	1.30238e+07	1.48008e+07	1.38867e+07	1.25512e+07	1.47859e+07	1.32467e+07	1.47532e+07	1.49767e+07	1.53122e+07	1.50081e+07	1.43006e+07	1.49187e+07	1.38166e+07	1.44568e+07	1.35304e+07	1.3835e+07
meta_858	4-chloro-N~1~-(4-pyridinyl)-1,2-benzenediamine	220.06	35.3163	C11H10ClN3	1.74906e+06	1.19946e+06	1.2063e+06	7.22542e+06	6.49791e+06	6.63047e+06	1.07067e+07	1.1586e+07	6.91676e+06	1.60228e+06	6.70315e+06	8.94601e+06	7.32454e+06	2.01835e+06	1.31631e+07	1.95462e+06	1.19557e+07	1.4301e+07
meta_859	3-phenethyl-2-thioxoimidazolidin-4-one	220.063	139.865	C11H12N2OS	8.81715e+06	9.08499e+06	8.64419e+06	2.1052e+06	9.91755e+06	2.58323e+06	8.44659e+06	1.12897e+07	8.55517e+06	1.22005e+07	9.52829e+06	1.08947e+07	9.61886e+06	1.14213e+07	2.30738e+06	9.99373e+06	1.05649e+07	9.93015e+06
meta_860	7,8-dimethoxy-1,3-dihydro-3-benzazepin-2-one	220.096	305.726	C12H13NO3	1.01198e+07	9.78337e+06	1.04751e+07	1.01764e+07	1.03712e+07	1.07303e+07	7.49687e+06	7.7433e+06	7.85205e+06	9.38208e+06	9.49913e+06	7.59508e+06	7.22039e+06	1.24492e+07	9.78308e+06	7.4652e+06	8.1846e+06	1.10967e+07
meta_861	MLS001048858-01!3,5-dichloro-4-methoxybenzoic acid	220.974	202.189	C8H6Cl2O3	5.00072e+06	1.48194e+06	1.09855e+06	4.49283e+06	4.53503e+06	6.35233e+06	5.07541e+06	1.21898e+06	1.96268e+06	4.46337e+06	4.48679e+06	1.11714e+06	4.37163e+06	6.0381e+06	4.12677e+06	3.91092e+06	3.6005e+06	5.83468e+06
meta_862	Quinmerac	221.024	92.5353	C11H8ClNO2	9.47945e+07	1.07476e+08	1.10176e+08	1.42251e+08	9.77281e+07	8.80151e+07	1.36593e+08	1.41561e+08	1.91137e+08	1.82404e+08	1.29868e+08	1.14678e+08	1.80587e+08	2.25826e+08	2.45312e+08	1.7004e+08	2.52757e+08	1.72336e+08
meta_863	2-(4-chlorophenoxy)pyridin-3-amine	221.044	497.421	C11H9ClN2O	214283	87722.4	270322	156344	133560	118494	9.76836e+07	7.84311e+07	1.02443e+08	9.25488e+07	1.04465e+08	9.95115e+07	2.52113e+08	3.01994e+08	2.65518e+08	2.62138e+08	2.47804e+08	2.78154e+08
meta_864	Methabenzthiazuron	221.065	150.643	C10H11N3OS	6.97666e+06	8.0347e+06	7.5577e+06	1.96837e+06	2.02455e+07	8.38747e+06	1.33288e+07	1.41662e+07	1.43064e+07	1.4587e+07	1.26199e+07	1.66065e+07	1.41511e+07	1.4393e+07	1.91007e+07	1.54431e+07	1.12414e+07	1.43135e+07
meta_865	5-Hydroxy-L-tryptophan	221.092	333.351	C11H12N2O3	1.12971e+07	1.01162e+07	1.17143e+07	1.05139e+07	8.49823e+06	1.14029e+07	3.32574e+06	3.55785e+06	3.80448e+06	3.88259e+06	4.75964e+06	5.54896e+06	2.80964e+06	1.03755e+06	2.34468e+06	817794	2.83934e+06	883397
meta_866	N-Acetyl-b-glucosaminylamine	221.116	462.716	C8H16N2O5	1.09092e+06	3.20037e+06	3.93212e+06	1.16678e+06	1.27517e+06	2.56212e+06	6.2134e+06	1.33311e+06	1.68318e+06	6.11807e+06	4.89286e+06	4.83502e+06	1.07881e+06	4.08783e+06	3.16116e+06	1.18921e+06	930789	3.65508e+06
meta_867	Precocene II	221.116	504.746	C13H16O3	868270	934903	2.45886e+06	947378	944599	1.11156e+06	988584	828285	1.08962e+06	3.30518e+06	1.06006e+06	4.38467e+06	1.12293e+06	1.03448e+06	904464	2.19972e+06	1.07654e+06	1.07891e+06
meta_868	[3-({3-[(Cyclopropylmethyl)amino]-3-oxetanyl}methyl)-1,2-oxazol-5-yl]methanol	221.12	346.706	C12H18N2O3	8.02869e+07	7.82607e+07	8.14771e+07	8.42372e+07	8.26532e+07	7.53164e+07	5.41669e+07	5.6531e+07	5.70134e+07	5.59093e+07	6.27801e+07	5.96124e+07	5.30821e+07	6.70793e+07	4.73055e+07	4.9875e+07	5.18348e+07	4.82444e+07
meta_869	1-(3-ethyl-2,4-dihydroxy-6-methoxyphenyl)butan-1-one	221.116	542.029	C13H18O4	3.86055e+06	954479	743517	2.42426e+06	864435	1.15643e+06	1.16259e+06	942407	864930	1.003e+06	5.00279e+06	981692	826291	795268	825366	784535	1.01838e+06	753029
meta_870	2-trans,6-trans-Farnesal	221.189	633.314	C15H24O	1.31093e+07	1.35677e+07	1.24437e+07	1.51165e+07	1.45176e+07	1.44546e+07	1.9319e+07	1.80995e+07	1.90388e+07	2.01758e+07	1.87637e+07	2.1832e+07	3.97519e+06	2.46813e+07	1.77324e+07	2.11607e+07	1.94448e+07	1.96875e+07
meta_871	rufinamide	221.189	625.321	C10H8F2N4O	2.00924e+07	1.818e+07	1.75635e+07	4.05996e+06	1.80335e+07	4.03407e+06	1.61616e+07	1.61501e+07	1.84291e+07	1.64288e+07	1.81786e+07	1.79012e+07	3.0748e+06	1.81496e+07	1.42258e+07	1.28163e+07	1.64734e+07	1.44917e+07
meta_872	Chloridazon	222.044	89.3817	C10H8ClN3O	5.33361e+07	6.16675e+07	6.32538e+07	8.44989e+07	6.09398e+07	6.71879e+07	4.78218e+07	5.52083e+07	4.94892e+07	4.92691e+07	4.27184e+07	9.27222e+06	4.35719e+07	1.91805e+07	5.29093e+07	5.14434e+07	5.92064e+07	1.26311e+07
meta_873	NCGC00160264-01!6,7-Dimethoxy-quinazoline-2,4-diol	222.06	100.229	C10H10N2O4	2.33989e+07	2.05605e+07	2.05944e+07	2.17522e+07	1.85147e+07	1.98828e+07	2.43804e+07	5.67382e+06	2.31563e+07	2.08165e+07	1.7985e+07	2.07294e+07	2.28345e+07	2.82527e+07	2.28142e+07	1.89634e+07	5.09241e+06	6.44816e+06
meta_874	1-Isothiocyanato-6-(methylsulfonyl)-hexane	222.06	113.237	C8H15NO2S2	1.23442e+08	1.11194e+08	6.38447e+07	1.03488e+08	2.96486e+07	5.88811e+07	6.43954e+07	9.65145e+06	9.59537e+07	8.40521e+07	1.16686e+08	7.3648e+07	1.26746e+08	2.76345e+08	2.36855e+07	1.12142e+08	1.53463e+08	1.9218e+08
meta_875	Isoetharine	222.146	659.956	C13H21NO3	2.06344e+07	2.11834e+07	2.59957e+07	2.02395e+07	1.81599e+07	1.97272e+07	1.97962e+07	1.94402e+07	2.42881e+07	1.93547e+07	2.19703e+07	2.02611e+07	1.92016e+07	2.34584e+07	2.94083e+07	2.28007e+07	1.91677e+07	1.71749e+07
meta_876	Tapentadol	222.185	622.749	C14H23NO	8.75029e+07	9.19279e+07	9.17116e+07	1.12396e+08	8.49856e+07	9.83901e+07	1.50647e+07	7.03019e+07	3.09222e+07	6.98668e+07	2.19091e+07	6.44286e+07	8.62808e+07	1.19688e+08	8.9451e+07	7.8519e+07	7.79648e+07	7.16214e+07
meta_877	Nerolidol	222.192	596.347	C15H26O	2.30454e+07	5.13978e+06	2.61129e+07	2.93915e+07	2.43346e+07	2.14357e+07	5.03844e+06	2.24809e+07	2.10714e+07	1.8888e+07	4.85703e+06	1.7849e+07	2.82564e+06	1.96432e+07	1.40635e+07	2.56974e+06	1.32904e+07	1.46388e+07
meta_878	L-Cystine	223.016	168.681	C6H12N2O4S2	3.59865e+06	1.06365e+06	7.15507e+06	4.62715e+06	831417	3.10183e+06	5.71383e+06	1.02442e+07	1.007e+07	8.49567e+06	8.31431e+06	7.53101e+06	8.51046e+06	1.03735e+07	8.72524e+06	8.34524e+06	8.30224e+06	9.67548e+06
meta_879	Levamisole hydrochloride	223.039	89.2648	C11H12N2S. HCl	5.37743e+07	5.97647e+07	6.77175e+07	9.14874e+07	6.54954e+07	7.51941e+07	4.68451e+07	5.27926e+07	4.56027e+07	5.07917e+07	4.66066e+07	4.71641e+07	5.34334e+07	1.8785e+07	2.84473e+07	4.80969e+07	5.88404e+07	1.2529e+07
meta_880	(E)-Monocrotophos	223.063	137.072	C7H14NO5P	8.03033e+07	7.61558e+07	7.06602e+07	7.02381e+07	6.62199e+07	5.66081e+07	5.9458e+07	6.55097e+07	5.12432e+07	4.35661e+07	4.866e+07	4.03474e+07	5.38189e+07	4.0477e+07	4.80263e+07	4.41316e+07	3.31622e+07	4.76477e+07
meta_881	Flavone	223.073	591.258	C15H10O2	1.29899e+07	1.43611e+07	1.50597e+07	1.19616e+07	1.22469e+07	1.56251e+07	1.27506e+07	1.13419e+07	1.03185e+07	1.05595e+07	2.48876e+06	3.08022e+07	2.06893e+07	2.54839e+07	2.21321e+07	2.05212e+07	1.98342e+07	2.11375e+07
meta_882	Tetraglyme	223.153	437.437	C10H22O5	2.78448e+07	4.97555e+07	6.70379e+07	1.9738e+07	4.63526e+07	5.03675e+07	2.31961e+07	4.90874e+07	1.83531e+07	2.32835e+07	4.29339e+07	2.21841e+07	1.76697e+07	2.83664e+07	1.42878e+06	8.79009e+06	3.36339e+07	9.49465e+06
meta_883	Isobornyl methacrylate	223.168	588.377	C14H22O2	2.09767e+07	2.08114e+07	1.8842e+07	1.56033e+07	1.72835e+07	1.86343e+07	1.90936e+07	1.94686e+07	1.66735e+07	1.82968e+07	2.03586e+07	1.93294e+07	1.78559e+07	1.96183e+07	1.61744e+07	1.70718e+07	2.00936e+07	1.5999e+07
meta_884	Hydroxykynurenine	223.987	34.9271	C10H12N2O4	1.39536e+08	1.2035e+07	1.24539e+08	8.85835e+07	1.10041e+08	8.41066e+07	1.7162e+07	1.09828e+08	6.74362e+07	1.74889e+07	8.78148e+07	1.57569e+07	7.56298e+07	9.85067e+07	1.07249e+08	9.88303e+07	2.0694e+07	1.3491e+08
meta_885	Methyl jasmonate	223.987	750.377	C13H20O3	7.61818e+08	6.63625e+08	4.0735e+08	2.55997e+08	1.17587e+08	4.21693e+08	1.09893e+08	4.93614e+08	1.15917e+08	6.9301e+08	1.13902e+08	1.11037e+08	1.00557e+08	1.05213e+08	3.74155e+08	3.39964e+08	9.57411e+07	3.02252e+08
meta_886	Hydroxyanthraquinone	224.048	784.097	C14H8O3	1.52709e+08	1.3679e+08	5.70814e+08	1.63381e+08	1.4537e+08	1.38912e+08	1.44496e+09	6.8998e+08	1.44202e+08	4.9126e+08	1.50799e+08	1.30457e+08	1.48433e+08	2.05678e+09	9.50545e+08	3.92095e+08	1.86584e+09	1.15477e+08
meta_887	7-CHLOROKYNURENIC ACID	224.011	212.171	C10H6ClNO3	1.98943e+07	6.31451e+07	1.69188e+07	8.08128e+07	1.22867e+08	1.67238e+08	7.63804e+07	2.0105e+08	9.22239e+07	5.30196e+07	1.6898e+07	8.77845e+07	1.83998e+07	1.8223e+07	4.81498e+07	1.62718e+07	1.88133e+07	1.12279e+08
meta_888	BRETYLIUM	224.039	72.8467	C11H16BrN	1.43793e+07	1.26451e+08	1.39653e+08	2.37442e+07	1.32514e+08	2.3089e+07	1.63742e+08	1.6767e+08	2.67885e+07	3.75796e+07	1.43198e+08	3.48543e+07	1.4774e+08	3.17062e+07	3.66618e+07	3.10024e+07	3.78995e+07	1.56357e+08
meta_889	Phenazine-1-carboxylate	224.063	92.6933	C13H8N2O2	1.53073e+07	3.56238e+06	4.16841e+06	4.47159e+06	5.07647e+06	5.32476e+06	6.5813e+06	2.75919e+07	2.84839e+07	2.52716e+07	2.81075e+07	5.34956e+06	3.17327e+07	2.83434e+07	2.83582e+07	2.35987e+07	3.46537e+07	3.66817e+07
meta_890	Methiocarb sulfoxide	224.076	302.647	C11H15NO3S	1.51149e+07	1.51361e+07	1.51639e+07	1.58963e+07	1.36728e+07	1.33572e+07	1.17981e+07	1.32222e+07	1.11065e+07	1.11687e+07	1.19058e+07	9.48291e+06	9.99131e+06	1.20262e+07	1.01051e+07	9.89964e+06	9.27544e+06	1.15481e+07
meta_891	Mephenoxalone	224.091	712.212	C11H13NO4	9.51396e+06	1.02933e+07	1.2064e+07	1.04523e+07	9.761e+06	1.06009e+07	8.5607e+06	9.98846e+06	9.72719e+06	9.80036e+06	9.76012e+06	1.89932e+06	9.16471e+06	1.57034e+07	1.4447e+07	2.6628e+07	1.14146e+07	1.06946e+07
meta_892	Methocarbamol	224.091	36.8365	C11H15NO5	1.53395e+06	1.06469e+07	1.40937e+07	1.92737e+06	7.11256e+06	4.40847e+06	1.2143e+07	1.71871e+07	1.90546e+06	4.82162e+06	5.5167e+06	1.02166e+07	2.84884e+06	8.67478e+06	1.10657e+07	6.46387e+06	8.52631e+06	9.41149e+06
meta_893	Cerulenin	224.127	372.056	C12H17NO3	2.4338e+07	2.39255e+07	2.23662e+07	2.50455e+07	2.15362e+07	2.17239e+07	3.0072e+07	2.91613e+07	2.93451e+07	2.76171e+07	3.3104e+07	3.18939e+07	2.88529e+07	3.56011e+07	2.53083e+07	6.45488e+06	2.6108e+07	2.56242e+07
meta_894	N,N'-Dicyclohexylurea	224.185	551.062	C13H24N2O	2.03693e+07	2.26167e+07	2.16688e+07	1.88604e+07	2.063e+07	2.60841e+07	2.6966e+07	1.57779e+07	1.84838e+07	1.9864e+07	1.61604e+07	1.54177e+07	1.5211e+07	2.02166e+07	2.50484e+07	1.30154e+07	1.5803e+07	2.09219e+07
meta_895	pellitorine	224.201	754.028	C14H25NO	1.78177e+06	1.5632e+06	1.69516e+06	2.91872e+06	6.37385e+06	1.61115e+06	4.84535e+06	7.03186e+06	1.779e+06	7.80651e+06	1.44888e+06	6.73533e+06	1.55467e+06	7.13909e+06	2.18166e+06	6.4659e+06	1.53946e+06	6.21271e+06
meta_896	5-Bromotetralone	224.991	726.326	C10H9BrO	2.27142e+07	4.17986e+06	1.58334e+07	7.14294e+07	4.30633e+06	2.28703e+07	1.67146e+07	4.29133e+06	2.56069e+07	2.03147e+07	1.42454e+07	4.28791e+06	4.18111e+06	2.19542e+07	3.40725e+06	1.22806e+07	4.37749e+06	3.92611e+06
meta_897	SC-514	225.014	92.6834	C9H8N2OS2	5.48677e+07	5.22665e+07	4.80286e+07	5.75954e+07	6.9653e+07	3.83636e+07	6.05111e+07	6.39391e+07	6.31931e+07	6.72275e+07	5.10252e+07	5.78821e+07	7.65645e+07	6.6532e+07	7.55778e+07	5.68562e+07	6.90282e+07	6.55848e+07
meta_898	2-nitro-9-fluorenone	225.042	765.595	C13H7NO3	5.06107e+06	1.01061e+07	1.17415e+07	5.46926e+06	1.17031e+07	4.59096e+06	8.58543e+06	1.31686e+07	7.71546e+06	7.09413e+06	1.16796e+07	5.94649e+06	1.10823e+07	8.32308e+06	1.15876e+07	1.14954e+07	1.49245e+07	1.0269e+07
meta_899	Ethoprophos	225.046	334.406	C8H19O2PS2	7.78485e+06	1.7724e+06	7.09112e+06	9.19494e+06	1.87003e+06	5.46875e+06	2.57143e+06	2.63363e+06	2.12788e+06	2.46506e+06	9.0067e+06	2.20752e+06	2.4361e+06	2.36715e+06	2.18158e+06	7.38835e+06	9.50242e+06	8.81806e+06
meta_900	NCGC00169887-02!2-(2-acetyl-3-hydroxy-5-methoxyphenyl)acetic acid	225.075	36.1465	C11H12O5	1.46879e+07	1.79038e+07	1.56923e+07	1.92816e+07	1.34881e+07	1.12619e+07	3.376e+06	1.68486e+07	1.14909e+07	1.74033e+07	2.2948e+07	3.39874e+06	1.91387e+07	3.74556e+06	2.56242e+07	2.32561e+07	3.80393e+07	7.33893e+06
meta_901	Sinapic acid	225.075	506.271	C11H12O5	1.06102e+07	1.07298e+07	1.16913e+07	1.04612e+07	1.02207e+07	1.00986e+07	6.71008e+06	5.58041e+06	7.60997e+06	9.53917e+06	7.4439e+06	8.23606e+06	6.90329e+06	6.3428e+06	5.0028e+06	4.98892e+06	5.24006e+06	5.83426e+06
meta_902	NP-007909	225.148	459.563	C13H20O3	1.98094e+07	1.87679e+07	2.01904e+07	2.07503e+07	1.97661e+07	1.68064e+07	2.13715e+07	2.11029e+07	2.25565e+07	2.15368e+07	1.82101e+07	1.98802e+07	1.68605e+07	2.17943e+07	1.63458e+07	1.80738e+07	1.75017e+07	1.81449e+07
meta_903	N-acetyl-2-carboxy Benzenesulfonamide	226.011	66.1563	C9H9NO5S	3.3369e+07	2.6192e+07	1.37118e+07	8.51682e+06	4.65369e+06	6.71265e+06	1.83297e+07	8.8016e+06	2.66365e+07	1.39731e+07	3.62298e+07	1.13515e+07	2.75097e+07	3.85545e+07	1.33541e+07	3.56052e+07	1.51919e+07	4.0948e+07
meta_904	3-Nitro-L-tyrosine	226.055	72.8725	C9H10N2O5	2.78623e+07	2.61156e+07	3.84845e+07	3.5789e+07	3.42413e+07	3.61059e+07	5.21563e+07	4.63622e+07	5.08844e+07	6.16838e+07	4.35989e+07	5.22568e+07	5.70736e+07	5.93435e+07	5.52507e+07	5.38489e+07	5.72083e+07	4.71473e+07
meta_905	Cytokinin B	226.107	708.807	C12H11N5	4.55414e+06	6.99741e+06	6.70874e+06	1.30742e+07	4.82533e+06	6.11075e+06	4.47051e+06	3.56206e+06	3.22911e+06	1.40078e+06	3.03196e+06	1.15013e+06	2.56062e+06	4.62836e+06	4.00162e+06	9.17072e+06	1.27822e+06	3.88156e+06
meta_906	NP-021018	226.122	787.711	C12H18O4	2.5078e+07	2.57312e+07	2.93503e+07	8.33983e+06	2.49359e+07	2.29955e+07	2.43318e+07	6.1681e+06	5.52065e+06	2.19314e+07	2.50197e+07	4.89529e+06	2.48206e+07	3.17475e+07	2.64722e+07	2.41921e+07	2.77161e+07	2.54045e+07
meta_907	NP-017152	226.179	611.968	C13H23NO2	1.10871e+07	2.17618e+06	8.36648e+06	1.98714e+06	8.84694e+06	9.6149e+06	9.49928e+06	9.70908e+06	8.87683e+06	9.91754e+06	1.00327e+07	9.59297e+06	8.72887e+06	8.99134e+06	7.82621e+06	9.64199e+06	8.52519e+06	8.14507e+06
meta_908	Porphobilinogen	226.179	799.416	C10H14N2O4	4.43668e+07	2.34083e+07	2.47829e+07	1.65365e+07	3.02991e+07	3.54683e+07	1.83424e+07	5.92807e+06	2.91307e+07	5.87118e+06	2.16581e+07	1.90421e+07	1.90001e+07	6.07011e+06	7.02008e+07	3.54205e+07	2.69934e+07	2.13082e+07
meta_909	NCGC00385670-01!N-(10-hydroxy-10-methylundecyl)acetamide	226.216	765.25	C14H29NO2	3.65342e+06	8.51528e+06	4.60197e+06	8.45894e+06	7.18827e+06	3.62761e+06	7.11463e+06	9.5741e+06	6.78985e+06	8.53731e+06	7.91399e+06	9.67346e+06	7.70559e+06	7.14696e+06	9.1526e+06	8.15232e+06	7.83876e+06	9.35449e+06
meta_910	Chorismate	227.054	287.702	C10H10O6	1.06045e+08	1.11471e+08	1.09166e+08	1.11578e+08	1.03101e+08	1.12352e+08	4.09677e+07	4.50146e+07	4.53118e+07	4.25281e+07	4.85357e+07	4.02989e+07	2.37426e+07	4.53945e+07	2.62294e+07	2.85981e+07	3.65035e+07	3.48349e+07
meta_911	3-hydroxy-2-(hydroxymethyl)-2,3,3a,9a-tetrahydro-6H-furo[2',3':4,5][1,3]oxazolo[3,2-a]pyrimidin-6-one	227.067	81.3908	C9H10N2O5	1.88849e+07	7.98833e+06	1.16358e+07	7.70804e+06	8.31878e+06	8.43012e+06	1.38667e+07	1.76008e+07	1.32619e+07	1.39336e+07	1.43128e+07	1.69741e+07	1.43789e+07	1.75464e+07	5.79909e+06	1.25114e+07	1.55512e+07	1.37336e+07
meta_912	Genipin	227.091	567.979	C11H14O5	1.05179e+06	2.9514e+06	3.28229e+06	3.42172e+06	4.02763e+06	3.73085e+06	3.20838e+06	3.06331e+06	4.05147e+06	4.20137e+06	4.52967e+06	2.74217e+06	3.97227e+06	1.23753e+06	7.06145e+06	2.69822e+06	1.07754e+07	1.06192e+06
meta_913	Sarracenin	227.091	419.394	C11H14O5	4.61821e+06	4.69718e+06	874203	4.24974e+06	6.17595e+06	3.59203e+06	4.46576e+06	5.54212e+06	4.94122e+06	1.14598e+06	4.26114e+06	4.24937e+06	3.025e+06	6.61983e+06	5.70452e+06	5.05945e+06	3.76468e+06	6.05382e+06
meta_914	Osthol	227.101	341.214	C15H16O3	2.13663e+07	2.60341e+07	2.08534e+07	2.39698e+07	2.17594e+07	2.31466e+07	1.84558e+07	1.38012e+07	1.58456e+07	1.66514e+07	1.98182e+07	1.77857e+07	1.62516e+07	2.16377e+07	1.75543e+07	1.62228e+07	1.63301e+07	1.63771e+07
meta_915	Carnosine	227.114	81.4482	C9H14N4O3	3.19382e+07	3.08751e+07	3.26129e+07	3.16902e+07	3.29501e+07	3.01186e+07	2.88259e+07	3.18679e+07	8.71605e+06	2.89239e+07	3.38756e+07	1.07705e+07	2.6574e+07	3.17954e+07	2.31855e+07	2.66478e+07	2.65639e+07	2.70994e+07
meta_916	4-oxododecanedioic acid	227.125	787.711	C12H20O5	1.74714e+07	1.65216e+07	1.86195e+07	1.51061e+07	4.37458e+07	4.04408e+07	4.31336e+07	2.01295e+07	1.60097e+07	1.42794e+07	1.57967e+07	1.45785e+07	1.87044e+07	2.00167e+07	2.4258e+07	1.3535e+07	1.84916e+07	2.11155e+07
meta_917	NP-020401	227.127	508.37	C12H18O4	1.76914e+06	1.4991e+06	1.60523e+06	1.42747e+06	1.40309e+06	1.39801e+06	6.38542e+06	5.02857e+06	7.69715e+06	2.35823e+06	6.1446e+06	6.77455e+06	1.5759e+06	5.91796e+06	1.67787e+06	1.51647e+06	1.87948e+06	7.18563e+06
meta_918	Amobarbital	227.138	148.335	C11H18N2O3	3.02186e+07	1.70192e+07	2.75408e+07	1.70774e+07	2.07624e+07	2.0783e+07	6.93661e+06	8.59926e+06	8.65943e+06	8.01217e+06	1.59543e+07	1.36355e+07	9.03153e+06	9.57178e+06	5.51218e+06	1.28339e+07	1.55417e+07	7.39885e+06
meta_919	NP-018660	227.163	711.994	C13H22O3	7.01307e+06	7.09508e+06	6.32836e+06	6.37094e+06	6.36513e+06	6.82469e+06	5.81547e+06	6.94001e+06	5.76208e+06	7.37811e+06	6.07736e+06	5.02916e+06	7.2238e+06	6.40678e+06	6.5904e+06	7.25514e+06	6.6727e+06	6.67102e+06
meta_920	Deoxycytidine	227.164	702.694	C9H13N3O4	9.65775e+06	1.00594e+07	1.11724e+07	1.03967e+07	1.13724e+07	8.97339e+06	8.98314e+06	1.08764e+07	1.03884e+07	9.12684e+06	1.05479e+07	1.02479e+07	9.70846e+06	1.25795e+07	1.01784e+07	1.13022e+07	1.16472e+07	9.86652e+06
meta_921	5-(6-hydroxy-6-methyloctyl)-2,5-dihydrofuran-2-one	227.164	459.543	C13H22O3	2.70341e+06	831666	923694	4.69354e+06	4.80796e+06	899547	3.7886e+06	5.24149e+06	4.89004e+06	5.89607e+06	784323	3.75493e+06	874021	1.01413e+06	3.58895e+06	829460	3.16615e+06	877853
meta_922	crotetamide	227.175	383.116	C12H22N2O2	3.35127e+07	2.78575e+07	2.59568e+07	2.5265e+07	2.72608e+07	2.13048e+07	2.40489e+07	2.40918e+07	3.1188e+07	2.59417e+07	2.31295e+07	2.28325e+07	2.25254e+07	2.72843e+07	1.92241e+07	2.11776e+07	2.70695e+07	2.93748e+07
meta_923	NH-DVal(NMe)-Val-OMe	227.175	395.788	C12H24N2O3	6.09836e+06	2.28072e+07	2.33928e+07	1.63531e+07	1.90007e+07	2.63933e+07	2.60477e+07	2.65727e+07	5.44851e+06	2.38523e+07	1.24395e+07	2.61238e+07	2.43259e+07	1.90418e+07	2.60077e+07	1.29131e+07	2.25068e+07	2.00724e+07
meta_924	Guanfacine	228.007	34.3587	C9H9Cl2N3O	5.41794e+06	5.09223e+06	1.09711e+07	7.55502e+06	1.37065e+07	9.06266e+06	1.10215e+07	4.27612e+07	6.28689e+06	6.47681e+06	7.98325e+06	6.11721e+06	9.08172e+06	6.63123e+06	6.78076e+06	1.80132e+07	6.00924e+06	1.63374e+07
meta_925	2-(2-pyridyl)-7,8-dihydro-5H-thiino[4,3-d]pyrimidin-4-ol	228.057	288.391	C12H11N3OS	9.99527e+06	8.55952e+06	1.00992e+07	9.1553e+06	1.01249e+07	9.58599e+06	1.02521e+06	3.05383e+06	1.11979e+06	3.57691e+06	3.33037e+06	3.04646e+06	949243	1.00878e+06	2.07206e+06	788417	970871	2.64763e+06
meta_926	aspernigrin A	228.089	596.969	C13H12N2O2	9.94538e+06	9.30433e+06	1.02745e+07	7.67966e+06	1.24725e+07	7.18529e+06	8.64785e+06	9.43526e+06	1.00304e+07	1.05102e+07	8.9419e+06	6.68677e+06	6.32428e+06	1.00268e+07	6.16124e+06	4.9617e+06	6.57259e+06	9.51798e+06
meta_927	Agmatine sulfate	228.086	463.982	C5H16N4O4S	5.65838e+06	5.67191e+06	7.51227e+06	1.20178e+07	8.76982e+06	6.92008e+06	6.78843e+06	6.71776e+06	1.02434e+07	8.39925e+06	7.03628e+06	7.21482e+06	6.38617e+06	7.32523e+06	7.36895e+06	7.67996e+06	2.5778e+07	7.93977e+06
meta_928	Deoxyuridine	228.195	787.778	C9H12N2O5	5.28911e+07	2.54225e+08	9.69142e+07	5.04435e+07	5.41707e+07	2.57024e+08	5.36902e+07	3.36207e+08	6.07719e+07	1.85176e+08	2.85159e+08	2.59317e+08	2.38034e+08	3.16744e+08	1.42387e+08	2.63584e+08	5.05771e+07	5.0877e+07
meta_929	4-Hydroxy-3-methoxyphenylglycol hemipiperazinium salt	228.267	763.806	C9H12O4	8.3287e+07	7.6874e+08	6.87199e+08	7.09606e+07	6.60308e+08	2.46625e+08	6.27915e+07	1.11686e+08	7.29716e+07	1.08511e+08	8.56402e+08	9.32146e+07	4.81386e+07	6.21231e+07	1.59582e+08	9.79736e+07	6.78616e+08	2.06483e+08
meta_930	2-(2-thienyl)-4H-chromen-4-one	229.031	302.656	C13H8O2S	7.31018e+06	1.93359e+06	9.51522e+06	1.03094e+07	9.06888e+06	2.25611e+06	1.61647e+06	1.56925e+06	1.52041e+06	7.00654e+06	2.21439e+06	1.80282e+06	7.73291e+06	9.24914e+06	8.45068e+06	1.95497e+06	6.64763e+06	1.04867e+07
meta_931	3-Methyl-5-(5-methylisoxazol-3-yl)-4-(5-methyl-1,2,4-oxadiazol-3-yl)isoxazole	229.069	92.6894	C11H10N4O3	1.77715e+08	1.91771e+08	1.80831e+08	2.07176e+08	1.68739e+08	1.81953e+08	2.86822e+08	3.20779e+08	2.77331e+08	2.69793e+08	2.84942e+08	2.39991e+08	3.35778e+08	2.85644e+08	3.11969e+08	2.71113e+08	3.54466e+08	3.31892e+08
meta_932	Ellipticine	229.108	614.188	C17H14N2	4.74927e+06	1.33384e+06	1.53957e+06	4.14131e+06	1.13906e+06	5.73581e+06	4.4965e+06	1.15104e+06	1.0964e+06	3.20305e+06	1.25898e+06	1.12702e+06	5.32453e+06	4.38881e+06	1.056e+06	3.38881e+06	997393	1.22034e+06
meta_933	NP-008952	229.14	561.859	C12H20O4	9.48007e+06	1.03037e+07	1.01626e+07	9.94128e+06	1.13574e+07	5.19854e+07	1.02485e+07	1.08007e+07	4.73395e+07	4.86779e+07	5.50946e+07	1.22802e+07	5.35202e+07	5.10134e+07	4.09826e+07	5.44229e+07	5.63663e+07	5.23133e+07
meta_934	NP-000124	229.142	796.639	C12H20O4	9.90215e+06	8.14865e+06	1.29153e+07	6.54421e+06	2.50544e+06	2.15349e+06	2.27877e+07	7.95373e+06	1.28656e+07	1.20345e+07	2.97688e+06	2.20643e+07	6.01085e+07	2.28184e+06	1.09207e+07	9.59763e+06	2.27624e+06	2.33604e+06
meta_935	Pronethalol	229.153	101.408	C15H19NO	2.14261e+07	8.59556e+07	8.93894e+07	9.97105e+07	8.78443e+07	8.51609e+07	7.71863e+07	8.34573e+07	2.00387e+07	7.42713e+07	7.21299e+07	7.09563e+07	6.08036e+07	9.24341e+07	1.25877e+07	1.62281e+07	5.74729e+07	1.60193e+07
meta_936	Leucylproline	229.154	217.667	C11H20N2O3	3.96146e+07	4.65122e+07	3.8554e+07	4.39049e+07	4.97815e+07	2.38244e+07	3.80078e+07	4.09743e+07	3.77223e+07	3.53424e+07	2.19869e+07	3.13212e+07	2.98193e+07	4.18396e+07	2.82385e+07	2.70641e+07	4.35273e+07	1.69114e+07
meta_937	Myristic acid	229.179	799.381	C14H28O2	1.42701e+07	8.33902e+06	6.63029e+06	4.87557e+06	8.91126e+06	6.00051e+06	5.39332e+06	5.63467e+06	1.12294e+07	6.25234e+06	6.24749e+06	5.7695e+06	1.52951e+07	1.00175e+07	8.57375e+06	6.47332e+06	1.89878e+07	6.52024e+06
meta_938	3-O-Methyldopa Monohydrate	229.199	778.686	C10H15NO5	2.77032e+07	5.86714e+07	1.19885e+08	1.11837e+08	9.3776e+06	1.36056e+08	5.39302e+07	8.62576e+06	1.06083e+07	1.36383e+08	1.3105e+08	1.54935e+08	4.41973e+07	1.40801e+08	1.68389e+08	1.48139e+08	1.07031e+07	9.89552e+06
meta_939	Amiloride	230.056	420.882	C6H8ClN7O	4.80555e+07	5.27399e+07	5.30435e+07	4.92678e+07	5.26641e+07	5.258e+07	4.99197e+07	4.69987e+07	4.57491e+07	4.65158e+07	4.47451e+07	5.13897e+07	5.00366e+07	5.26488e+07	4.82516e+07	4.6795e+07	4.60432e+07	5.34284e+07
meta_940	7-Oxobenz[de]anthracene	230.073	92.7294	C17H10O	3.68341e+06	1.7008e+07	1.3911e+07	1.93446e+07	3.79146e+06	1.67565e+07	2.97652e+07	2.73056e+07	2.74186e+07	2.4642e+07	5.69204e+06	2.23887e+07	3.39741e+07	3.12914e+07	2.57019e+07	2.37111e+07	7.41252e+06	3.09878e+07
meta_941	12-Cytisineacetamide	230.125	640.955	C13H17N3O2	4.85145e+06	2.05023e+06	5.44632e+06	1.70837e+06	5.73407e+06	5.09433e+06	2.35783e+06	1.43314e+06	2.96904e+06	1.39317e+06	2.76549e+06	2.5284e+06	1.37686e+06	1.71599e+06	1.62472e+06	1.14258e+06	1.43387e+06	1.68405e+06
meta_942	Propyphenazon	230.14	351.13	C14H18N2O	1.01655e+08	4.48184e+07	5.64899e+07	5.17855e+07	6.15987e+07	6.43391e+07	6.11855e+07	1.2211e+07	5.52942e+07	5.83016e+07	6.96232e+07	1.08894e+08	5.185e+07	1.22684e+07	5.91138e+07	1.2433e+08	6.63471e+07	6.73147e+07
meta_943	MLS001074898-01!NU2058	230.138	791.608	C12H17N5O	1.96783e+07	5.04263e+06	1.73721e+07	2.41653e+07	4.46319e+06	5.31532e+06	2.91279e+07	5.37479e+06	2.41006e+07	3.39053e+07	5.20464e+06	4.26179e+06	2.04345e+07	2.20333e+07	4.05513e+06	2.13453e+07	4.37433e+06	4.56211e+07
meta_944	Icaridin	230.174	656.576	C12H23NO3	2.30968e+07	1.75609e+07	2.00956e+07	1.93162e+07	1.8842e+07	1.72095e+07	1.88054e+07	1.97796e+07	2.32831e+07	1.80659e+07	2.22018e+07	2.11394e+07	1.96997e+07	1.88248e+07	2.06515e+07	1.84257e+07	2.13641e+07	2.13669e+07
meta_945	1-adamantyl(piperidino)methanone	230.182	753.877	C16H25NO	4.25653e+07	4.536e+07	4.41673e+07	4.11872e+07	4.02209e+07	4.00274e+07	4.10182e+07	3.93037e+07	4.97866e+07	4.35085e+07	4.30027e+07	4.21376e+07	4.30504e+07	5.48087e+07	4.39894e+07	4.56729e+07	4.54348e+07	4.11985e+07
meta_946	D-Ribose 5-phosphate	230.247	740.635	C5H11O8P	2.05043e+08	1.41008e+08	3.80623e+08	1.34461e+08	2.63604e+08	3.6534e+08	1.43425e+08	1.20678e+08	1.6535e+08	3.27411e+08	1.31326e+08	5.31445e+08	1.20551e+08	1.21368e+08	1.33978e+08	1.56284e+08	1.48014e+08	1.67752e+08
meta_947	D-Ribulose 5-phosphate	231.033	72.8678	C5H11O8P	1.72315e+08	1.53807e+08	1.80631e+08	2.01232e+08	1.8687e+08	2.399e+08	2.85271e+08	2.54312e+08	6.77634e+07	3.2126e+08	2.79686e+08	3.0653e+08	2.7797e+08	3.42009e+08	3.0984e+08	3.64367e+08	3.38183e+08	3.32892e+08
meta_948	Pyrimethamine	231.076	539.003	C12H13ClN4	789111	811529	2.50875e+06	764385	3.20165e+06	2.51017e+06	2.54773e+06	805153	2.83252e+06	3.22375e+06	3.19896e+06	3.48335e+06	787377	1.82433e+06	765352	2.29062e+06	883082	877267
meta_949	Sudan I	231.085	508.242	C16H12N2O	3.55892e+06	2.92339e+06	2.47529e+06	2.39569e+06	1.23384e+06	2.96693e+06	1.13004e+06	2.46481e+06	3.04209e+06	3.79121e+06	1.19952e+06	3.39312e+06	2.66885e+06	3.23768e+06	4.26995e+06	1.88922e+06	4.66029e+06	1.22242e+06
meta_950	(6S)-6-[(1S,2R)-1,2-dihydroxypentyl]-4-methoxy-5,6-dihydro-2H-pyran-2-one	231.119	390.954	C11H18O5	3.09921e+07	6.73284e+07	6.99979e+07	2.30132e+07	5.60703e+07	6.75123e+07	3.06541e+07	7.37263e+07	2.96273e+07	2.94444e+07	6.80863e+07	3.31226e+07	2.88326e+07	3.38372e+07	1.43042e+07	1.50229e+07	7.03776e+07	1.69097e+07
meta_951	(3aS,5aR,6R,9aS,9bS)-6-hydroxy-5a-methyl-3,9-dimethylidene-dodecahydronaphtho[1,2-b]furan-2-one	231.133	168.814	C15H20O3	8.48872e+06	1.19524e+07	1.6005e+07	1.54866e+07	7.28916e+06	8.48433e+06	2.60871e+07	2.48024e+07	2.59792e+07	2.55672e+07	6.28702e+06	2.94144e+07	1.66442e+07	6.4338e+06	2.05113e+07	4.06295e+06	1.42097e+07	2.31426e+07
meta_952	Pindolol	231.143	351.141	C14H20N2O2	1.26591e+07	6.39162e+06	6.43647e+06	5.11993e+06	6.17983e+06	6.17872e+06	6.91417e+06	2.0547e+06	1.07548e+07	2.06723e+06	7.72461e+06	1.00795e+07	2.16995e+06	4.01203e+06	5.47393e+06	7.05628e+06	7.42496e+06	6.62286e+06
meta_953	Aminophenazone	231.137	503.146	C13H17N3O	3.25161e+06	1.40358e+06	3.42312e+06	1.1466e+06	1.24838e+06	1.27395e+06	1.63915e+06	4.80692e+06	4.10146e+06	3.59428e+06	4.76532e+06	4.35684e+06	3.61304e+06	2.58936e+06	1.4657e+06	3.58213e+06	1.41708e+06	2.57334e+06
meta_954	Linderene	231.143	359.312	C15H18O2	1.14416e+06	5.56072e+06	5.64555e+06	4.61911e+06	4.44474e+06	5.03411e+06	6.08105e+06	1.2033e+07	1.12783e+06	7.12937e+06	3.04499e+06	819361	1.05393e+07	7.42073e+06	4.22112e+06	4.25936e+06	4.84091e+06	4.98569e+06
meta_955	Sulfapyridine	232.044	120.787	C11H11N3O2S	4.02587e+07	4.36373e+07	4.26107e+07	4.50994e+07	4.25646e+07	4.37532e+07	6.61274e+07	5.28374e+07	6.83206e+07	5.90672e+07	8.33289e+07	6.89202e+07	5.82107e+07	8.29237e+07	6.76511e+07	6.56423e+07	6.49485e+07	7.84992e+07
meta_956	MLS000069725-01!SULFAPYRIDINE	232.044	100.437	C11H11N3O2S	1.24277e+07	4.92202e+07	5.16759e+07	4.96057e+07	1.01453e+07	9.44249e+06	8.08248e+07	1.97489e+07	8.38387e+07	7.7177e+07	8.20458e+07	7.14908e+07	7.14797e+07	1.11595e+08	7.97846e+07	7.79861e+07	7.60728e+07	8.38462e+07
meta_957	Melatonin	232.117	99.49	C13H16N2O2	2.2667e+07	2.56872e+07	2.73835e+07	2.41619e+07	2.52263e+07	2.44875e+07	3.35539e+07	4.53334e+07	3.91118e+07	3.82684e+07	4.06853e+07	4.03297e+07	3.09914e+07	2.97996e+07	2.82435e+07	2.75611e+07	2.61802e+07	3.00591e+07
meta_958	N1-pyrazin-2-yl-4-chlorobenzamide	233.031	72.8383	C11H8ClN3O	2.35242e+06	3.37815e+06	4.53929e+06	5.97857e+06	5.51379e+06	4.7058e+06	8.07416e+06	2.88021e+07	3.58139e+07	9.32202e+06	3.46584e+07	3.70165e+07	8.4752e+06	4.39959e+07	1.03727e+07	4.89439e+07	1.04398e+07	9.95368e+06
meta_959	Aceanthrenequinone	233.062	110.693	C16H8O2	1.23336e+07	2.58891e+06	1.54276e+07	1.28607e+07	1.21213e+07	2.0185e+07	2.3685e+06	1.46993e+07	9.08797e+06	1.22186e+07	8.40515e+06	1.0293e+07	9.6366e+06	7.43858e+06	1.05986e+07	1.08025e+07	7.96842e+06	1.93739e+06
meta_960	N1-[5-(2-furyl)-3-methylisoxazol-4-yl]-2,2-dimethylhydrazine-1-carboxamide	233.101	182.045	C11H14N4O3	7.06689e+06	7.96616e+06	6.39853e+06	1.43274e+06	6.96094e+06	5.55353e+06	5.82171e+06	2.55194e+06	3.72938e+06	5.63003e+06	1.32591e+06	4.41867e+06	5.36878e+06	8.43094e+06	1.96784e+06	3.97374e+06	4.45477e+06	6.55933e+06
meta_961	Marindinin	233.117	547.96	C14H16O3	4.07149e+07	4.41839e+07	4.98852e+07	4.4803e+07	4.44682e+07	3.79583e+07	7.57638e+07	7.24241e+07	7.18009e+07	7.22125e+07	7.32088e+07	7.26225e+07	6.98751e+07	7.83567e+07	7.07427e+07	6.4994e+07	6.97822e+07	7.11037e+07
meta_962	Sclareolide	233.192	715.894	C16H26O2	5.69272e+06	6.2408e+06	1.50412e+06	1.83108e+06	5.52728e+06	1.96918e+06	7.04636e+06	7.33832e+06	2.02996e+06	1.70582e+06	1.93474e+06	7.29578e+06	6.38985e+06	1.94361e+06	7.75191e+06	8.75555e+06	2.19617e+06	2.0298e+06
meta_963	4-(4-methylphenyl)-2-phenyl-1,3-thiazole	234.075	62.319	C16H13NS	1.11575e+06	5.16954e+06	5.61528e+06	5.01704e+06	1.16602e+07	1.13267e+07	1.43502e+07	5.85938e+06	6.62638e+06	1.2079e+07	3.53071e+06	2.43748e+06	6.26627e+06	1.34683e+07	6.58782e+06	1.41874e+07	5.05586e+06	1.52367e+06
meta_964	Deoxyadenosine	234.096	96.6736	C10H13N5O3	1.46248e+07	1.88539e+06	1.80494e+06	2.17105e+06	1.265e+07	1.46392e+06	1.93158e+06	1.28067e+07	9.79787e+06	3.03313e+06	1.24455e+07	7.41067e+06	9.87592e+06	2.37925e+06	9.8262e+06	1.02509e+07	1.23687e+07	2.36365e+06
meta_965	Lenacil	234.134	407.591	C13H18N2O2	1.60922e+07	1.75188e+07	1.60204e+07	1.72924e+07	1.71419e+07	1.80065e+07	3.14389e+07	3.12875e+07	3.5176e+07	3.24001e+07	3.36273e+07	2.95777e+07	1.49763e+07	1.75525e+07	1.58138e+07	1.67677e+07	1.7219e+07	1.1967e+07
meta_966	MLS001074890-01!NU6027	234.133	562.799	C11H17N5O2	6.43117e+06	6.6981e+06	7.3662e+06	6.38749e+06	6.13414e+06	5.27838e+06	5.08864e+06	4.93514e+06	5.87452e+06	5.00181e+06	5.19181e+06	1.4719e+06	2.76676e+06	3.87693e+06	6.10749e+06	3.64573e+06	3.85169e+06	3.70349e+06
meta_967	Polygodial	234.16	822.944	C15H22O2	1.05071e+07	1.1321e+07	1.12541e+07	9.82572e+06	3.15928e+06	2.19373e+06	2.91905e+06	9.02351e+06	1.22415e+07	1.08708e+07	3.79649e+06	1.0689e+07	1.10308e+07	2.90672e+06	1.12574e+07	1.00923e+07	2.94183e+06	2.79307e+06
meta_968	3',4'-Dimethyl-?-ethylaminovalerophenone	234.18	77.3921	C15H23NO	2.75339e+06	2.68633e+06	1.29706e+07	1.62768e+07	3.09463e+06	1.25534e+07	1.65836e+06	2.73988e+06	2.63166e+06	1.8032e+07	1.1741e+07	1.07428e+07	1.73977e+07	1.62412e+07	1.96006e+06	1.73917e+07	1.88378e+07	1.56978e+07
meta_969	Trinexapac-ethyl	235.096	550.835	C13H16O5	5.64423e+06	5.23933e+06	6.07009e+06	6.34603e+06	5.43973e+06	1.4337e+06	2.96871e+06	3.78708e+06	4.25174e+06	3.93687e+06	4.59839e+06	4.6892e+06	3.26791e+06	5.61832e+06	4.20723e+06	2.06054e+06	1.80131e+06	4.0055e+06
meta_970	7-oxabicyclo[4.1.0]hept-3-ylmethyl7-oxabicyclo[4.1.0]heptane-3-carboxylate	235.132	507.871	C14H20O4	4.68148e+06	1.15167e+06	6.73587e+06	8.58663e+06	8.12751e+06	5.43137e+06	1.96971e+07	1.77633e+07	2.06405e+07	2.06521e+07	1.92107e+07	2.46473e+07	1.95392e+07	2.41593e+07	1.85457e+07	1.86414e+07	2.14629e+07	2.1196e+07
meta_971	(8aR,12S,12aR)-12-Hydroxy-4-methyl-4,5,6,7,8,8a,12,12a-octahydro-2H-3-benzoxecine-2,9(1H)-dione	235.132	609.743	C14H20O4	341783	212050	376983	334790	291579	382456	7.10407e+06	9.57147e+06	9.512e+06	1.14001e+07	9.15599e+06	9.70083e+06	5.27393e+06	5.2563e+06	4.63719e+06	4.89231e+06	1.13572e+06	1.1037e+06
meta_972	4-Fluoro-?-pyrrolidinobutiophenone	235.132	396.447	C14H18FNO	5.56676e+06	4.45765e+06	4.66089e+06	936475	6.64649e+06	963176	2.10976e+06	1.7337e+06	277987	561771	505581	443319	355025	600008	436311	566290	821136	633791
meta_973	Curcumenol	235.169	837.334	C15H22O2	9.34054e+06	1.0446e+07	1.21995e+07	0	1.45101e+07	1.13898e+07	0	1.89822e+07	9.545e+06	8.03501e+06	0	9.68262e+06	1.29897e+07	0	1.12981e+07	9.25587e+06	6.30343e+06	9.91386e+06
meta_974	2-Propenoic acid, 2-(phosphonooxy)-, trisodium salt	235.169	815.49	C3H2Na3O6P	1.62463e+07	1.35329e+07	8.11111e+06	3.63597e+06	3.75184e+06	2.1632e+07	3.13719e+06	1.16044e+07	1.46334e+07	2.3696e+07	2.42475e+06	1.22832e+07	3.00122e+06	2.99455e+06	3.06398e+06	1.19358e+07	3.07898e+07	3.07268e+06
meta_975	Meprylcaine	236.167	591.598	C14H21NO2	9.05445e+06	9.03129e+06	8.47431e+06	5.97925e+06	7.1826e+06	7.08594e+06	8.18643e+06	8.7095e+06	8.31157e+06	7.27052e+06	6.66506e+06	3.60949e+06	7.1576e+06	4.74247e+06	6.27856e+06	8.38903e+06	7.31748e+06	8.18435e+06
meta_976	L-Phosphoarginine	237.075	717.356	C6H15N4O5P	1.55705e+07	1.32099e+07	1.47191e+07	1.382e+07	1.3396e+07	1.48152e+07	1.3919e+07	1.69673e+07	1.62369e+07	1.53917e+07	1.35417e+07	1.53066e+07	1.56319e+07	1.53411e+07	1.53947e+07	1.62811e+07	1.70247e+07	1.68877e+07
meta_977	Biopterin	237.086	178.656	C9H11N5O3	1.02361e+07	1.1655e+07	1.12763e+07	1.11938e+07	1.25007e+07	1.1631e+07	1.01747e+07	1.07923e+07	9.04136e+06	1.13674e+07	9.30278e+06	1.00567e+07	7.8285e+06	1.12395e+07	7.06701e+06	7.75762e+06	1.07998e+07	9.76407e+06
meta_978	Ketoprofen	237.086	205.508	C16H14O3	5.08241e+06	5.88675e+06	6.54928e+06	7.31062e+06	6.58088e+06	7.45026e+06	7.66369e+06	5.1757e+06	6.00915e+06	5.44061e+06	5.14634e+06	5.1442e+06	1.21319e+06	1.49379e+06	6.89828e+06	1.33896e+06	5.34662e+06	5.24922e+06
meta_979	Ketamine	237.095	614.203	C13H16ClNO	8.11084e+06	6.78116e+06	7.42121e+06	7.85848e+06	6.44903e+06	9.97915e+06	6.59369e+06	5.54427e+06	7.01013e+06	7.89204e+06	5.98205e+06	5.897e+06	5.7538e+06	6.886e+06	7.80706e+06	1.15399e+06	6.74899e+06	6.01741e+06
meta_980	1-[3-Hydroxy-2-(2-hydroxy-2-propanyl)-2,3-dihydro-1-benzofuran-5-yl]ethanone	237.111	456.217	C13H16O4	1.09222e+06	931846	1.06266e+06	3.62126e+06	1.02011e+06	1.18324e+06	4.54761e+06	6.23969e+06	8.01724e+06	1.71279e+06	4.83923e+06	5.68924e+06	1.55353e+06	4.11018e+06	5.34161e+06	1.00297e+07	1.8227e+06	1.32085e+06
meta_981	NP-020240	237.148	681.191	C14H20O3	6.325e+06	6.16028e+06	6.10084e+06	5.29247e+06	6.10448e+06	6.63128e+06	3.65001e+06	4.3766e+06	7.55788e+06	3.76512e+06	4.12895e+06	3.8626e+06	4.45046e+06	1.27438e+06	3.29392e+06	1.05437e+06	2.93267e+06	3.32335e+06
meta_982	NP-004713	237.184	480.646	C15H24O2	1.42025e+07	1.44922e+07	1.47699e+07	1.26173e+07	1.54327e+07	1.29589e+07	9.94689e+06	8.21228e+06	9.41558e+06	8.98967e+06	1.21145e+07	8.57053e+06	2.55074e+07	1.28826e+07	1.01954e+07	1.2187e+07	9.53049e+06	1.04509e+07
meta_983	Capsidiol	237.184	499.78	C15H24O2	1.2125e+07	1.45043e+07	1.14572e+07	1.4497e+07	1.17468e+07	1.29421e+07	1.02893e+07	9.66736e+06	1.12435e+07	1.15091e+07	1.14185e+07	1.15552e+07	2.22643e+06	1.18638e+07	8.77147e+06	9.51283e+06	1.00298e+07	9.44025e+06
meta_984	Curdione	237.184	532.495	C15H24O2	3.92449e+07	1.56293e+07	4.32992e+07	1.52226e+07	1.6024e+07	1.48898e+07	1.07147e+07	2.61799e+06	3.04921e+07	1.02144e+07	1.23479e+07	1.15686e+07	7.09286e+06	2.15509e+07	6.99531e+06	2.145e+07	1.73868e+06	7.16523e+06
meta_985	NP-012616	237.184	592.879	C15H24O2	2.48439e+07	2.89493e+07	2.64163e+07	2.3523e+07	2.77459e+07	2.57727e+07	6.27474e+06	2.75112e+07	2.04948e+07	2.50229e+07	5.49099e+06	2.26385e+07	3.87061e+06	1.98171e+07	1.50723e+07	1.59718e+07	1.54679e+07	1.78006e+07
meta_986	S-Cysteinosuccinic acid	238.042	419.395	C7H11NO6S	1.65651e+07	4.31252e+06	1.77508e+07	1.76356e+07	4.70654e+06	1.56614e+07	3.96865e+06	1.51001e+07	3.74654e+06	1.30242e+07	1.27341e+07	4.55013e+06	3.01645e+06	1.76066e+07	3.94817e+06	1.22484e+07	3.42466e+06	4.26558e+06
meta_987	Apigeninidin	238.055	136.502	C15H11O4	3.85827e+06	5.46352e+06	4.16032e+06	3.64048e+06	4.92055e+06	3.77299e+06	4.14015e+06	6.40397e+06	4.11013e+06	5.52237e+06	5.06573e+06	3.68469e+06	3.7435e+06	2.90966e+06	6.80275e+06	4.65716e+06	4.15719e+06	4.42115e+06
meta_988	5-Methoxy methylone	238.106	305.728	C12H15NO4	1.74167e+07	1.83969e+07	2.01653e+07	1.98165e+07	2.01297e+07	1.86163e+07	1.38951e+07	1.20117e+07	1.12781e+07	1.67199e+07	1.32093e+07	1.35276e+07	1.52155e+07	2.02867e+07	1.56018e+07	1.50744e+07	1.50566e+07	1.6431e+07
meta_989	1-(2,4-Dichlorophenyl)-2-(1-imidazolyl)ethanol	239.01	34.99	C11H10Cl2N2O	1.62944e+07	2.92302e+06	1.65165e+07	2.30742e+07	2.49979e+07	1.91414e+07	2.48178e+07	2.4045e+07	2.94115e+06	1.5139e+07	2.22674e+07	1.74805e+07	4.14898e+06	2.26455e+07	2.00019e+07	2.33973e+07	2.43121e+07	2.81302e+07
meta_990	NP-003024	239.088	562.975	C12H14O5	1.57842e+07	1.6478e+07	1.50963e+07	1.53068e+07	1.55723e+07	1.52745e+07	1.43312e+07	1.41537e+07	1.50469e+07	1.67553e+07	1.48142e+07	1.47505e+07	1.7469e+07	1.36025e+07	1.69449e+07	1.64605e+07	1.69493e+07	1.48268e+07
meta_991	(5,5,8a-Trimethyl-1,4,4a,5,6,7,8,8a-octahydronaphthalene-1,2-diyl)dimethanol	239.199	596.347	C15H26O2	2.08961e+07	1.80492e+07	2.14451e+07	2.21869e+07	2.10541e+07	1.75996e+07	1.71337e+07	1.75625e+07	1.53989e+07	1.58183e+07	1.67848e+07	1.44251e+07	1.10793e+07	1.51101e+07	1.17035e+07	9.81663e+06	1.17226e+07	1.16798e+07
meta_992	culmorin	239.2	812.147	C15H26O2	1.36003e+07	1.50688e+07	1.49604e+07	1.34266e+07	1.43745e+07	1.13132e+07	1.40183e+07	1.46389e+07	1.50154e+07	1.41467e+07	1.29115e+07	1.35247e+07	1.42526e+07	1.51835e+07	1.49901e+07	1.59053e+07	1.29311e+07	1.34573e+07
meta_993	Anserine	240.107	94.1227	C10H16N4O3	1.46885e+07	3.19664e+07	2.24267e+07	4.83336e+06	3.91174e+06	1.69234e+07	4.30345e+06	5.6257e+06	1.25291e+07	1.90491e+07	5.25098e+06	1.06773e+07	1.85843e+07	1.35435e+07	1.45677e+07	2.03254e+07	1.42759e+07	5.03327e+06
meta_994	5-Methylcytidine	240.231	739.042	C10H15N3O5	1.09909e+07	4.14269e+07	2.31069e+07	1.18624e+07	1.51591e+07	3.47658e+07	1.13925e+07	1.16488e+07	1.16567e+07	1.12729e+07	2.59623e+07	1.16253e+07	1.72183e+07	1.81724e+07	1.30495e+07	1.46993e+07	1.65052e+07	1.14161e+07
meta_995	6,7-DICHLORO-3-HYDROXY-2-QUINOXALINECARBOXYLIC ACID	240.953	74.3385	C9H4Cl2N2O3	2.90449e+07	2.47672e+07	7.70035e+07	2.38438e+07	4.52496e+07	1.0252e+08	2.5084e+07	7.03026e+07	3.95663e+07	4.77723e+07	6.1411e+07	2.45816e+07	4.40203e+07	6.09474e+07	3.06038e+07	4.43106e+07	4.83822e+07	2.6896e+07
meta_996	Thiram	241	34.8812	C6H12N2S4	1.68508e+07	3.08377e+06	4.73927e+06	4.52133e+06	6.44984e+06	4.29494e+06	3.90846e+06	2.1981e+07	3.27943e+06	3.93397e+06	3.41191e+06	3.85494e+06	4.12833e+06	2.12822e+07	3.07234e+06	2.27285e+07	3.01843e+06	2.2579e+07
meta_997	MLS001077357-01!6-ETHOXY-2-BENZOTHIAZOLESULFONAMIDE	241.001	44.6196	C9H10N2O3S2	1.8254e+07	5.67141e+06	4.2587e+06	4.82042e+06	4.06988e+06	4.2768e+06	3.69093e+06	1.90748e+07	4.83303e+06	4.60891e+06	4.78599e+06	4.43589e+06	3.77318e+06	1.57897e+07	4.544e+06	2.18159e+07	1.76153e+07	1.66362e+07
meta_998	NP-012017	241.14	373.683	C13H22O5	3.57846e+06	3.56937e+06	2.8728e+06	944507	859985	2.74143e+06	1.91917e+06	643462	3.8378e+06	1.93182e+06	2.12261e+06	674423	446988	404152	370482	568216	717848	478724
meta_999	Pirbuterol	241.153	159.715	C12H20N2O3	1.21542e+08	2.22085e+08	4.39803e+07	4.24407e+07	4.46056e+07	2.02336e+08	1.16068e+08	1.1803e+08	3.88172e+07	3.52549e+07	2.32187e+08	9.41471e+07	3.08805e+07	3.90569e+07	1.81693e+08	3.15326e+07	8.62266e+07	3.42725e+07
meta_1000	Glucosamine 6-phosphate	242.035	200.894	C6H14NO8P	8.95188e+06	2.14263e+07	2.15882e+07	2.44842e+07	2.7723e+07	2.72619e+07	2.36104e+07	1.88749e+07	2.2333e+07	2.49843e+07	2.13208e+07	2.47956e+07	2.31932e+07	4.6279e+07	3.20908e+07	2.86781e+07	2.97197e+07	2.55971e+07
meta_1001	Moxonidine	242.08	577.062	C9H12ClN5O	4.7885e+06	3.87366e+06	3.90393e+06	3.90192e+06	3.55313e+06	3.66138e+06	2.3265e+06	2.84676e+06	540904	2.06048e+06	2.59665e+06	2.32986e+06	2.1074e+06	3.89833e+06	2.58407e+06	3.47835e+06	3.3376e+06	2.7831e+06
meta_1002	pyridoxamine dihydrochloride	242.122	90.956	C8H14Cl2N2O2	3.70632e+07	4.51044e+07	3.53026e+07	4.59373e+07	4.44341e+07	4.61781e+07	3.1534e+07	3.44816e+07	3.7877e+07	3.41444e+07	2.90195e+07	2.753e+07	2.87866e+07	2.64017e+07	2.98375e+07	3.09566e+07	2.71436e+07	2.8985e+07
meta_1003	(2E,4E)-N-(1,3-dihydroxy-3-methylpentan-2-yl)-2-methylhexa-2,4-dienamide	242.174	607.398	C13H23NO3	1.24061e+07	1.14814e+07	1.68339e+06	6.43487e+06	1.5351e+06	7.50275e+06	7.95683e+06	8.10143e+06	6.93079e+06	5.86744e+06	7.4695e+06	5.66844e+06	6.4162e+06	1.14186e+07	7.49427e+06	8.53622e+06	1.60909e+06	6.20782e+06
meta_1004	Equol	242.283	722.99	C15H14O3	8.16848e+07	8.49463e+07	7.65422e+07	7.86215e+07	7.53133e+07	9.87738e+07	7.0932e+07	8.44325e+07	7.65677e+07	8.78151e+07	7.84467e+07	8.182e+07	8.18769e+07	9.3209e+07	7.28511e+07	8.55964e+07	8.54861e+07	8.17763e+07
meta_1005	Bis(2-ethylhexyl) amine	242.283	798.157	C16H35N	1.94531e+07	9.08068e+07	5.04321e+07	1.64826e+07	3.93041e+07	4.03125e+07	1.23248e+07	5.18613e+07	1.49788e+07	1.64223e+07	7.25789e+07	1.16219e+07	2.28364e+06	2.35783e+06	1.72953e+07	1.57417e+07	4.08967e+07	1.53474e+07
meta_1006	MLS000574962-01!	242.988	137.4	C12H9BrN2	2.87232e+07	3.89976e+07	3.19458e+07	2.86404e+07	2.98998e+07	3.02238e+07	2.90241e+07	3.44024e+07	3.20352e+07	3.26716e+07	3.93511e+07	3.75327e+07	3.32415e+07	3.49298e+07	3.71628e+07	3.71239e+07	3.5414e+07	3.617e+07
meta_1007	(+/-)-Potassium citramalate monohydrate	243.001	768.303	C5H8K2O6	1.21768e+08	2.00523e+08	1.38567e+08	7.33112e+07	2.50041e+08	3.35577e+07	2.45108e+08	1.02264e+08	8.63758e+07	5.30077e+07	2.70707e+08	4.30638e+08	4.5255e+07	1.56903e+08	4.51217e+08	9.90725e+07	4.66131e+08	4.95668e+08
meta_1008	1,3,5,8-Tetrahydroxyxanthone	243.025	497.669	C13H8O6	568184	795783	935249	658884	837726	625087	1.60854e+06	1.33369e+06	5.69392e+06	1.61696e+06	5.85516e+06	5.74286e+06	1.42854e+07	1.90333e+07	1.57114e+07	1.71877e+07	1.65669e+07	1.84226e+07
meta_1009	Khellin	243.06	131.827	C14H12O5	1.42026e+07	2.33729e+07	1.32717e+07	1.929e+07	2.16733e+07	2.00801e+07	1.58841e+07	1.455e+07	1.30917e+07	3.51179e+06	1.38406e+07	1.64615e+07	1.80123e+07	1.60028e+07	1.75136e+07	1.2168e+07	1.39066e+07	1.43334e+07
meta_1010	Lumichrome	243.087	576.044	C12H10N4O2	8.25321e+06	9.02995e+06	1.0297e+07	7.88261e+06	7.3622e+06	7.53058e+06	8.00468e+06	7.86527e+06	5.98555e+06	8.13247e+06	9.49482e+06	1.22189e+07	9.07976e+06	9.84815e+06	1.19695e+07	1.24437e+07	1.10568e+07	9.91468e+06
meta_1011	Cytarabine	243.086	92.9684	C9H13N3O5	4.70968e+06	5.75578e+06	3.54897e+06	5.29474e+06	3.50999e+06	1.02712e+07	1.40446e+07	1.93012e+07	2.16395e+07	4.28264e+06	1.32544e+07	1.5553e+07	1.62173e+07	5.03448e+06	4.56051e+06	1.69529e+07	2.13551e+07	1.6486e+07
meta_1012	Diaveridine	243.118	91.3618	C13H16N4O2	1.68882e+07	2.37522e+07	1.47041e+07	2.0978e+07	1.59056e+07	1.37449e+07	3.30522e+06	3.81027e+06	4.02909e+06	8.60648e+06	3.84243e+06	8.09184e+06	2.50248e+06	1.00723e+07	3.63012e+06	8.61726e+06	4.93437e+06	3.49409e+06
meta_1013	NP-016724	243.121	504.022	C12H18O5	693356	418672	572095	501782	483885	450587	8.10457e+06	6.62142e+06	7.01783e+06	2.09341e+06	7.88875e+06	2.21411e+06	6.75711e+06	2.05656e+06	3.20297e+06	1.5755e+06	1.66344e+06	1.6586e+06
meta_1014	LSM-1581	243.156	622.938	C15H18N2O	4.75516e+06	4.74075e+06	6.17495e+06	6.31857e+06	5.27342e+06	5.39396e+06	2.64318e+06	3.73548e+06	3.63643e+06	5.41391e+06	824478	2.74602e+06	3.56907e+06	4.49598e+06	4.43763e+06	3.29828e+06	4.30808e+06	2.84381e+06
meta_1015	Selagine	243.156	529.392	C15H18N2O	2.13334e+07	2.09571e+07	2.2146e+07	2.27701e+07	4.82103e+06	1.8759e+07	1.67845e+07	1.40149e+07	1.4362e+07	1.33411e+07	1.8314e+07	1.55043e+07	1.51297e+07	4.94195e+06	3.91837e+06	3.78496e+06	3.79369e+06	1.57342e+07
meta_1016	N1-(3,5-dichlorophenyl)-3-amino-3-hydroxyiminopropanamide	243.996	72.8681	C9H9Cl2N3O2	5.86474e+08	4.62291e+08	5.15124e+08	5.37749e+08	5.15178e+08	4.78126e+08	6.02038e+08	6.44074e+08	6.0856e+08	6.55731e+08	5.33116e+08	6.42405e+08	5.56676e+08	7.02152e+08	4.61317e+08	5.97344e+08	5.66232e+08	6.0927e+08
meta_1017	O-Phosphotyrosine	244.033	121.849	C9H12NO6P	3.37229e+07	4.67603e+07	5.01896e+07	4.5717e+07	5.20664e+07	2.89103e+07	1.01349e+07	4.3402e+07	5.05627e+07	6.73635e+07	2.17152e+07	1.01728e+07	3.83769e+07	1.01198e+07	1.31148e+07	3.30695e+07	1.10194e+07	5.65538e+07
meta_1018	Azacitidine	244.079	107.871	C8H12N4O5	7.97252e+06	9.39968e+06	1.17357e+07	9.73733e+06	7.59629e+06	1.16958e+07	1.04372e+07	1.34338e+07	8.38792e+06	9.56424e+06	1.20601e+07	1.6006e+07	1.28148e+07	6.92736e+06	9.42871e+06	1.36198e+07	8.73035e+06	8.76191e+06
meta_1019	Cytidine	244.092	100.272	C9H13N3O5	3.19974e+08	2.96431e+08	3.08726e+08	3.12078e+08	2.71965e+08	2.73667e+08	5.37533e+08	5.91041e+08	4.60942e+08	4.95912e+08	1.28143e+08	1.01835e+08	3.98551e+08	1.36438e+08	3.84768e+08	3.96951e+08	3.25563e+08	4.23814e+08
meta_1020	Xylometazoline	244.19	702.694	C16H24N2	6.98377e+08	7.61843e+08	7.8398e+08	7.74253e+08	8.24502e+08	7.31536e+08	7.13009e+08	7.62158e+08	8.50048e+08	7.21699e+08	7.81027e+08	7.84766e+08	7.71837e+08	9.93159e+08	8.21596e+08	9.42294e+08	8.58984e+08	804590783
meta_1021	(R)-flurbiprofen	244.263	752.668	C15H13FO2	7.82267e+08	1.58146e+09	8.26246e+08	9.42715e+08	8.17431e+08	7.34301e+08	3.81661e+08	4.02638e+08	4.2735e+08	3.84747e+08	4.4655e+08	4.24464e+08	4.67167e+08	6.11811e+08	4.83029e+08	5.06365e+08	4.64952e+08	4.9108e+08
meta_1022	Carbadox	245.065	288.166	C11H10N4O4	5.72416e+07	5.90462e+07	6.2885e+07	5.88558e+07	6.17457e+07	6.17754e+07	2.3952e+07	2.599e+07	2.51389e+07	2.46369e+07	2.61945e+07	2.23493e+07	1.06348e+07	2.26066e+07	1.54805e+07	1.79181e+07	2.11045e+07	1.64303e+07
meta_1023	N-Acetyl-DL-tryptophan	245.092	539.405	C13H14N2O3	2.03265e+07	8.62173e+07	7.41712e+07	3.0258e+07	7.542e+07	2.07111e+07	7.83151e+07	8.45459e+07	9.45767e+07	7.95091e+07	9.35316e+07	8.83878e+07	2.5503e+07	5.15193e+07	1.90169e+07	2.06629e+07	5.81348e+07	1.8691e+07
meta_1024	(3aS,10aR,10bR)-6,10a-Dimethyl-3-methylene-3,3a,4,5,7,8,10a,10b-octahydrofuro[3,2:6,7]cyclohepta[1,2-b]pyran-2,9-dione	245.116	547.811	C15H18O4	7.55564e+06	3.11503e+07	8.55779e+06	7.31081e+06	3.02347e+07	2.69876e+07	1.04603e+07	3.86215e+07	3.6575e+07	3.86298e+07	3.86055e+07	1.06319e+07	9.1029e+06	3.59109e+07	3.79915e+07	3.4156e+07	3.71746e+07	3.71717e+07
meta_1025	3,3-Dimethoxybenzidine	245.135	437.942	C14H16N2O2	2.61679e+07	4.93679e+07	5.33674e+07	1.71294e+07	4.57581e+07	4.7689e+07	2.86229e+07	5.06647e+07	1.92505e+07	1.99136e+07	4.3172e+07	2.27112e+07	2.06866e+07	2.52557e+07	7.88939e+06	1.24285e+07	4.17882e+07	1.55334e+07
meta_1026	Alnustone	245.135	445.926	C19H18O	1.36517e+06	2.60932e+06	1.97371e+06	6.50905e+06	2.10398e+06	1.50876e+07	1.30039e+06	1.14952e+07	6.48439e+06	6.15514e+06	2.09066e+06	7.14491e+06	5.21495e+06	6.74561e+06	615980	930794	7.0432e+06	968455
meta_1027	4-[4-phenyl-3,6-dihydro-1(2H)-pyridinyl]butanoic acid hydrochloride	245.149	401.74	C15H19NO2	1.03149e+07	7.76912e+06	8.41831e+06	6.2739e+06	9.1976e+06	1.68212e+07	1.40315e+07	1.0312e+07	1.66139e+07	1.5499e+07	2.43968e+07	1.4454e+07	1.15988e+07	2.66888e+06	8.49313e+06	1.11042e+07	1.142e+07	8.63338e+06
meta_1028	4-Acetyl-6-tert-butyl-1,1-dimethylindane	245.193	702.67	C17H24O	7.77139e+07	8.5005e+07	9.11677e+07	9.37408e+07	9.01075e+07	7.96711e+07	7.69673e+07	8.7211e+07	9.64002e+07	8.07659e+07	8.58389e+07	9.3332e+07	8.47717e+07	1.20177e+08	9.69549e+07	1.04847e+08	9.59172e+07	9.33903e+07
meta_1029	Parathion-methyl	245.994	72.8685	C8H10NO5PS	3.5868e+07	2.82526e+07	3.19792e+07	2.68982e+07	2.80733e+07	3.00507e+07	1.02868e+07	1.10028e+07	9.89688e+06	4.66054e+07	3.35699e+07	3.83249e+07	3.17835e+07	4.4981e+07	2.7019e+07	3.47935e+07	3.22544e+07	3.73964e+07
meta_1030	Ticlopidine	246.04	382.178	C14H14ClNS	8.92227e+06	6.24982e+06	5.8623e+06	2.10053e+06	9.2201e+06	2.02963e+06	8.24603e+06	7.50805e+06	1.84893e+06	1.65498e+06	7.66027e+06	1.66747e+06	1.82663e+06	1.08935e+07	6.17809e+06	1.54817e+06	2.08185e+06	1.71197e+06
meta_1031	Decursinol	246.094	538.823	C14H14O4	1.13029e+07	2.67395e+06	9.58406e+06	9.822e+06	1.12033e+07	2.64904e+06	8.89747e+06	1.0809e+07	1.172e+07	1.04333e+07	1.19062e+07	1.14571e+07	9.65868e+06	1.06192e+07	7.62581e+06	9.33751e+06	8.2224e+06	9.29022e+06
meta_1032	Lenticin	246.139	438.13	C14H18N2O2	385124	3.79726e+06	3.84961e+06	250006	2.59424e+06	2.82317e+06	105474	2.83246e+06	381626	347921	789585	280913	411644	381017	66621.3	316066	3.47644e+06	279935
meta_1033	3-[(2-chloro-1,3-thiazol-5-yl)methyl]-5-methyl-1,3,5-oxadiazinan-4-ylideneamin	247.041	99.6024	C8H11ClN4OS	2.89451e+07	5.19368e+06	2.32869e+07	2.41994e+07	2.59255e+07	2.33391e+07	1.02999e+07	1.03422e+08	1.17581e+07	1.33207e+07	6.30531e+07	1.11646e+07	7.91491e+06	1.12882e+07	1.11897e+07	7.40939e+07	1.14763e+07	1.19086e+07
meta_1034	5'-Deoxy-5-fluorouridine	247.08	92.6894	C9H11FN2O5	1.87261e+08	1.69215e+08	1.7315e+08	1.89686e+08	1.73663e+08	1.836e+08	2.75382e+08	3.05243e+08	2.66928e+08	2.73557e+08	2.80394e+08	2.49699e+08	3.38837e+08	2.8695e+08	3.04199e+08	2.49019e+08	3.38998e+08	3.35714e+08
meta_1035	Diallyl phthalate	247.091	139.948	C14H14O4	1.51216e+07	1.4866e+07	1.47823e+07	1.58211e+07	1.43337e+07	1.28352e+07	1.59263e+07	1.51437e+07	1.23209e+07	1.52345e+07	1.61167e+07	1.61268e+07	1.41315e+07	1.78186e+07	1.45529e+07	1.34647e+07	4.65988e+06	1.23075e+07
meta_1036	(+)-Abscisic acid	247.128	376.401	C15H20O4	2.29723e+07	2.80317e+07	3.18848e+07	2.69336e+07	2.57275e+07	2.53158e+07	2.17025e+07	1.72983e+07	5.45797e+06	1.16797e+07	1.95867e+07	1.9806e+07	1.91723e+07	2.73263e+07	1.74151e+07	2.06456e+07	1.59194e+07	2.13515e+07
meta_1037	(S)-Abscisic acid	247.132	500.621	C15H20O4	1.91173e+07	6.3844e+06	2.88187e+07	2.78275e+07	7.28875e+06	2.87721e+07	4.59441e+07	4.4304e+07	5.11198e+07	5.16446e+07	5.07245e+07	5.24158e+07	5.69899e+07	7.58063e+07	2.88345e+07	1.49938e+07	5.16205e+07	5.73507e+07
meta_1038	NP-004038	247.166	753.898	C16H24O3	1.17156e+07	9.77361e+06	2.48675e+06	1.09535e+07	9.47662e+06	1.22681e+07	1.90568e+07	3.57875e+07	3.0287e+06	1.82302e+06	2.59651e+06	1.23043e+07	2.3521e+06	2.89514e+06	1.62714e+07	2.43859e+06	2.43511e+06	2.21339e+06
meta_1039	NP-022474	247.165	820.851	C16H24O3	6.93038e+06	7.0418e+06	2.18356e+07	4.24625e+07	7.34369e+07	1.55533e+07	2.23897e+07	3.17033e+07	3.15758e+07	1.80343e+07	3.17639e+07	7.16868e+06	3.82498e+07	2.23901e+07	2.20065e+07	7.73903e+06	7.20998e+06	3.08113e+07
meta_1040	NP-020032	247.165	772.396	C16H24O3	1.73835e+07	1.75108e+07	4.27852e+06	2.31164e+07	3.97709e+06	2.45624e+07	4.22674e+06	3.4984e+06	5.39924e+06	1.85124e+07	2.81035e+07	4.0378e+06	1.22628e+07	4.49627e+06	9.75079e+06	4.67464e+06	4.20489e+06	4.15091e+06
meta_1041	Pyridoxal 5'-phosphate	248.031	317.188	C8H10NO6P	799250	6.35263e+06	5.50387e+06	5.69126e+06	5.02245e+06	4.96552e+06	3.16894e+06	3.90454e+06	2.98661e+06	2.52525e+06	655076	753243	738760	5.05566e+06	4.3916e+06	866001	3.57036e+06	4.86062e+06
meta_1042	Pyridoxamine phosphate	248.054	319.288	C8H13N2O5P	2.07725e+07	2.39715e+07	1.54068e+07	1.0943e+07	2.09948e+07	2.13052e+07	9.65094e+06	1.02812e+07	1.07303e+07	1.24901e+07	8.52722e+06	1.09634e+07	1.39096e+06	7.05837e+06	6.44908e+06	4.59532e+06	1.53553e+06	1.92535e+06
meta_1043	Putative makaluvamine Br81 isotope	248.968	201.208	C10H7BrN2O2	4.0448e+07	3.57384e+07	3.46261e+07	3.54513e+07	4.06983e+07	4.46789e+07	3.67124e+07	3.50562e+07	1.44913e+07	3.81812e+07	3.80407e+07	3.73459e+07	3.33366e+07	3.78291e+07	3.96383e+07	3.02538e+07	3.20662e+07	3.8388e+07
meta_1044	5-nitrothiophene-3-carbaldehyde 3-(2-pyridyl)hydrazone	249.043	72.8702	C10H8N4O2S	2.81697e+08	2.28131e+08	2.77053e+08	2.45156e+08	2.8835e+08	2.9551e+08	3.03509e+08	3.47446e+08	3.70744e+08	4.05745e+08	3.96234e+08	3.69952e+08	3.23811e+08	4.20839e+08	3.82311e+08	4.44303e+08	4.59369e+08	4.17197e+08
meta_1045	Dapsone	249.07	120.787	C12H12N2O2S	3.18368e+08	3.27057e+08	3.65571e+08	4.00213e+08	3.56589e+08	3.49878e+08	6.0957e+08	4.28525e+08	5.96097e+08	5.33595e+08	7.3763e+08	6.3425e+08	5.3301e+08	7.79427e+08	6.47148e+08	5.69473e+08	5.91454e+08	7.08078e+08
meta_1046	Atractylenolide III	249.143	190.44	C15H20O3	1.12731e+07	1.0046e+07	1.92479e+07	5.71655e+06	1.44347e+07	1.32597e+07	5.08109e+07	5.9582e+07	5.85983e+07	1.57621e+07	4.1841e+07	2.35718e+07	1.87415e+07	2.59695e+07	5.69331e+07	1.61684e+07	4.86853e+07	1.68904e+07
meta_1047	Pseudoivalin	249.147	605.01	C15H20O3	866530	3.6252e+06	4.39478e+06	3.54068e+06	5.42443e+06	4.10682e+06	3.70242e+06	3.24086e+06	3.20943e+06	859811	4.14023e+06	2.18577e+06	2.80308e+06	3.43252e+06	529993	1.86176e+06	2.57679e+06	1.62594e+06
meta_1048	Phaclofen	250.037	765.568	C9H13ClNO3P	8.98434e+06	8.88751e+06	7.87591e+06	8.14412e+06	2.29703e+06	1.91302e+06	7.40769e+06	9.60381e+06	1.40647e+06	1.06863e+06	7.23818e+06	2.30373e+06	8.06809e+06	1.44743e+06	1.89135e+06	9.16662e+06	1.06642e+07	2.01937e+06
meta_1049	13-methoxy-1,6-diazatetracyclo[7.6.1.0<U+00E2><U+0081><U+00B5>,<U+00C2><U+00B9><U+00E2><U+0081><U+00B6>.0<U+00C2><U+00B9><U+00E2><U+0081><U+00B0>,<U+00C2><U+00B9><U+00E2><U+0081><U+00B5>]hexadeca-3,5,7,9(16),10,12,14-heptaen-2-one	250.074	120.699	C15H10N2O2	5.97503e+06	2.58068e+07	1.78495e+07	6.7072e+06	2.79217e+07	2.05933e+07	3.60353e+07	2.9249e+07	4.29839e+07	3.5332e+07	5.00377e+07	4.71129e+07	3.98605e+07	5.37557e+07	4.30672e+07	4.18424e+07	4.28184e+07	4.63799e+07
meta_1050	N-Desmethyltramadol	250.177	816.311	C15H23NO2	1.16162e+07	2.12139e+07	1.43453e+07	1.64453e+07	3.31203e+06	1.34493e+07	1.45319e+07	1.42618e+07	2.8825e+06	3.2977e+06	2.8982e+06	3.27757e+06	2.16854e+07	2.8922e+06	1.61634e+07	1.45299e+07	1.20177e+07	1.70157e+07
meta_1051	Metoprolol	250.177	770.889	C15H25NO3	1.76011e+07	8.3102e+07	7.95653e+07	9.58719e+07	9.55516e+07	1.8085e+07	9.57957e+07	8.80219e+07	1.25464e+08	9.37727e+07	2.0845e+07	2.06907e+07	1.11011e+08	1.85544e+07	2.21247e+07	9.34795e+07	9.42331e+07	1.99123e+07
meta_1052	Potassium 1H-indol-3-yl sulfate	250.969	201.683	C8H6KNO4S	8.8568e+06	1.89753e+06	6.24368e+06	7.7644e+06	8.40603e+06	2.45234e+06	9.75028e+06	1.62747e+06	4.97816e+06	8.71721e+06	9.03446e+06	6.93677e+06	1.88803e+06	8.99585e+06	9.50566e+06	1.74001e+06	7.56701e+06	2.05587e+06
meta_1053	N1-(2-thienylmethyl)-2-chlorobenzamide	251.011	34.9228	C12H10ClNOS	959429	952875	1.43372e+06	5.77982e+06	1.12158e+07	6.30995e+06	1.50018e+06	1.46196e+07	942958	1.51046e+06	1.40788e+06	5.70399e+06	7.75649e+06	4.88289e+06	7.47355e+06	1.18341e+07	1.48488e+06	1.114e+07
meta_1054	Phenazine-1 6-dicarboxylic acid	251.042	72.8678	C14H8N2O4	2.8792e+07	2.88702e+07	3.37436e+07	2.33387e+07	3.25458e+07	6.48261e+06	3.58099e+07	4.00533e+07	4.6924e+07	5.52351e+07	4.21173e+07	4.82039e+07	3.86425e+07	5.33589e+07	4.6465e+07	5.41627e+07	5.81518e+07	6.14391e+07
meta_1055	Sulfadiazine	251.06	72.8708	C10H10N4O2S	6.05133e+06	2.88884e+07	1.12641e+07	4.13114e+07	3.89221e+07	4.55705e+07	6.05889e+07	4.93836e+07	1.1744e+07	5.59612e+07	4.66687e+07	4.29594e+07	3.64789e+07	3.96088e+07	7.07599e+06	3.68606e+07	4.54135e+07	3.86534e+07
meta_1056	Citrinin	251.094	824.81	C13H14O5	4.22779e+06	4.35925e+06	4.93537e+06	1.85557e+07	5.52845e+06	4.64068e+06	4.44809e+06	4.46639e+06	1.77537e+07	1.88913e+07	5.45271e+06	3.72768e+06	4.27975e+06	1.32168e+07	2.00834e+07	5.73915e+06	2.33732e+07	1.92216e+07
meta_1057	5'-Deoxyadenosine	251.101	317.059	C10H13N5O3	1.81453e+08	2.03378e+08	2.03716e+08	1.7719e+08	4.90515e+07	2.07651e+08	2.32425e+07	2.53132e+07	7.77296e+07	9.27019e+07	2.61128e+07	2.52113e+07	2.42274e+07	3.05763e+07	2.34024e+07	2.21121e+07	5.28822e+07	1.00634e+08
meta_1058	Coenzyme Q1	251.127	549.884	C14H18O4	5.72629e+06	5.32577e+06	5.83506e+06	5.12096e+06	5.5189e+06	5.05839e+06	1.7955e+07	1.50261e+07	1.69055e+07	1.7235e+07	1.6371e+07	1.93478e+07	1.89245e+07	2.11136e+07	1.62189e+07	1.63186e+07	1.8715e+07	1.76591e+07
meta_1059	Nardosinone	251.163	702.639	C15H22O3	3.20809e+06	3.44867e+06	4.35886e+06	4.1114e+06	3.46487e+06	7.04247e+06	4.12648e+06	551234	4.02753e+06	3.40468e+06	3.29802e+06	3.8889e+06	3.34179e+06	608662	2.80646e+06	3.68645e+06	3.3734e+06	3.0042e+06
meta_1060	Gemfibrozil	251.163	775.94	C15H22O3	7.63987e+06	8.04896e+06	3.60813e+06	5.49332e+06	6.35581e+06	1.80829e+06	5.73215e+06	1.66414e+06	6.75624e+06	1.95132e+06	7.85147e+06	9.35321e+06	6.95023e+06	1.98387e+06	2.12258e+06	1.69894e+06	2.03613e+06	7.12477e+06
meta_1061	Rivastigmine	251.18	753.918	C14H22N2O2	6.94969e+07	7.80911e+07	7.54384e+07	8.20469e+07	7.20896e+07	6.93327e+07	7.22124e+07	7.57591e+07	7.42489e+07	7.23231e+07	7.20544e+07	7.38836e+07	6.81908e+07	7.75717e+07	7.77645e+07	7.10506e+07	6.43544e+07	6.51285e+07
meta_1062	PPG n4	251.185	542.74	C12H26O5	915492	6.99193e+06	6.49671e+06	772118	5.78907e+06	6.99661e+06	3.04319e+06	5.69295e+06	2.03111e+06	2.34399e+06	6.87806e+06	737861	455815	1.87515e+06	592323	735798	4.35422e+06	2.06082e+06
meta_1063	OPEO	251.2	816.953	C16H26O2	1.12584e+07	1.21994e+07	1.34107e+07	1.68464e+07	1.30704e+07	1.3617e+07	1.34329e+07	1.37721e+07	1.14221e+07	1.41171e+07	1.13495e+07	1.54369e+07	1.4296e+07	1.27381e+07	2.62759e+06	1.5212e+07	1.20589e+07	1.24211e+07
meta_1064	7-Methoxyflavone	252.072	348.295	C16H12O3	616521	593999	528641	611748	630891	577027	1.38292e+06	3.37776e+06	5.2362e+06	4.27347e+06	4.59648e+06	3.63283e+06	3.49797e+06	5.33917e+06	3.58072e+06	3.62138e+06	4.36747e+06	3.77723e+06
meta_1065	Nebularine	252.086	487.588	C10H12N4O4	8.3958e+06	9.50095e+06	9.62674e+06	9.36341e+06	9.18299e+06	9.24145e+06	7.3738e+06	1.69653e+06	8.88129e+06	8.15015e+06	9.15521e+06	8.33721e+06	8.90853e+06	9.7623e+06	9.48141e+06	2.0912e+06	7.7902e+06	9.98975e+06
meta_1066	Muramic acid	252.107	103.36	C9H17NO7	3.46968e+07	2.84013e+07	6.95547e+06	3.64792e+07	2.86027e+07	3.17217e+07	2.07055e+07	2.25758e+07	1.83865e+07	2.19972e+07	4.33179e+06	1.91967e+07	4.92101e+06	4.38433e+06	4.35355e+06	1.73151e+07	4.03666e+06	2.01364e+07
meta_1067	Cordycepin	252.106	88.6559	C10H13N5O3	5.35607e+06	2.91202e+07	5.55183e+06	2.74871e+07	3.02078e+07	2.94293e+07	4.81018e+06	2.42307e+07	2.09485e+07	2.62988e+07	2.74713e+07	2.53724e+07	2.46755e+07	5.26824e+06	2.28657e+07	2.2043e+07	1.7392e+07	2.12732e+07
meta_1068	N-Acetyl-L-tyrosine	252.122	808.569	C13H17NO4	2.50918e+07	2.20924e+07	2.25974e+07	2.72589e+07	2.55177e+07	2.42287e+07	2.25849e+07	2.43067e+07	2.42979e+07	2.57799e+07	2.86718e+07	2.89183e+07	2.44687e+07	2.5865e+07	2.58812e+07	2.69341e+07	2.68713e+07	2.31504e+07
meta_1069	Prosulfocarb	252.145	406.131	C14H21NOS	5.32313e+06	6.26548e+06	6.08788e+06	6.24307e+06	5.08414e+06	6.30335e+06	1.17421e+07	1.17003e+07	1.20276e+07	1.21419e+07	1.25878e+07	1.31043e+07	3.68766e+06	1.93517e+06	5.43105e+06	1.84862e+06	5.80171e+06	5.60031e+06
meta_1070	Meperidine-d5	252.195	753.917	C15H16[2]H5NO2	7.58519e+06	1.29166e+07	9.09257e+06	8.41375e+06	1.15926e+07	1.1192e+07	8.09954e+06	1.65347e+06	8.10145e+06	6.85008e+06	6.60969e+06	1.03053e+07	6.84923e+06	1.10068e+07	1.11129e+07	7.03922e+06	1.09637e+07	9.13913e+06
meta_1071	MLS002172474-01!RX 821002	253.069	92.6894	C12H15ClN2O3	1.31608e+08	1.49304e+08	1.32375e+08	1.55461e+08	1.2503e+08	1.32647e+08	2.01855e+08	2.23567e+08	1.94986e+08	1.96657e+08	1.95614e+08	1.98675e+08	2.45222e+08	2.13165e+08	2.29282e+08	2.0913e+08	2.59562e+08	2.5213e+08
meta_1072	3-hydroxy-4-(3-hydroxyphenyl)-1,2-dihydroquinolin-2-one	253.071	508.159	C15H11NO3	1.45293e+06	3.65966e+06	1.88718e+06	2.41946e+06	3.75091e+06	1.53325e+06	1.07645e+07	1.06911e+07	1.20975e+07	1.16725e+07	1.03501e+07	1.29871e+07	1.34638e+07	1.31418e+07	1.39771e+07	1.10234e+07	1.39459e+07	1.45389e+07
meta_1073	Cimetidine	253.127	205.399	C10H16N6S	3.96314e+06	836864	3.01993e+06	1.08595e+06	1.62435e+06	2.96099e+06	4.0119e+06	4.35137e+06	3.0243e+06	3.03506e+06	2.91911e+06	1.33436e+06	1.36342e+06	1.52875e+06	2.02563e+06	1.59027e+06	1.6249e+06	2.04256e+06
meta_1074	Cybutryne	253.143	507.956	C11H19N5S	1.45293e+06	6.75464e+06	6.25543e+06	6.97923e+06	5.80508e+06	6.56558e+06	3.13013e+07	3.03443e+07	3.42049e+07	3.16662e+07	2.92767e+07	3.45668e+07	2.96065e+07	3.47114e+07	2.9903e+07	2.72516e+07	3.40132e+07	3.07538e+07
meta_1075	Zedoarondiol	253.179	771.61	C15H24O3	1.25601e+07	1.12664e+07	1.34229e+07	1.07494e+07	1.20373e+07	1.08209e+07	9.93998e+06	9.66155e+06	1.21748e+07	6.21397e+06	1.00904e+07	1.23177e+07	1.35099e+07	9.83416e+06	1.01658e+07	1.24691e+07	1.24084e+07	1.16088e+07
meta_1076	Pelargonidin	254.05	72.846	C15H11O5	1.14722e+08	1.31073e+08	1.41065e+08	1.51357e+08	1.7056e+08	1.9155e+08	2.81586e+08	2.87091e+08	3.04328e+08	3.19211e+08	2.9191e+08	3.09851e+08	3.13485e+08	3.9117e+08	3.32869e+08	3.22246e+08	3.40548e+08	3.60956e+08
meta_1077	4-Isopropyl-9H-thioxanthen-9-one	254.073	92.6903	C16H14OS	1.12891e+07	3.49795e+06	1.32118e+07	4.64924e+06	3.21504e+06	1.2972e+07	6.19364e+06	6.35204e+06	5.60723e+06	2.09243e+07	2.32823e+07	4.59351e+06	2.63211e+07	6.88858e+06	5.29278e+06	2.11406e+07	5.9189e+06	5.65844e+06
meta_1078	4-Fluoro-N-(1H-indol-5-yl)benzamide	254.086	162.823	C15H11FN2O	6.48969e+06	5.82863e+06	4.95481e+06	3.43578e+06	8.36215e+06	4.64245e+06	1.43446e+07	1.00319e+07	9.7915e+06	1.51176e+07	9.85895e+06	7.48823e+06	9.42982e+06	1.28874e+07	1.40234e+07	1.10268e+07	1.481e+07	1.14664e+07
meta_1079	6-methoxy-2-phenyl-3,4-dihydro-2H-1-benzopyran-4-one	254.1	837.32	C16H14O3	1.74673e+06	8.21861e+06	2.70985e+06	2.09014e+06	1.03035e+07	1.21789e+07	2.202e+06	2.18752e+06	2.51361e+06	1.22813e+07	1.5429e+07	2.77872e+06	1.09452e+07	1.38286e+07	2.38211e+06	1.32119e+07	1.28019e+07	1.096e+07
meta_1080	10-Hydroxycarbazepine	254.101	36.9466	C15H14N2O2	8.03688e+06	2.46603e+07	2.85703e+07	5.24631e+07	1.6528e+07	4.01165e+06	7.01285e+06	5.11569e+06	1.49869e+07	1.76469e+07	1.76392e+07	1.84089e+07	5.24511e+06	1.86475e+07	1.89994e+07	3.74879e+06	4.26711e+06	2.63432e+07
meta_1081	Dyphylline	254.1	788.47	C10H14N4O4	7.97382e+06	1.30044e+07	4.83163e+06	1.70834e+07	3.86108e+06	6.38607e+06	4.91579e+06	4.87737e+06	1.6735e+07	1.31868e+07	4.29433e+07	4.84814e+06	1.61994e+07	2.83524e+07	5.61604e+06	2.13486e+07	3.76978e+07	3.22412e+07
meta_1082	Midodrine	254.122	135.443	C12H18N2O4	1.53685e+07	3.2066e+06	1.28376e+07	1.27699e+07	9.82024e+06	7.62401e+06	1.21858e+07	1.00656e+07	8.40309e+06	1.00122e+07	6.01644e+06	8.22515e+06	3.63939e+06	8.17465e+06	2.96562e+06	3.21538e+06	3.0647e+06	2.28183e+06
meta_1083	Palmitoleic acid	254.247	788.944	C16H30O2	2.36785e+07	2.30541e+07	2.8768e+07	2.94993e+07	5.87684e+06	4.00739e+07	1.96484e+07	5.9317e+06	5.67912e+06	1.56035e+07	1.87058e+07	5.53473e+06	6.03428e+06	6.98184e+06	2.52318e+07	1.43859e+07	6.02659e+06	6.67069e+06
meta_1084	1-Dodecyl-2-pyrrolidinone	254.248	824.914	C16H31NO	1.38529e+07	3.22783e+06	1.75923e+07	1.03035e+07	1.91088e+07	1.83052e+07	1.44634e+07	3.04013e+06	3.32157e+06	3.23508e+06	1.16079e+07	3.1864e+06	3.53209e+07	3.62539e+06	1.29542e+07	1.06615e+07	3.21898e+06	9.53389e+06
meta_1085	Imidacloprid	255.051	72.6847	C9H10ClN5O2	1.90345e+07	3.4313e+06	4.96565e+06	6.70806e+06	2.73908e+07	3.03057e+07	3.6219e+07	3.16195e+07	4.53481e+07	7.61277e+06	4.65821e+07	5.07104e+07	3.74229e+07	5.36674e+07	5.16959e+07	5.07183e+07	5.33548e+07	6.00852e+07
meta_1086	5,7-Dihydroxyflavone	255.063	675.461	C15H10O4	3.67271e+06	3.41015e+06	4.13945e+06	3.90502e+06	3.06694e+06	3.59869e+06	5.10935e+06	5.81935e+06	4.62193e+06	6.20867e+06	5.76879e+06	1.17986e+06	1.58609e+06	1.78487e+06	5.62428e+06	1.75856e+06	1.28354e+06	1.50893e+06
meta_1087	Daidzein	255.063	613.46	C15H10O4	1.80525e+06	1.70237e+06	6.75991e+06	1.56277e+06	1.50526e+06	7.04316e+06	4.74093e+06	1.1233e+06	4.36183e+06	5.06427e+06	1.43866e+06	4.37867e+06	778581	3.45372e+06	2.66e+06	2.53108e+06	2.53641e+06	834838
meta_1088	Ketorolac aka '5-benzoyl-2,3-dihydro-1H-pyrrolizine-1-carboxylic acid	255.086	63.8749	C15H13NO3	715428	1.04744e+06	1.11551e+06	3.49382e+06	858795	1.24575e+06	1.33633e+06	1.56938e+06	1.15034e+06	2.21509e+06	1.31969e+06	5.99268e+06	1.02815e+06	2.58599e+06	8.66421e+06	1.70551e+06	1.13085e+07	7.39924e+06
meta_1089	Nicotinamide riboside	255.096	98.8619	C11H15N2O5	1.80933e+08	1.67563e+08	1.77029e+08	1.79221e+08	1.55872e+08	1.51102e+08	1.46652e+08	1.5755e+08	1.418e+08	1.31938e+08	1.51609e+08	1.27644e+08	9.63975e+07	1.22782e+08	9.50965e+07	9.26602e+07	9.08423e+07	9.6701e+07
meta_1090	(2R,5R,6R)-3-[(1E,3E)-hepta-1,3-dien-1-yl]-5,6-dihydroxy-2-(hydroxymethyl)cyclohexan-1-one	255.154	753.881	C14H22O4	1.13003e+06	6.69068e+06	4.99931e+06	8.23789e+06	6.26946e+06	5.2677e+06	7.25838e+06	6.49183e+06	6.38099e+06	3.88407e+06	1.5409e+06	1.71224e+06	8.76794e+06	6.59957e+06	6.99782e+06	5.84418e+06	5.91174e+06	5.489e+06
meta_1091	Diphenhydramine	255.159	794.273	C17H21NO	1.24611e+06	4.1749e+06	1.2336e+06	1.21228e+06	1.14496e+06	1.28516e+06	4.29986e+06	4.74838e+06	7.32222e+06	1.47838e+06	1.2996e+06	6.15122e+06	7.42594e+06	5.32927e+06	4.05838e+06	1.71476e+06	1.5156e+06	5.50351e+06
meta_1092	Phenyltoloxamine	255.158	429.803	C17H21NO	1.11075e+07	9.42449e+06	1.02707e+07	1.05161e+07	9.07492e+06	8.82505e+06	4.3121e+06	4.31935e+06	4.86463e+06	1.10885e+06	1.3075e+06	3.70931e+06	3.46504e+06	4.22594e+06	976592	1.05813e+06	3.26091e+06	3.43626e+06
meta_1093	NP-020014	255.194	481.551	C15H26O3	9.75774e+06	1.08793e+07	1.1594e+07	8.7686e+06	1.04486e+07	1.02351e+07	8.61461e+06	7.82297e+06	9.40681e+06	9.58031e+06	1.04689e+07	7.54e+06	7.81177e+06	9.93486e+06	8.62776e+06	9.65841e+06	8.70724e+06	8.91936e+06
meta_1094	2'-O-methyl-5-methyluridine	255.251	768.961	C11H16N2O6	7.64917e+06	8.42516e+06	1.11394e+06	4.75511e+06	1.2211e+06	1.56751e+06	1.3936e+06	5.3944e+06	6.40539e+06	1.32106e+06	8.49409e+06	1.55357e+06	1.25544e+06	1.06307e+06	1.17967e+06	1.17102e+06	719721	3.18071e+06
meta_1095	Phosphocreatine disodium salt	255.944	72.907	C4H8N3Na2O5P	2.65082e+07	7.90779e+07	2.22057e+07	2.30594e+07	1.89035e+07	1.69735e+07	8.82986e+07	1.43212e+07	2.80155e+07	5.13641e+07	9.14573e+07	9.4244e+07	1.25952e+08	1.72236e+08	1.27876e+08	1.17249e+08	9.55539e+07	1.48033e+08
meta_1096	Anagrelide	256.008	169.097	C10H7Cl2N3O	2.0387e+06	2.20597e+06	1.09055e+07	1.09187e+07	9.6932e+06	1.05943e+07	1.04827e+07	1.24351e+07	1.23166e+07	1.04259e+07	1.13208e+07	1.03395e+07	9.06369e+06	1.07076e+07	2.17402e+06	1.04542e+07	2.05656e+06	9.43928e+06
meta_1097	MLS001306441-01!	256.047	72.8763	C15H12ClNO2	2.17895e+06	2.30055e+06	2.79894e+06	2.29787e+07	1.70906e+07	2.12195e+07	5.92368e+06	4.26742e+07	3.67043e+07	8.94785e+06	3.40181e+07	3.90034e+07	8.36646e+06	1.09918e+07	5.03491e+07	1.17665e+07	9.89586e+06	4.14629e+07
meta_1098	7,8-Dihydroneopterin	256.103	135.891	C9H13N5O4	5.39e+07	4.84304e+07	6.15443e+07	4.32716e+07	4.43019e+07	3.57795e+07	7.09061e+07	7.30995e+07	5.3801e+07	5.93556e+07	5.85676e+07	5.76861e+07	5.7136e+07	4.94218e+07	5.16811e+07	5.24808e+07	4.86448e+07	4.56167e+07
meta_1099	Pterostilbene	256.103	125.561	C16H16O3	4.54368e+06	2.29708e+07	4.4829e+06	4.84071e+06	1.9298e+07	4.77977e+06	5.39424e+06	5.61796e+06	3.74583e+07	2.27708e+07	2.16107e+07	2.04389e+07	3.19011e+07	2.51937e+07	5.00678e+06	3.95262e+06	3.09586e+07	5.58173e+06
meta_1100	Ketorolac	256.101	100.121	C15H13NO3	1.19996e+07	4.39554e+07	1.02029e+08	4.00521e+07	3.57024e+07	8.75944e+07	1.84196e+07	6.54862e+07	5.88299e+07	5.3123e+07	4.0856e+07	4.17035e+07	3.4714e+07	4.10242e+07	1.89853e+07	2.2292e+07	5.64358e+07	2.08849e+07
meta_1101	Ancymidol	256.117	405.921	C15H16N2O2	1.01877e+07	1.37534e+07	1.24441e+07	1.20188e+07	1.11134e+07	1.12048e+07	7.50918e+06	8.21917e+06	7.74637e+06	6.72793e+06	7.55529e+06	7.16443e+06	8.28624e+06	9.31534e+06	6.89545e+06	9.28379e+06	8.24343e+06	8.21376e+06
meta_1102	NP-021074	256.128	119.381	C13H20O5	6.82823e+06	7.94652e+06	1.32259e+07	6.7753e+06	5.97122e+06	6.19624e+06	7.30415e+06	1.73707e+07	8.18866e+06	3.3998e+07	1.39878e+07	2.72404e+07	2.92565e+07	3.1753e+07	2.956e+07	7.27753e+06	4.20948e+07	3.40201e+07
meta_1103	SPI_256.2273_14.6	256.226	812.13	C15H29NO2	2.90126e+08	3.02488e+08	2.9815e+08	2.82668e+08	2.96428e+08	2.71034e+08	2.76585e+08	3.02491e+08	3.42148e+08	2.98879e+08	2.89503e+08	3.31879e+08	3.12633e+08	3.61671e+08	3.14245e+08	3.47117e+08	3.02029e+08	2.9702e+08
meta_1104	Hexadecanamide	256.262	739.005	C16H33NO	1.58184e+07	1.70996e+07	2.35404e+07	1.63766e+07	1.42836e+07	2.67531e+07	1.36543e+07	1.36038e+07	1.58698e+07	2.21839e+07	1.45186e+07	2.4739e+07	1.15602e+07	1.33813e+07	1.11683e+07	1.09952e+07	1.17073e+07	1.31111e+07
meta_1105	Palmitic acid	256.263	821.807	C16H32O2	2.57092e+09	2.3436e+09	8.42583e+09	3.76837e+09	2.09318e+09	2.83013e+09	3.49666e+09	2.07764e+09	3.52995e+09	3.06333e+09	2.67618e+09	2.75761e+09	2.02727e+09	3.17848e+09	2.43991e+09	2.72415e+09	4.62113e+09	3.83152e+09
meta_1106	N-Methyldioctylamine	256.299	798.861	C17H37N	3.55636e+07	2.49705e+08	1.20931e+08	3.44519e+07	1.60691e+08	9.70702e+07	3.65749e+07	5.09134e+07	4.1178e+07	4.03854e+07	1.62485e+08	3.64497e+07	2.43558e+07	2.61153e+07	5.45517e+07	4.11563e+07	1.00871e+08	5.02015e+07
meta_1107	Purpurin	257.043	400.576	C14H8O5	48704.2	0	848.735	0	0	0	1.70064e+06	245379	1.51904e+06	444104	1.50873e+06	382368	7.63846e+06	2.57632e+06	9.57808e+06	2.41352e+06	1.09962e+07	8.46027e+06
meta_1108	Chlorpheniramine	257.115	821.698	C16H19ClN2	3.59507e+06	1.2056e+06	1.12413e+06	1.18051e+06	4.66183e+06	1.21076e+06	5.33094e+06	3.54234e+06	5.66895e+06	4.57946e+06	1.1612e+06	1.11914e+06	5.3407e+06	1.28053e+06	3.82511e+06	6.69823e+06	5.88475e+06	1.53704e+06
meta_1109	Ormetoprim	257.137	462.581	C14H18N4O2	8.7708e+06	3.75249e+07	4.12922e+07	9.43066e+06	3.64382e+07	9.72266e+06	8.91888e+07	7.84747e+07	7.90653e+07	8.6687e+07	8.36593e+07	2.12639e+07	1.194e+07	1.17227e+07	1.01141e+07	4.55797e+07	9.58611e+06	1.16059e+07
meta_1110	NP-020418	257.21	812.153	C15H28O3	6.78761e+06	7.1926e+06	6.83717e+06	6.8018e+06	6.48464e+06	9.51947e+06	9.40996e+06	9.61899e+06	8.24255e+06	6.02892e+06	9.06136e+06	8.68143e+06	5.17548e+06	7.6807e+06	4.92349e+06	8.08162e+06	4.92912e+06	9.24367e+06
meta_1111	5alpha-Androst-16-en-3alpha-ol	257.229	812.088	C19H30O	4.00817e+07	3.99662e+07	4.20893e+07	3.75278e+07	4.1475e+07	3.79454e+07	3.94141e+07	4.24385e+07	4.82039e+07	4.0122e+07	3.97789e+07	4.72282e+07	4.51219e+07	4.83753e+07	4.21249e+07	4.37528e+07	4.41547e+07	3.59537e+07
meta_1112	Mono-benzyl phthalate	257.266	821.807	C15H12O4	3.88326e+08	3.42869e+08	1.39251e+09	5.57551e+08	2.99079e+08	4.28019e+08	5.30822e+08	2.86862e+08	5.52684e+08	4.53063e+08	3.85174e+08	4.10554e+08	2.98099e+08	4.69482e+08	3.68668e+08	4.13744e+08	7.48237e+08	5.97089e+08
meta_1113	ascr#7	257.302	798.909	C13H22O6	1.50742e+06	4.36213e+07	2.20463e+07	1.25251e+06	2.67134e+07	1.76427e+07	1.24632e+06	8.67129e+06	1.3024e+06	6.05872e+06	2.50126e+07	1.45645e+06	755705	854273	2.33095e+06	6.97727e+06	1.65269e+07	8.65931e+06
meta_1114	Metobromuron	258.004	34.9228	C9H11BrN2O2	1.16373e+07	6.7169e+06	1.08271e+07	2.30336e+07	2.80021e+07	1.33765e+07	3.41932e+06	2.89519e+07	2.65815e+06	1.22542e+07	1.52808e+07	3.12743e+06	3.60599e+06	1.759e+07	1.5394e+07	2.15929e+07	8.27171e+06	3.20181e+07
meta_1115	Paraoxon	258.048	201.119	C10H14NO6P	5.53822e+06	2.2304e+06	4.76632e+06	7.10919e+06	8.01777e+06	6.25502e+06	7.18612e+06	7.22589e+06	6.7002e+06	8.04925e+06	7.50614e+06	7.12634e+06	7.2564e+06	1.30128e+07	8.48157e+06	9.02975e+06	8.13487e+06	1.13361e+07
meta_1116	epsilon-(gamma-L-Glutamyl)-L-lysine	258.144	211.941	C11H21N3O5	2.08763e+07	2.29218e+07	2.41058e+07	2.68799e+07	2.21659e+07	2.42004e+07	1.7006e+07	1.74096e+07	1.90507e+07	1.69875e+07	1.74229e+07	1.59381e+07	1.42098e+07	2.15545e+07	1.91149e+07	1.4846e+07	1.72572e+07	1.8463e+07
meta_1117	Xanthoxyletin	258.269	821.893	C15H14O4	2.77082e+07	2.33739e+07	8.98817e+07	4.06172e+07	2.3934e+07	3.25551e+07	3.56562e+07	2.11417e+07	3.95886e+07	3.10391e+07	2.65471e+07	2.90702e+07	2.21983e+07	3.45122e+07	2.49682e+07	2.91248e+07	5.2955e+07	4.35449e+07
meta_1118	DL-Isocitric acid	258.277	777.52	C6H5Na3O7	2.1759e+07	2.29329e+07	2.48196e+07	4.54368e+06	2.07227e+07	2.00838e+07	1.39874e+07	1.19744e+07	1.60799e+07	2.49305e+07	1.79629e+07	3.69156e+07	1.68249e+07	1.58401e+07	5.30514e+06	1.67448e+07	3.19143e+06	1.87288e+07
meta_1119	Calcium pantothenate	259.08	92.6894	C9H17CaNO5+2	1.17563e+08	1.16072e+08	1.08944e+08	1.27744e+08	1.07254e+08	1.22503e+08	1.70494e+08	2.04461e+08	1.55393e+08	1.66475e+08	1.86504e+08	1.54437e+08	2.1306e+08	1.86057e+08	1.8954e+08	1.61386e+08	2.17538e+08	2.00178e+08
meta_1120	Yangonin	259.096	653.975	C15H14O4	6.8385e+06	5.37036e+06	1.60092e+06	6.39185e+06	6.61348e+06	5.58811e+06	2.1911e+06	4.34275e+06	2.85747e+06	923680	858773	3.58312e+06	2.8371e+06	657254	622656	533678	2.2354e+06	2.46326e+06
meta_1121	(5-L-Glutamyl)-L-glutamate	259.089	142.215	C10H16N2O7	1.26885e+08	1.03877e+08	9.41548e+07	4.341e+08	1.02083e+08	9.62581e+07	1.15063e+08	4.06452e+07	3.148e+07	3.95559e+07	1.74942e+08	4.31634e+07	5.95236e+07	9.72089e+07	2.12464e+08	2.95043e+08	2.22924e+08	2.94961e+08
meta_1122	Ribothymidine	259.237	715.858	C10H14N2O6	8.20317e+06	8.97686e+06	1.03179e+07	8.77848e+06	7.3269e+06	8.27591e+06	8.12179e+06	8.92232e+06	8.51928e+06	7.70701e+06	8.20896e+06	9.01735e+06	7.61952e+06	1.05607e+07	1.20274e+07	1.04532e+07	1.01104e+07	1.08617e+07
meta_1123	3-bromo-2,6-dimethoxybenzoic acid	259.973	72.8763	C9H9BrO4	1.5745e+07	4.97598e+07	5.46407e+07	6.13451e+07	1.26182e+07	1.17398e+07	7.16018e+07	1.27118e+07	7.10991e+07	5.06984e+07	1.45771e+07	1.79588e+07	6.92756e+07	2.32246e+07	1.77085e+07	2.02286e+07	1.79415e+07	2.22954e+07
meta_1124	Bromacil	260.009	72.8813	C9H13BrN2O2	2.62566e+07	2.2781e+07	1.37715e+07	1.55243e+07	2.8225e+07	1.19548e+07	3.65926e+07	4.04851e+07	4.03586e+07	4.65165e+07	1.49193e+07	2.84658e+07	2.30732e+07	3.20261e+07	4.1631e+07	2.62697e+07	1.77229e+07	3.65153e+07
meta_1125	Skimmianine	260.094	142	C14H13NO4	2.7585e+07	8.4143e+06	3.08653e+07	3.03166e+07	7.89005e+06	3.09406e+07	1.30634e+07	1.12187e+07	1.14146e+07	1.31587e+07	1.63433e+07	1.50968e+07	2.17695e+07	3.38426e+07	2.39959e+07	2.208e+07	6.29666e+06	1.93453e+07
meta_1126	Propranolol	260.16	189.369	C16H21NO2	6.25745e+06	5.9383e+06	5.20362e+06	5.58113e+06	7.79814e+06	7.36925e+06	5.67353e+06	6.02491e+06	9.08741e+06	5.08598e+06	4.89887e+06	5.66241e+06	3.06482e+06	6.75036e+06	3.87051e+06	4.04336e+06	4.97963e+06	4.93203e+06
meta_1127	D-Glucose 1-phosphate	261.035	90.3186	C6H13O9P	4.39104e+08	5.37081e+08	4.95465e+08	4.786e+08	4.57392e+08	4.07233e+08	4.59322e+08	5.38967e+08	4.78532e+08	4.88887e+08	4.36286e+08	4.59297e+08	5.36953e+08	5.04724e+08	5.5677e+08	4.91505e+08	5.94553e+08	5.36494e+08
meta_1128	Oxolinic acid	261.06	100.272	C13H11NO5	1.5452e+07	1.64328e+07	1.97245e+07	1.59962e+07	2.19223e+07	1.95574e+07	2.8758e+07	2.55724e+07	2.65355e+07	2.45119e+07	2.07214e+07	2.36448e+07	3.06646e+07	3.19988e+07	2.75782e+07	2.90461e+07	2.42454e+07	2.94311e+07
meta_1129	Sulfamethazine	261.072	81.2258	C12H14N4O2S	1.01668e+07	2.36881e+06	2.42087e+06	2.83729e+06	1.21926e+07	1.04974e+07	2.82857e+06	1.05367e+07	8.68572e+06	2.7823e+06	2.4463e+06	9.93088e+06	2.22445e+06	1.21796e+07	2.69263e+06	2.67409e+06	3.16352e+06	2.69236e+06
meta_1130	7,8-Dihydroyangonin	261.111	492.118	C15H16O4	1.80225e+07	1.55316e+07	1.85047e+07	2.12253e+07	1.98732e+07	1.87166e+07	1.45359e+07	1.14497e+07	1.3283e+07	1.10754e+07	2.45431e+07	1.19479e+07	1.03341e+07	1.33092e+07	1.00709e+07	9.06841e+06	1.1955e+07	1.2088e+07
meta_1131	Isomeranzin	261.111	482.456	C15H16O4	1.04904e+07	1.20245e+07	1.01673e+07	9.5083e+06	1.09341e+07	8.41217e+06	8.03679e+06	7.22215e+06	8.83792e+06	8.51195e+06	2.28246e+06	6.46053e+06	6.23434e+06	9.60833e+06	8.5259e+06	9.97971e+06	7.64335e+06	9.12182e+06
meta_1132	Alpha-Linolenic acid	261.22	825.028	C18H30O2	1.66535e+07	1.46491e+07	1.54234e+07	2.01379e+06	8.70297e+06	1.42935e+07	1.32554e+07	5.47656e+06	2.04923e+07	1.64736e+07	7.44274e+06	9.1499e+06	1.46337e+07	1.35276e+07	8.90372e+06	1.60376e+07	1.39121e+07	1.33652e+07
meta_1133	Mannitol 1-phosphate	262.038	91.2091	C6H15O9P	5.69849e+06	2.46876e+07	2.5796e+07	2.77371e+07	6.31917e+06	4.85012e+06	2.75881e+07	9.73957e+06	2.77397e+07	2.88064e+07	2.30506e+07	2.68828e+07	3.07395e+07	2.55733e+07	3.02161e+07	2.94812e+07	3.58519e+07	3.37646e+07
meta_1134	3-[1-(2-Carboxyethyl)-1H-benzo[d]imidazol-2-yl]propanoic acid	262.091	287.874	C13H14N2O4	1.5756e+08	1.64058e+08	1.6452e+08	1.48658e+08	1.49807e+08	1.45725e+08	5.65781e+07	5.45619e+07	5.04833e+07	4.72729e+07	5.40633e+07	4.31703e+07	2.57396e+07	4.76886e+07	3.17447e+07	3.17539e+07	4.05982e+07	3.28252e+07
meta_1135	4-amino-1-phenyl-6-(phenylimino)-1,2,5,6-tetrahydro-1,3,5-triazin-2-one	262.102	89.8029	C15H13N5O	1.09938e+08	1.00767e+08	9.0898e+07	2.43011e+07	8.42386e+07	1.1803e+08	9.49873e+07	1.04061e+08	9.93035e+07	9.28916e+07	1.08354e+08	9.31142e+07	1.29462e+08	1.29976e+08	1.12976e+08	1.08312e+08	1.17737e+08	1.19028e+08
meta_1136	Piperocaine	262.178	739.072	C16H23NO2	5.09096e+06	4.47643e+06	1.8642e+07	1.61302e+07	1.57632e+07	5.19039e+06	1.98872e+07	4.20987e+06	6.98148e+07	2.35069e+07	2.16392e+07	2.72107e+07	2.83454e+07	4.25447e+07	1.81082e+07	3.37258e+07	4.44598e+06	1.64663e+07
meta_1137	deoxy-PF1140	262.18	790.044	C16H23NO2	9.31668e+06	8.14345e+07	5.22411e+07	3.702e+07	9.16508e+06	1.04165e+07	3.39363e+07	7.98684e+07	3.40464e+07	5.60314e+07	1.20424e+08	4.21154e+07	3.77088e+07	8.91994e+07	3.41579e+07	3.56552e+07	3.43942e+07	2.89586e+07
meta_1138	Thiazole	262.986	61.0258	C11H8N2O3S2	3.95748e+06	5.93263e+06	9.8985e+06	1.34959e+07	1.08282e+07	3.49405e+06	3.26912e+06	1.48755e+07	8.85749e+06	6.1049e+06	5.30029e+06	2.77482e+07	2.6001e+07	4.42549e+06	7.24592e+06	1.44231e+07	3.94076e+06	1.63287e+07
meta_1139	N-(2-hydroxy-2-phenylethyl)-N'-(2-thienyl)urea	263.086	134.87	C13H14N2O2S	8.01285e+07	7.90868e+07	2.04755e+07	8.71801e+07	9.03869e+07	7.9154e+07	7.66037e+07	9.11165e+07	7.8636e+07	7.80175e+07	7.45652e+07	8.11485e+07	1.11562e+08	2.68405e+07	1.09264e+08	1.06148e+08	1.16464e+08	1.07282e+08
meta_1140	Indirubin	263.086	125.092	C16H10N2O2	1.15686e+07	1.73358e+07	3.21723e+06	1.2169e+07	3.06221e+06	1.51112e+07	1.43724e+07	1.37977e+07	3.60136e+06	1.42556e+07	1.90042e+07	1.57915e+07	4.2655e+06	3.04146e+07	2.20768e+07	4.5132e+06	4.92481e+06	2.26378e+07
meta_1141	?-Aspartylphenylalanine	263.095	287.601	C13H16N2O5	1.51765e+07	1.50831e+07	1.52379e+07	1.41351e+07	1.39798e+07	1.2806e+07	4.04617e+06	3.04955e+06	4.39193e+06	785228	5.0878e+06	3.23114e+06	1.7372e+06	824820	521253	501582	2.88735e+06	585427
meta_1142	(3aR,4aS,5R,8S,9aR)-5-hydroxy-4a,8-dimethyl-3-methylidene-2H,3H,3aH,4H,4aH,5H,6H,8H,9H,9aH-azuleno[6,5-b]furan-2,6-dione	263.126	560.31	C15H18O4	8.03757e+06	8.73747e+06	8.61201e+06	9.93424e+06	9.11669e+06	9.38994e+06	1.79446e+06	1.58038e+06	1.51999e+06	1.73825e+06	1.48568e+06	6.5307e+06	6.03433e+06	7.58393e+06	1.34264e+06	5.81679e+06	7.29836e+06	7.29268e+06
meta_1143	Farnesyl acetone	263.242	589.203	C18H30O	4.63939e+06	1.1209e+06	3.94451e+06	3.81498e+06	2.33392e+06	1.06565e+07	4.61709e+06	3.64466e+06	4.02396e+06	5.0446e+06	4.69802e+06	1.25107e+07	4.50418e+06	4.78317e+06	3.81556e+06	3.50126e+06	3.20137e+06	3.58851e+06
meta_1144	Sulfamerazine	264.071	151.58	C11H12N4O2S	1.08952e+07	1.78795e+06	7.47165e+06	7.75738e+06	8.81746e+06	7.37744e+06	8.52593e+06	1.90075e+06	7.99061e+06	7.4385e+06	6.61896e+06	7.46873e+06	8.39212e+06	1.10256e+07	9.25606e+06	8.94106e+06	9.12104e+06	1.07194e+07
meta_1145	Tramadol	264.192	784.239	C16H25NO2	6.05863e+06	1.54653e+06	1.94503e+06	5.66325e+06	1.53228e+06	5.86281e+06	1.09902e+06	1.48867e+06	6.70778e+06	1.05946e+06	1.40195e+06	1.36129e+06	1.27238e+06	5.70638e+06	1.6569e+06	1.54071e+06	7.14747e+06	881429
meta_1146	Tizoxanide	265.013	72.8702	C10H7N3O4S	4.13925e+09	3.83167e+09	4.83223e+09	4.37935e+09	4.00384e+09	3.81878e+09	4.87039e+09	5.18923e+09	5.30911e+09	5.38476e+09	3.55455e+09	4.29208e+09	4.96517e+09	5.81152e+09	4.49226e+09	4.66486e+09	4.92642e+09	4.75053e+09
meta_1147	6-[(2R)-2,3-Dihydroxy-3-methylbutyl]-7-hydroxychromen-2-one	265.106	577.928	C14H16O5	3.97107e+06	3.47167e+06	4.22743e+06	4.26944e+06	4.51482e+06	3.9173e+06	2.86205e+06	3.31549e+06	2.45257e+06	3.85199e+06	4.4102e+06	3.62499e+06	2.51763e+06	2.1811e+06	1.96585e+06	2.90936e+06	2.50921e+06	521231
meta_1148	(plusmn)Abscisic Acid	265.142	640.816	C15H20O4	4.03579e+07	4.1259e+07	4.04944e+07	3.8133e+07	4.04092e+07	4.01978e+07	2.00898e+07	1.84712e+07	2.4679e+07	2.12514e+07	2.3734e+07	2.25526e+07	1.04472e+07	1.60782e+07	1.1476e+07	1.15135e+07	8.86261e+06	1.13338e+07
meta_1149	Oxymatrine	265.195	394.136	C15H24N2O2	1.72778e+07	1.28246e+07	3.24185e+06	1.16736e+07	1.32249e+07	3.46493e+06	9.60373e+06	1.07365e+07	1.10558e+07	9.41934e+06	8.65759e+06	2.70094e+06	1.07447e+07	3.66219e+06	1.03458e+07	1.16744e+07	2.43447e+06	3.07529e+06
meta_1150	(2-{[3-(3,4-dihydroxyphenyl)prop-2-enoyl]oxy}ethyl)trimethylazanium	266.145	640.88	C14H20NO4	5.08884e+06	5.09716e+06	1.26403e+06	5.44201e+06	6.41532e+06	5.50752e+06	2.58537e+06	1.9949e+06	3.16024e+06	3.06953e+06	3.21646e+06	2.97058e+06	369475	2.22105e+06	276247	323266	274881	277741
meta_1151	Mirtazapine	266.171	702.704	C17H19N3	7.04507e+07	8.3109e+07	6.83487e+07	8.41161e+07	8.66938e+07	7.92951e+07	6.39808e+07	7.40003e+07	7.2336e+07	5.7368e+07	6.64987e+07	7.1259e+07	6.64796e+07	8.77446e+07	7.29666e+07	6.686e+07	6.34165e+07	6.52156e+07
meta_1152	Makaluvamine O	266.981	62.8619	[C10H8BrN2O2]+	7.1629e+06	7.12268e+06	8.7192e+06	1.31428e+07	3.86581e+06	1.76208e+07	1.54094e+07	1.66762e+07	1.38921e+07	1.24207e+07	2.1409e+07	1.05156e+07	2.15071e+07	1.23177e+07	2.60036e+07	3.0276e+07	1.17132e+07	5.3305e+07
meta_1153	Methyl 4-cyano-1-oxo-1H-benzo[d]pyrido[2,1-b][1,3]thiazole-3-carboxylate	267.011	72.8638	C14H8N2O3S	1.05862e+09	1.01369e+09	1.02168e+09	1.09678e+09	9.53095e+08	9.33431e+08	1.29576e+09	1.36962e+09	1185008201	1.31895e+09	1.09002e+09	1.19552e+09	1.1011e+09	1.39755e+09	1.06332e+09	1.20189e+09	1.06756e+09	1.10658e+09
meta_1154	4,4'-Methylene-bis-(2-chloroaniline)	267.047	288.141	C13H12Cl2N2	5.16999e+07	6.49944e+07	6.40677e+07	6.20288e+07	5.99936e+07	7.11199e+07	2.17843e+07	1.54541e+07	2.24696e+07	1.96315e+07	2.53473e+07	1.92619e+07	3.87782e+06	2.17128e+07	1.44434e+07	1.30834e+07	2.22639e+07	1.90432e+07
meta_1155	Glycitein	267.054	108.288	C16H12O5	2.88139e+07	5.53587e+07	5.686e+07	4.87825e+07	5.51317e+07	2.90969e+07	7.28802e+07	4.40883e+07	6.66167e+07	7.57787e+07	6.9489e+07	7.47771e+07	5.7426e+07	5.80767e+07	7.46454e+07	3.40172e+07	3.74619e+07	7.33704e+07
meta_1156	Verrucarol	267.158	494.255	C15H22O4	5.68433e+06	6.02897e+06	6.78654e+06	6.89397e+06	9.76393e+06	6.81542e+06	1.02268e+07	8.96324e+06	1.00992e+07	9.21109e+06	9.08924e+06	9.17903e+06	8.35098e+06	1.00815e+07	7.78698e+06	6.32565e+06	8.39543e+06	8.35513e+06
meta_1157	Xanthoxic acid	267.158	482.878	C15H22O4	4.74962e+06	6.03334e+06	5.0402e+06	4.58727e+06	1.10284e+06	4.72936e+06	7.46503e+06	7.04674e+06	8.10017e+06	8.53902e+06	8.74871e+06	6.62393e+06	5.40389e+06	7.43291e+06	5.44792e+06	6.31083e+06	5.92528e+06	6.80955e+06
meta_1158	1,4-Dihydroxy-6,6,9a-trimethyl-4,5,5a,6,7,8,9,9a-octahydronaphtho[1,2-c]furan-3(1H)-one	267.158	521.626	C15H22O4	7.69571e+06	6.42637e+06	6.9004e+06	1.826e+06	6.84249e+06	7.85839e+06	9.99952e+06	1.1027e+07	7.94251e+06	8.23022e+06	1.30504e+07	1.38702e+07	7.87366e+06	1.06589e+07	6.08472e+06	9.24755e+06	7.30569e+06	1.96361e+06
meta_1159	Oxycarboxin	268.064	142.97	C12H13NO4S	4.30389e+07	4.56064e+07	4.3849e+07	4.32744e+07	3.70162e+07	3.60759e+07	4.2673e+07	3.6779e+07	3.2942e+07	3.58079e+07	3.40573e+07	2.88984e+07	3.42144e+07	4.58242e+07	3.47714e+07	3.35414e+07	3.52383e+07	3.34811e+07
meta_1160	Inosine	268.081	325.31	C10H12N4O5	2.46061e+06	3.60717e+06	3.12673e+06	3.99586e+06	4.9733e+06	5.49537e+06	5.62906e+06	5.63175e+06	5.73169e+06	8.78355e+06	7.21419e+06	7.04854e+06	6.23957e+06	7.95998e+06	7.26685e+06	6.24457e+06	7.30668e+06	7.02359e+06
meta_1161	Adenosine	268.103	146.814	C10H13N5O4	6.4557e+07	8.33315e+07	6.73733e+07	6.8954e+07	6.13049e+07	6.29248e+07	2.24252e+07	2.26934e+07	2.45799e+07	2.44305e+07	1.44167e+07	2.47355e+07	2.76936e+07	5.36509e+06	2.25687e+07	2.23567e+07	2.15315e+07	2.89366e+07
meta_1162	Voglibose	268.138	194.491	C10H21NO7	1.10771e+07	1.0882e+07	9.58834e+06	1.09363e+07	1.41327e+07	1.10706e+07	2.68863e+06	9.10122e+06	5.85939e+06	8.62244e+06	1.08422e+07	7.85057e+06	2.01528e+06	2.01483e+06	3.23069e+06	3.95849e+06	4.9024e+06	1.81709e+06
meta_1163	NCGC00160349-01!BREVICARINE	268.187	753.907	C17H21N3	8.90212e+06	7.51061e+06	7.02469e+06	1.93712e+06	1.83341e+06	1.79008e+06	8.28584e+06	1.6345e+06	2.38819e+06	7.13927e+06	9.14743e+06	1.71563e+06	8.18223e+06	2.02067e+06	1.9344e+06	2.36453e+06	1.93929e+06	1.7735e+06
meta_1164	DL-Homocystine	268.262	800.981	C8H16N2O4S2	2.58339e+07	2.84941e+07	2.64613e+07	2.2557e+07	2.90225e+07	2.26384e+07	2.99297e+07	2.31277e+07	2.31082e+07	2.19163e+07	2.14683e+07	2.27547e+07	2.69298e+07	1.728e+07	2.62898e+07	2.55944e+07	2.79496e+07	1.9569e+07
meta_1165	D-erythro-Sphingosine C-17	268.262	812.527	C17H35NO2	1.28232e+07	1.71277e+07	3.10932e+06	1.66599e+07	1.25577e+07	1.98983e+07	2.81413e+06	1.2218e+07	1.30866e+07	1.7556e+07	8.72151e+06	1.37355e+07	2.29046e+07	3.33882e+06	1.38243e+07	1.23175e+07	3.11428e+06	3.452e+06
meta_1166	Pentadecanoyl Ethanolamide	268.262	788.47	C17H35NO2	2.16783e+07	5.04053e+06	2.81288e+07	1.88868e+07	1.47414e+07	6.52069e+06	4.62589e+06	4.55252e+06	4.70539e+06	1.47544e+07	2.35699e+07	2.09796e+07	1.8929e+07	4.82109e+06	5.76716e+06	2.04882e+07	5.3822e+06	1.77486e+07
meta_1167	norclobazam	269.049	122.314	C15H11ClN2O2	2.72909e+06	2.73764e+06	2.08743e+06	2.89516e+06	3.30131e+06	2.20814e+06	2.5375e+06	3.28678e+06	2.68538e+06	1.97687e+06	4.42724e+06	3.94396e+06	1.88015e+06	2.79363e+06	3.68303e+06	2.88318e+06	4.34387e+06	5.05845e+06
meta_1168	Salicin	269.1	423.506	C13H18O7	1.8463e+07	1.48269e+07	1.73709e+07	1.62915e+07	1.91386e+07	1.79529e+07	2.5908e+06	9.0933e+06	9.66945e+06	2.31548e+06	9.68945e+06	6.72173e+06	9.07968e+06	2.64655e+06	8.0602e+06	8.67179e+06	1.94477e+06	2.22429e+06
meta_1169	methyl 2-ethyl-4-[(3R,4R,5S)-5-hydroxy-4,5-dimethyl-2-oxooxolan-3-yl]-2-methyl-3-oxobutanoate	269.135	588.529	C14H22O6	7.51167e+06	9.04224e+06	7.2973e+06	1.01688e+07	7.66272e+06	9.17465e+06	1.20465e+07	9.66607e+06	1.61672e+07	8.96665e+06	1.38047e+07	9.51596e+06	1.13998e+07	1.90091e+07	6.85056e+06	3.44209e+06	1.58603e+07	5.71887e+06
meta_1170	DMABA-d6 NHS ester	269.137	550.701	C13H8D6N2O4	2.73958e+06	2.74927e+06	4.96101e+06	2.46427e+06	3.52975e+06	875262	1.08457e+07	1.11236e+07	1.31229e+07	1.30733e+07	1.24609e+07	1.24864e+07	1.27268e+07	1.60856e+07	1.26249e+07	1.28848e+07	1.3288e+07	1.50401e+07
meta_1171	Acoric acid	269.174	635.653	C15H24O4	8.80272e+06	9.67976e+06	9.91581e+06	1.18481e+07	1.09157e+07	1.14654e+07	1.16946e+07	8.29605e+06	9.31754e+06	8.07034e+06	8.82078e+06	8.49046e+06	7.49025e+06	9.05722e+06	6.03071e+06	1.731e+06	6.57242e+06	7.11468e+06
meta_1172	Orphenadrine	269.174	830.556	C18H23NO	1.39191e+07	3.18841e+06	1.31707e+07	1.45623e+07	2.67944e+06	3.20715e+06	1.50388e+07	1.51975e+07	1.20545e+07	3.27711e+06	1.0499e+07	2.07619e+07	1.06191e+07	1.42177e+07	1.19102e+07	1.27146e+07	1.26279e+07	1.31836e+07
meta_1173	10,11-Dihydroxycarbamazepine	270.108	170.381	C15H14N2O3	2.26691e+07	2.1075e+07	2.11262e+07	2.22791e+07	2.28739e+07	2.22708e+07	9.03078e+06	7.09655e+06	7.95224e+06	8.69341e+06	9.67633e+06	1.03055e+07	1.18127e+07	1.67588e+07	1.19326e+07	1.36032e+07	1.31962e+07	1.47775e+07
meta_1174	2'-Deoxyadenosine monohydrate	270.117	157.265	C10H15N5O4	4.91462e+06	1.09743e+06	810428	1.04895e+06	827417	939489	4.43987e+06	4.49956e+06	1.04717e+06	4.59385e+06	4.83286e+06	1.10958e+06	921768	805115	700913	959042	758679	892116
meta_1175	Zolmitriptan	270.154	205.462	C16H21N3O2	7.69878e+06	6.87293e+06	6.59962e+06	7.36046e+06	7.1571e+06	7.00654e+06	8.12838e+06	8.38115e+06	6.29571e+06	7.77736e+06	6.44498e+06	1.2462e+06	2.39407e+06	3.73073e+06	639075	698608	2.10633e+06	759196
meta_1176	pinostrobin	270.278	757.497	C16H14O4	3.24097e+06	7.72532e+06	1.74111e+07	4.16391e+06	1.46958e+07	8.59714e+06	3.26009e+06	3.75328e+06	3.79176e+06	1.18059e+07	2.86048e+06	1.40797e+07	4.31747e+06	4.39562e+06	1.71781e+07	2.6718e+07	1.51662e+07	1.29512e+07
meta_1177	Heptadecanoic acid	270.314	830.617	C17H34O2	2.20412e+07	2.0576e+07	2.02691e+07	2.1754e+07	2.00169e+07	2.0171e+07	2.79773e+07	2.43938e+07	2.83063e+07	2.95714e+07	2.52402e+07	3.12205e+07	1.94475e+07	1.96006e+07	2.18655e+07	1.92442e+07	1.43936e+07	2.26931e+07
meta_1178	Higenamine	271.117	240.274	C16H17NO3	1.29116e+06	3.88194e+06	6.76244e+06	4.45109e+06	6.71337e+06	1.3584e+06	2.88982e+06	754207	1.90344e+06	4.37706e+06	3.62539e+06	960595	889199	2.42509e+06	841401	2.1288e+06	1.8615e+06	1.75365e+06
meta_1179	Desomorphine	271.153	508.116	C17H21NO2	822601	2.79984e+06	978081	1.02611e+06	817525	878155	1.08341e+07	1.08059e+07	3.15036e+06	3.33259e+06	1.19025e+07	3.52657e+06	3.04453e+06	3.50421e+06	3.10949e+06	2.5813e+06	3.3423e+06	3.10801e+06
meta_1180	4-Hydroxyestradiol	271.164	519.256	C18H24O3	1.60059e+07	1.6391e+07	1.67624e+07	1.9618e+07	1.86819e+07	1.68976e+07	7.37425e+06	8.52144e+06	7.34815e+06	6.96513e+06	9.32691e+06	1.07857e+07	8.58288e+06	1.30097e+07	7.5008e+06	7.75248e+06	9.80007e+06	8.83466e+06
meta_1181	MLS002154126-01!Quinethazone73-49-4	272.024	434.515	C10H12ClN3O3S	5.29496e+06	4.0591e+06	1.737e+06	1.75064e+06	1.72623e+06	2.81518e+06	1.01151e+07	1.04489e+07	7.39864e+06	4.33904e+06	9.2723e+06	9.40363e+06	8.93184e+06	1.71496e+07	1.48997e+07	1.2805e+07	1.12427e+07	1.2494e+07
meta_1182	2,4-Dichloro-N-[3-(dimethylamino)propyl]-N'-hydroxybenzenecarboximidamide	272.06	72.8584	C12H17Cl2N3O	7.01368e+07	6.41721e+07	6.96129e+07	6.92635e+07	1.91472e+07	6.52677e+07	2.52385e+07	9.21477e+07	1.00375e+08	1.09414e+08	9.23222e+07	1.12917e+08	9.94114e+07	1.14995e+08	1.11448e+08	1.25145e+08	1.29499e+08	1.09082e+08
meta_1183	Pyrinuron	272.083	92.6817	C13H12N4O3	2.04923e+07	2.44284e+07	2.1503e+07	2.5211e+07	3.63099e+07	2.52312e+07	6.44597e+07	6.16686e+07	8.33919e+07	5.94161e+07	7.3288e+07	6.1032e+07	7.45646e+07	3.35347e+07	6.80795e+07	6.1611e+07	7.65129e+07	7.41617e+07
meta_1184	NP-020102	272.111	99.2417	C16H16O4	1.55373e+08	1.75938e+08	1.55659e+08	1.44145e+08	1.3967e+08	1.46095e+08	5.99286e+07	5.77259e+07	5.5e+07	5.10879e+07	5.97725e+07	5.23263e+07	5.41877e+07	7.05071e+07	1.84745e+07	4.48962e+07	4.74186e+07	5.20279e+07
meta_1185	N-lauroylsarcosine	272.22	764.986	C15H29NO3	2.50385e+07	7.85666e+06	2.66416e+07	5.8013e+06	2.61352e+07	1.75229e+07	2.4017e+07	2.77758e+07	7.39875e+06	2.09461e+07	7.00558e+06	7.83188e+06	7.64105e+06	7.72628e+06	8.44055e+06	2.97304e+07	2.18448e+07	7.40511e+06
meta_1186	1-deoxymethylsphinganine	272.294	786.996	C17H37NO	4.34344e+08	4.56844e+08	4.22368e+08	8.57586e+08	3.56892e+08	3.70905e+08	2.51516e+08	2.64966e+08	2.45389e+08	4.2413e+08	4.35392e+08	2.2334e+08	5.19907e+08	4.8614e+08	4.98826e+08	2.80743e+08	2.64416e+08	2.52313e+08
meta_1187	N-((4-chlorophenyl)carbamothioyl)benzamide	273.021	142.963	C14H11ClN2OS	4.84439e+06	6.58972e+06	5.19085e+06	5.79108e+06	4.96001e+06	5.07915e+06	6.28194e+06	5.67881e+06	5.19474e+06	6.19711e+06	6.01799e+06	4.44806e+06	6.00018e+06	8.23933e+06	7.05751e+06	7.36917e+06	6.55771e+06	7.61372e+06
meta_1188	Naringenin	273.074	556.009	C15H12O5	1.3871e+07	1.49381e+07	1.37559e+07	1.4491e+07	1.53283e+07	1.58678e+07	9.73951e+06	9.81043e+06	1.0774e+07	1.01623e+07	1.26003e+07	7.84213e+06	9.85312e+06	1.05169e+07	9.26136e+06	9.23334e+06	9.39029e+06	8.71354e+06
meta_1189	3-(1,3-benzoxazol-2-ylthio)-5,5-dimethylcyclohex-2-en-1-one	273.089	538.986	C15H15NO2S	1.01082e+07	5.57525e+06	1.22778e+07	1.23142e+07	3.58721e+06	5.8583e+06	1.31919e+07	5.28028e+06	5.82268e+06	5.27289e+06	6.06163e+06	1.74461e+07	1.26293e+07	5.32487e+06	4.27297e+06	1.14349e+07	1.17872e+07	1.28488e+07
meta_1190	Arbutin	273.095	454.601	C12H16O7	967531	821824	1.04013e+06	840900	974069	1.04547e+06	667158	775219	2.63712e+06	567759	704790	1.98663e+06	3.36397e+06	2.57899e+06	1.64422e+06	554365	693618	3.32158e+06
meta_1191	Azatadine	273.166	542.928	C20H22N2	5.88397e+06	1.06011e+07	1.29143e+07	1.41235e+06	1.02103e+07	8.89786e+06	5.30539e+06	1.35185e+07	5.06014e+06	4.51834e+06	9.49182e+06	5.88316e+06	1.29686e+06	5.74151e+06	4.31474e+06	4.28124e+06	8.51875e+06	7.76751e+06
meta_1192	Estradiol	273.253	754.253	C18H24O2	8.59405e+07	6.57339e+07	6.1722e+07	6.6901e+07	6.36791e+07	6.15669e+07	7.34203e+07	6.44695e+07	6.06678e+07	5.26081e+07	6.14891e+07	5.49569e+07	5.50274e+07	7.44749e+07	8.85638e+07	7.1634e+07	6.91873e+07	6.42269e+07
meta_1193	alpha-Camphorene	273.258	770.003	C20H32	4.8101e+06	4.84015e+06	1.02904e+07	1.2592e+07	8.5236e+06	1.19776e+07	4.45994e+06	1.79257e+07	2.3605e+07	1.00069e+07	8.5839e+06	1.89503e+07	1.14905e+07	4.70349e+06	6.0731e+06	8.08431e+06	1.74913e+07	2.10318e+07
meta_1194	ACETARSOL	274.971	129.143	C8H10AsNO5	2.5773e+06	1.72916e+07	1.5239e+07	1.14582e+07	1.69795e+07	1.50886e+07	3.33386e+06	4.07909e+06	1.68608e+07	1.32497e+07	1.73464e+07	3.38045e+06	1.47204e+07	1.32679e+07	1.11479e+07	1.67103e+07	1.3407e+07	1.20828e+07
meta_1195	Brevifolincarboxylic acid	275.007	168.546	C13H8O8	6.89408e+06	6.40339e+06	7.74452e+06	9.62217e+06	1.43815e+07	5.09168e+06	6.52955e+06	7.36293e+06	7.13627e+06	7.52802e+06	7.35589e+06	7.08583e+06	5.98483e+06	7.09194e+06	1.46412e+06	6.57785e+06	5.82905e+06	8.09484e+06
meta_1196	5-chloro-4,6,8-trihydroxy-7-methoxy-3-methyl-3,4-dihydroisochromen-1-one	275.031	435.462	C11H11ClO6	1.26863e+06	1.49539e+06	2.30329e+06	835898	714642	929783	1.37999e+06	2.86477e+06	3.40792e+06	1.40078e+06	1.36507e+06	3.66487e+06	4.0252e+06	6.90794e+06	6.06172e+06	1.48102e+06	5.46793e+06	5.00563e+06
meta_1197	N2-gamma-Glutamylglutamine	275.109	206.199	C10H17N3O6	3.37902e+06	4.12713e+06	4.07687e+06	4.28357e+06	791769	4.1592e+06	4.7455e+06	5.86895e+06	4.58669e+06	5.79524e+06	5.20222e+06	2.33773e+06	377069	3.08953e+06	2.15469e+06	583284	2.49008e+06	2.52469e+06
meta_1198	Nandrolone	275.2	684.526	C18H26O2	9.70417e+07	1.00495e+08	9.47148e+07	9.03335e+07	1.05847e+08	9.15161e+07	3.50865e+07	3.59625e+07	3.60765e+07	3.36922e+07	3.92454e+07	3.79324e+07	4.80795e+07	6.91661e+07	4.43424e+07	5.3475e+07	5.173e+07	4.65828e+07
meta_1199	10-deoxygerfelin	275.275	738	C15H14O5	4.16744e+08	4.37542e+08	6.66398e+08	4.35348e+08	4.48359e+08	7.37221e+08	3.6307e+08	4.41463e+08	2.25961e+08	6.59632e+08	1.14065e+08	8.23679e+08	3.63474e+08	1.07864e+08	1.06441e+08	8.66236e+07	3.40584e+08	3.98523e+08
meta_1200	MLS001066393-01!5,7-Dichlorokynurenic acid monohydrate	275.979	126.034	C10H7Cl2NO4	3.3996e+07	5.24773e+07	3.62298e+07	2.0796e+07	3.40522e+07	4.84394e+07	1.78135e+07	3.11802e+07	2.87235e+07	4.16157e+07	7.39907e+06	1.91472e+07	2.32077e+07	1.87622e+07	3.89634e+07	3.26281e+07	1.33476e+07	3.2881e+07
meta_1201	ebselen	275.992	105.468	C13H9NOSe	3.20302e+07	3.53309e+07	3.38365e+07	4.2906e+07	6.56458e+07	3.80781e+07	5.36191e+07	2.97459e+07	3.58765e+07	8.20508e+07	2.24314e+07	4.7409e+07	7.57973e+07	5.5449e+07	9.10777e+07	6.36467e+07	3.29263e+07	4.10472e+07
meta_1202	4-[(4-chlorophenyl)thio]-1-methyl-1H-pyrazolo[3,4-d]pyrimidine	276.016	495.93	C12H9ClN4S	9.11423e+06	6.90885e+06	1.47705e+07	9.47062e+06	8.80415e+06	8.10403e+06	8.75103e+06	6.3936e+06	8.65434e+06	9.86377e+06	8.79314e+06	1.44141e+07	7.51741e+06	1.00009e+07	8.89317e+06	8.62496e+06	7.31097e+06	8.93025e+06
meta_1203	Aristololactam	276.056	400.127	C17H11NO4	232789	80659.9	51276.1	127675	74248.8	110711	4.325e+06	4.46091e+06	5.19851e+06	5.48739e+06	4.24168e+06	4.11338e+06	6.15798e+06	3.23921e+07	2.75629e+07	2.47393e+07	2.91761e+07	2.98155e+07
meta_1204	4-(2-chloro-6-fluorobenzyl)-3,5-dimethyl-4-prop-2-ynyl-4H-pyrazole	277.091	257.786	C15H14ClFN2	1.00314e+08	1.85716e+08	2.1494e+08	1.02434e+08	1.97476e+08	2.03369e+08	1.09358e+06	2.72255e+06	1.12781e+06	1.02531e+06	2.92803e+06	3.26091e+06	546108	3.54841e+06	563846	493389	527139	663307
meta_1205	Dihydromethysticin	277.102	87.8595	C15H16O5	4.19814e+06	2.03202e+07	4.45532e+06	7.75185e+06	4.25484e+06	2.61897e+07	3.92261e+07	8.73454e+06	3.17583e+07	9.27523e+06	3.3538e+07	2.83146e+07	4.20296e+07	9.42255e+06	6.562e+06	4.10179e+07	4.50243e+07	7.72878e+06
meta_1206	9-OxoODE	277.215	708.774	C18H30O3	1.98065e+07	2.09927e+07	1.90654e+07	1.54849e+07	1.72963e+07	1.79757e+07	8.07449e+06	9.42509e+06	8.83105e+06	1.06131e+07	9.42459e+06	9.25252e+06	2.23235e+06	1.12895e+07	8.65712e+06	7.72194e+06	8.43307e+06	8.79118e+06
meta_1207	Stearidonic acid	277.216	836.143	C18H28O2	9.79226e+07	7.9982e+07	1.13046e+08	7.17443e+07	9.03072e+07	9.5454e+07	3.7164e+07	3.43375e+07	3.28346e+07	3.68997e+07	3.85176e+07	2.93429e+07	7.35365e+07	9.66905e+07	7.13731e+07	7.90967e+07	7.19444e+07	1.08792e+08
meta_1208	Diclofenac	278.007	105.555	C14H11Cl2NO2	2.1134e+07	2.13632e+07	2.87659e+07	1.80279e+07	2.74895e+07	2.54102e+07	1.46597e+07	9.19082e+06	6.91034e+06	2.11821e+07	1.3252e+07	1.47549e+07	6.92573e+06	2.3303e+07	1.15411e+07	7.54753e+06	1.87822e+07	1.54635e+07
meta_1209	T0070907	278.031	106.959	C12H8ClN3O3	4.17557e+07	7.25677e+07	4.31159e+07	6.12922e+07	4.79876e+07	6.43301e+07	3.22016e+07	2.08679e+07	1.70742e+07	5.08183e+07	3.20041e+07	4.47433e+07	3.15979e+07	1.26918e+07	2.57598e+07	1.59548e+07	3.50613e+07	2.29076e+07
meta_1210	Nimesulide reduced	278.07	409.019	C13H14N2O3S	2.79939e+06	3.80572e+06	841731	4.09232e+06	1.18234e+06	859672	645549	3.0801e+06	1.03576e+06	649082	2.79273e+06	567727	2.98882e+06	2.79959e+06	2.41558e+06	540974	475029	536047
meta_1211	(3E)-4-methyl-3-(phenylmethylidene)-2,3,4,5-tetrahydro-1H-1,4-benzodiazepine-2,5-dione	278.101	165.247	C17H14N2O2	9.59408e+06	8.23766e+06	8.95743e+06	1.14141e+07	9.92308e+06	9.26396e+06	3.23723e+07	3.10615e+07	3.49397e+07	2.74196e+07	2.76057e+07	2.9904e+07	2.76493e+07	4.06315e+07	2.65587e+07	2.57369e+07	2.887e+07	2.99885e+07
meta_1212	Esmolol	278.173	761.174	C16H25NO4	1.9556e+07	2.34786e+07	5.31712e+06	1.96171e+07	5.97107e+06	1.27776e+07	1.28199e+07	9.45265e+06	1.20029e+07	8.27338e+06	1.50686e+07	1.20679e+07	3.54945e+06	2.26178e+07	1.79543e+07	4.23242e+06	1.52203e+07	1.8644e+07
meta_1213	6-Paradol	278.184	455.58	C17H26O3	8.98434e+06	2.05068e+06	9.93633e+06	2.39404e+06	9.17402e+06	9.7392e+06	6.171e+06	5.68191e+06	5.20656e+06	6.31421e+06	5.21618e+06	6.17978e+06	6.08797e+06	2.28052e+06	6.93171e+06	3.33707e+06	6.07704e+06	6.02004e+06
meta_1214	Venlafaxine	278.208	812.538	C17H27NO2	2.94364e+07	2.97787e+07	2.64091e+07	2.7551e+07	2.70256e+07	2.73741e+07	2.51411e+07	2.80998e+07	2.78773e+07	2.84876e+07	2.2601e+07	2.70166e+07	2.84803e+07	3.3076e+07	2.72998e+07	3.08255e+07	2.57969e+07	2.55615e+07
meta_1215	MLS000575012-01!	279.069	132.996	C16H12N2O4	2.74945e+07	1.08116e+07	1.0595e+07	1.09398e+07	1.14676e+07	1.09695e+07	1.77269e+07	1.2696e+07	1.53546e+07	1.78656e+07	1.63185e+07	1.42242e+07	1.36682e+07	2.03676e+07	1.86e+07	1.87192e+07	2.06103e+07	4.06277e+06
meta_1216	4-Hydroxy-3-[2-(2-hydroxyphenyl)-2-oxoethyl]-2H-chromen-2-one	279.069	121.001	C17H12O5	4.90941e+06	3.13406e+07	1.38392e+07	2.2247e+07	1.08286e+07	1.97556e+07	2.83476e+07	2.16085e+07	1.96702e+07	1.66974e+07	2.73223e+07	9.77865e+06	1.6455e+07	2.50581e+07	2.99666e+07	2.46986e+07	3.52049e+07	4.63613e+07
meta_1217	Vomitoxin	279.118	462.919	C15H20O6	7.26756e+06	3.00231e+07	8.32529e+06	7.66738e+06	3.57107e+07	8.04954e+06	8.73258e+07	6.87145e+07	8.3904e+07	8.2932e+07	6.89501e+07	7.9655e+07	1.25827e+07	4.6888e+07	4.24969e+07	5.53292e+07	1.1258e+07	5.7295e+07
meta_1218	Gamma-Linolenic acid	279.158	495.924	C18H30O2	1.51546e+07	1.43011e+07	1.51626e+07	1.49712e+07	1.45234e+07	1.42155e+07	1.79983e+07	1.44255e+07	1.52798e+07	1.58082e+07	1.72712e+07	1.69477e+07	1.37741e+07	1.6328e+07	1.30188e+07	1.41027e+07	1.33905e+07	1.54073e+07
meta_1219	Exemestane	279.172	491.397	C20H24O2	9.16338e+06	7.44879e+06	1.06185e+07	9.18729e+06	9.0424e+06	9.26684e+06	9.99512e+06	1.02486e+07	7.99626e+06	8.73969e+06	9.70924e+06	1.00011e+07	5.5462e+06	2.99703e+06	4.01815e+06	4.45381e+06	5.53355e+06	4.20876e+06
meta_1220	MLS002153408-01!TYRPHOSTIN AG 538	280.05	95.7269	C16H11NO5	1.21267e+07	3.97136e+06	6.79813e+06	1.77996e+07	3.12788e+06	1.6e+07	2.79612e+07	3.17176e+07	2.27253e+07	1.9784e+07	2.82161e+07	2.41681e+07	3.84681e+06	1.28518e+07	2.41723e+07	2.04371e+07	7.68828e+06	5.48975e+06
meta_1221	Sibutramine	280.184	451.999	C17H26ClN	5.92169e+06	5.37794e+06	4.78161e+06	8.42249e+06	6.92659e+06	6.23907e+06	5.00174e+06	4.86142e+06	936145	1.11727e+06	4.69596e+06	4.56395e+06	4.50983e+06	6.3224e+06	3.67164e+06	5.0497e+06	6.59811e+06	1.43675e+06
meta_1222	Imipramine	280.19	821.718	C19H24N2	1.48036e+06	1.45576e+06	7.40806e+06	7.78569e+06	8.86584e+06	1.78821e+06	1.917e+06	5.46784e+06	7.6051e+06	1.65813e+06	7.79258e+06	1.50717e+06	7.16799e+06	1.91642e+06	5.43294e+06	7.77259e+06	1.78415e+06	5.50928e+06
meta_1223	3-Iodopropynyl butylcarbamate	280.993	213.089	C8H12INO2	1.4169e+08	1.00256e+08	1.92857e+07	5.25419e+07	8.77028e+07	1.11603e+08	7.20131e+07	1.65138e+08	1.06514e+08	1.25644e+08	3.67073e+07	2.57923e+07	1.98717e+07	6.91136e+07	8.64066e+07	9.79155e+07	7.37282e+07	2.81616e+07
meta_1224	MLS001077329-01!	280.993	239.528	C9H10Cl3N3O	5.54838e+07	1.45512e+07	1.50465e+07	4.30264e+07	1.22034e+07	1.47366e+07	8.37359e+07	7.65544e+07	9.53116e+07	4.065e+07	1.28601e+07	1.41088e+07	4.19982e+07	4.47414e+07	1.70603e+08	1.51495e+07	1.53555e+07	1.14077e+07
meta_1225	PRZ_M282	281.02	44.1522	C11H14Cl3NO	1.04677e+08	1.11477e+08	4.37521e+07	4.33649e+07	4.40334e+07	1.3505e+08	3.7015e+07	7.93769e+07	8.53428e+07	1.48077e+08	1.41431e+08	1.44526e+08	1.51538e+08	9.51185e+07	1.69518e+08	6.87586e+07	3.34215e+07	3.9302e+07
meta_1226	3-amino-4-hydroxyphenyl sulfone	281.061	91.1272	C12H12N2O4S	1.88621e+08	2.14919e+08	2.05087e+08	2.52579e+08	2.35477e+08	1.91909e+08	1.25122e+08	1.50503e+08	1.31181e+08	1.31923e+08	1.30199e+08	1.30001e+08	1.29577e+08	1.08642e+08	1.06651e+08	1.0709e+08	1.26237e+08	1.24212e+08
meta_1227	1-Methyladenosine	281.112	404.707	C11H15N5O4	1.41037e+07	1.15706e+07	1.79057e+07	1.63078e+07	1.62368e+07	1.8181e+07	2.21964e+06	1.98247e+06	1.01642e+07	9.11291e+06	9.39544e+06	2.31052e+06	1.71294e+06	2.63547e+06	1.79072e+06	2.20372e+06	1.90082e+06	8.52379e+06
meta_1228	Linoleic acid	281.136	547.698	C18H32O2	1.18815e+07	1.27124e+07	1.13768e+07	1.40542e+07	1.17544e+07	1.76672e+07	4.3683e+06	4.17568e+06	1.54264e+07	1.52789e+07	1.50047e+07	4.07378e+06	9.94556e+06	1.62085e+07	1.24047e+07	3.32442e+06	1.43296e+07	3.66698e+06
meta_1229	N1-[3-(trifluoromethyl)phenyl]-4-chlorobenzamide	282.024	64.4854	C14H9ClF3NO	410511	622963	4.9147e+06	3.66586e+06	1.85356e+06	4.56929e+06	6.25711e+06	5.60832e+06	5.86572e+06	4.86378e+06	1.88935e+06	1.3231e+06	4.6482e+06	5.39199e+06	4.79685e+06	8.54107e+06	3.64747e+06	1.37333e+06
meta_1230	3-(4-methoxyanilino)-1-(4-methoxyphenyl)prop-2-ene-1-thione	282.085	95.1419	C17H17NO2S	5.1476e+06	8.68462e+06	5.51579e+06	6.39107e+06	5.73528e+06	1.2615e+07	3.58584e+07	2.78973e+07	3.0354e+07	3.75465e+07	2.73165e+07	2.30779e+07	4.50939e+07	3.43692e+07	2.98564e+07	2.3216e+07	5.91425e+06	7.27928e+06
meta_1231	(6Z)-Octadecenoic acid	282.278	785.793	C18H34O2	3.50238e+07	5.27223e+07	3.70184e+07	7.65751e+06	3.61271e+07	3.56331e+07	4.90555e+07	3.8183e+07	6.71756e+06	8.36656e+06	8.98345e+06	4.52568e+07	4.54374e+07	3.22126e+07	5.56426e+07	3.44598e+07	7.31471e+07	3.08954e+07
meta_1232	Oleamide	282.278	827.317	C18H35NO	4.70519e+07	9.08418e+06	7.02206e+06	7.5307e+06	6.24488e+07	2.58485e+07	8.68185e+06	4.99353e+07	3.48196e+07	2.79993e+07	3.28135e+07	3.55197e+07	8.30434e+06	3.28396e+07	2.8806e+07	7.06535e+06	6.83269e+06	2.9589e+07
meta_1233	Sphingosine	282.278	774.28	C18H37NO2	3.75812e+07	3.96282e+07	3.65434e+07	6.95647e+07	3.56871e+07	4.14151e+07	2.91943e+07	2.67992e+07	3.78215e+07	3.41917e+07	6.37123e+07	3.75679e+07	3.30619e+07	2.52703e+07	2.78292e+07	2.5596e+07	2.60722e+07	3.15338e+07
meta_1234	Milnacipran HCl	282.814	80.8196	C15H22N2O.HCl	1.96763e+06	7.87915e+06	1.56356e+06	1.54395e+06	7.04375e+06	7.54882e+06	7.22203e+06	8.08008e+06	1.63453e+06	1.67468e+06	1.27603e+06	1.85084e+06	2.30262e+06	1.80736e+06	8.90266e+06	8.4204e+06	7.60672e+06	7.6222e+06
meta_1235	Demethylwedelolactone	283.021	288.234	C15H8O7	7.20804e+06	7.30024e+06	6.59332e+06	6.65403e+06	7.02218e+06	8.48477e+06	2.69454e+06	1.26448e+06	1.0319e+06	1.33317e+06	945351	1.00438e+06	1.06219e+06	1.64726e+06	1.12077e+06	1.54435e+06	2.48799e+06	1.31224e+06
meta_1236	Qing Hau Sau	283.153	500.851	C15H22O5	3.03106e+06	3.14666e+06	3.285e+06	874642	3.6055e+06	2.53237e+06	4.32767e+06	3.04721e+06	1.16743e+06	4.10772e+06	996085	5.28089e+06	3.97586e+06	5.27122e+06	1.24887e+06	4.90826e+06	3.6062e+06	4.96659e+06
meta_1237	2-Methoxyestrone	283.165	675.321	C19H24O3	266553	430183	312278	572520	395183	301501	428490	408848	376918	313759	395417	390744	193104	289774	190656	345392	181968	95041.2
meta_1238	Oleic acid	283.174	404.832	C18H34O2	3.11449e+07	4.27773e+07	3.41218e+07	3.1865e+07	3.17359e+07	2.84674e+07	1.44619e+07	1.7455e+07	1.94006e+07	1.85074e+07	2.02829e+07	1.66191e+07	1.22737e+07	1.74543e+07	1.32422e+07	1.49461e+07	1.27046e+07	1.31374e+07
meta_1239	Rhein	284.026	72.8572	C15H8O6	4.60977e+06	4.83837e+06	2.65005e+07	2.69533e+07	1.92799e+07	3.94987e+06	5.88354e+06	7.3444e+06	7.70785e+06	6.59895e+06	2.28026e+07	2.29741e+07	3.63133e+06	3.28859e+07	2.23732e+07	7.21689e+06	1.85554e+07	5.73523e+06
meta_1240	N2-Phenyl-3-methylbenzo[b]thiophene-2-carbothioamide	284.057	580.563	C16H13NS2	3.92027e+06	3.98977e+06	5.17431e+06	3.71414e+06	3.5398e+06	3.94238e+06	3.6656e+06	3.15763e+06	3.86518e+06	4.80005e+06	4.63802e+06	3.96583e+06	1.64741e+06	4.58041e+06	3.17769e+06	4.00785e+06	8.51957e+06	3.01873e+06
meta_1241	Guanosine	284.098	198.445	C10H13N5O5	1.89983e+08	1.75069e+08	1.86874e+08	1.86994e+08	2.01316e+08	1.88095e+08	1.52735e+08	1.35369e+08	1.33834e+08	1.57037e+08	1.43559e+08	1.52366e+08	1.18651e+08	1.7637e+08	1.20573e+08	1.25809e+08	1.30987e+08	1.23733e+08
meta_1242	Androsta-1,4-diene-3,17-dione	284.169	312.418	C19H24O2	4.09792e+06	4.28046e+06	3.04095e+06	3.75765e+06	4.96567e+06	4.0761e+06	2.81235e+06	2.33103e+06	2.84108e+06	2.92647e+06	2.90062e+06	2.2155e+06	1.92782e+06	2.88897e+06	1.61416e+06	2.66195e+06	2.98681e+06	1.01192e+06
meta_1243	Retinal	284.218	518.658	C20H28O	2.40824e+07	6.79747e+06	6.63689e+06	2.88298e+07	2.84119e+07	2.39212e+07	7.90097e+06	2.68168e+07	2.4635e+07	2.37501e+07	7.63695e+06	3.16886e+07	2.83282e+07	2.82394e+07	2.61158e+07	2.80026e+07	2.65278e+07	3.13461e+07
meta_1244	Octadecanamide	284.294	793.486	C18H37NO	5.56647e+07	7.24696e+07	7.0162e+07	8.33577e+07	1.84998e+07	1.30321e+07	1.51587e+07	2.15459e+07	6.20154e+07	1.24897e+08	7.62119e+07	1.11506e+08	9.05481e+07	1.31754e+07	2.50757e+08	6.58877e+07	1.53575e+07	1.04069e+08
meta_1245	trans-N-p-coumaroyl tyramine	284.329	828.817	C17H17NO3	9.86691e+07	1.02301e+08	1.03667e+08	8.83088e+07	9.16482e+07	9.21542e+07	9.3882e+07	8.16063e+07	1.06928e+08	1.00221e+08	7.10437e+07	1.05438e+08	1.38221e+08	1.44078e+08	9.03586e+07	1.08154e+08	9.6196e+07	1.20535e+08
meta_1246	Ellagic acid	285	134.849	C14H6O8	2.30952e+06	2.4963e+06	1.16383e+07	2.02951e+06	1.10418e+07	2.27409e+06	1.62648e+06	5.15302e+06	1.92983e+06	6.91849e+06	6.19101e+06	1.8281e+06	1.60131e+06	3.4737e+06	6.4811e+06	8.00153e+06	6.04883e+06	4.63762e+06
meta_1247	Sphingosine Kinase Inhibitor 2	285.016	199.67	C15H11ClN2OS	2.02122e+07	1.96328e+07	1.90114e+07	1.65635e+07	1.68354e+07	2.27689e+07	1.92028e+07	1.86191e+07	1.64607e+07	2.00079e+07	1.96996e+07	2.06098e+07	1.41565e+07	1.90453e+07	2.06316e+07	1.72516e+07	1.0732e+07	1.58451e+07
meta_1248	Sulfaclozine	285.023	72.8685	C10H9ClN4O2S	5.26877e+06	2.00089e+07	2.18372e+07	2.96876e+07	2.07661e+07	4.74282e+06	2.24313e+07	2.19355e+07	2.88143e+07	3.07308e+07	2.49094e+07	2.972e+07	7.97922e+06	9.22551e+06	2.84212e+07	7.69398e+06	6.99656e+06	6.54503e+06
meta_1249	Probenecid	285.101	198.287	C13H19NO4S	1.61753e+07	1.61126e+07	1.73256e+07	1.67301e+07	1.92872e+07	1.66201e+07	9.46537e+06	1.18922e+07	1.41555e+07	1.30051e+07	1.26531e+07	1.23005e+07	1.03786e+07	1.67042e+07	1.13217e+07	1.07975e+07	1.16522e+07	1.20005e+07
meta_1250	Vidarabine	285.11	506.601	C10H13N5O4. H2O	6.85568e+06	1.73558e+06	2.02113e+06	7.28602e+06	7.21984e+06	5.5855e+06	5.10224e+06	7.09266e+06	7.12611e+06	1.7981e+06	5.71098e+06	2.16759e+06	1.00668e+06	977662	1.03014e+06	750797	872778	838270
meta_1251	NP-007953	285.168	493.942	C15H24O5	5.56787e+06	1.27814e+06	5.17205e+06	6.33939e+06	1.39493e+06	6.72959e+06	9.50628e+06	9.65383e+06	9.54843e+06	7.71283e+06	1.54299e+07	1.30884e+07	6.25997e+06	9.83545e+06	6.8345e+06	7.23186e+06	6.72433e+06	8.56262e+06
meta_1252	(-)-Maackiain	285.266	506.303	C16H12O5	4.37765e+06	776009	858985	1.07132e+06	915338	923007	2.41709e+06	444999	3.66281e+06	965843	717709	584889	684060	555500	678551	2.85497e+06	787543	736835
meta_1253	Tri-allate	285.992	265.365	C10H16Cl3NOS	1.76384e+07	1.77063e+07	1.66554e+07	1.21955e+07	1.37916e+07	1.47965e+07	3.08747e+06	2.34512e+06	3.99024e+06	2.89882e+06	2.45409e+06	1.30483e+06	1.88207e+06	2.16123e+06	574557	402163	239021	393232
meta_1254	Kaempferol	286.039	366.948	C15H10O6	3.40102e+07	3.19921e+07	2.68721e+07	3.71971e+07	3.47375e+07	3.2111e+07	1.19962e+07	1.15898e+07	1.21485e+07	3.46737e+06	3.23359e+06	1.40523e+07	9.98975e+06	1.26363e+07	2.87229e+06	2.48288e+06	2.96852e+06	2.86722e+06
meta_1255	N-Glucosylnicotinate	286.09	97.0427	C12H16NO7	9.46337e+07	7.45336e+07	7.99663e+07	9.86227e+07	2.51964e+07	2.81642e+07	8.83817e+07	1.14926e+08	9.68062e+07	1.30656e+08	3.43928e+07	1.16618e+08	1.05402e+08	1.1996e+08	2.77996e+07	2.24707e+07	3.54244e+07	1.22669e+08
meta_1256	NP-011878	286.175	322.899	C15H26O5	4.71788e+07	5.20079e+07	4.59606e+07	4.09847e+07	4.00546e+07	5.02602e+07	2.34616e+07	2.27449e+07	2.19997e+07	2.07905e+07	2.67149e+07	2.08505e+07	8.1038e+06	2.87044e+06	7.81279e+06	8.06504e+06	1.98957e+06	9.1648e+06
meta_1257	N1,N12-Diacetylspermine	286.236	689.331	C14H30N4O2	2.6625e+06	1.30927e+07	2.57533e+06	7.29776e+06	2.52036e+06	1.15686e+07	1.15893e+07	1.07177e+07	1.36463e+07	1.41312e+07	1.13534e+07	1.13016e+07	1.39799e+07	3.5863e+06	4.36274e+06	1.22927e+07	1.19391e+07	1.07989e+07
meta_1258	Cladribine	286.69	387.262	C10H12ClN5O3	8.63361e+06	7.80535e+06	8.6011e+06	8.75938e+06	1.97527e+06	7.95071e+06	4.66609e+06	4.42778e+06	4.18249e+06	1.41396e+06	4.38913e+06	1.60775e+06	342182	2.35149e+06	1.91416e+06	396397	2.71297e+06	1.81398e+06
meta_1259	Fisetin	287.053	523.364	C15H10O6	2.23349e+08	2.27005e+08	2.43338e+08	2.3215e+08	2.37902e+08	2.42503e+08	2.79851e+08	2.39861e+08	2.88466e+08	2.76909e+08	3.30172e+08	3.47408e+08	7.58828e+07	1.24555e+08	6.97322e+07	9.73083e+07	1.00401e+08	1.10068e+08
meta_1260	Dihydrooroxylin	287.091	651.574	C16H14O5	1.01346e+09	1.14523e+09	9.42484e+08	9.19973e+08	9.80493e+08	1.08677e+09	1.84083e+08	1.87979e+08	1.83023e+08	2.13949e+08	1.56061e+08	2.10037e+08	1.06919e+08	1.49423e+08	1.04555e+08	1.32987e+08	1.21324e+08	1.24206e+08
meta_1261	Licochalcone B	287.094	285.359	C16H14O5	1.23585e+07	1.28492e+07	1.29421e+07	1.15289e+07	1.22554e+07	1.28311e+07	8.26927e+06	8.72899e+06	8.83325e+06	8.20041e+06	9.43558e+06	8.31907e+06	2.39202e+06	1.32485e+07	9.99521e+06	9.58001e+06	1.11644e+07	1.03409e+07
meta_1262	Myclobutanil	288.107	210.016	C15H17ClN4	5.40963e+06	1.52363e+06	5.78268e+06	6.23793e+06	5.51054e+06	5.76472e+06	3.16084e+06	882173	3.91811e+06	893503	745028	4.43707e+06	714022	4.68552e+06	4.29164e+06	764303	4.51312e+06	4.58446e+06
meta_1263	Imazamethabenz-methyl	288.144	419.398	C16H20N2O3	5.8458e+06	4.05596e+06	5.92585e+06	4.08161e+06	3.20855e+06	751470	7.6361e+06	7.38357e+06	6.5505e+06	9.0013e+06	7.48485e+06	7.80273e+06	3.84507e+06	5.24653e+06	778471	4.42946e+06	806311	7.02446e+06
meta_1264	C17-Sphinganine	288.289	743.503	C17H37NO2	2.16188e+09	2.34217e+09	1.99362e+09	2.17995e+09	2.20684e+09	2.05841e+09	2.10516e+09	2.06848e+09	2.54757e+09	1.94976e+09	2.42575e+09	2.12672e+09	2.5093e+09	9.57379e+08	2.20533e+09	2.17929e+09	2.28299e+09	2.33898e+09
meta_1265	MLS001076686-01!Tizanidine hydrochloride64461-82-1	288.988	123.569	C9H9Cl2N5S	2.87702e+06	2.70055e+06	3.05349e+06	6.36811e+06	1.06572e+07	1.07685e+07	2.2954e+06	6.32815e+06	9.96625e+06	1.12536e+07	1.7431e+07	1.16506e+07	1.04912e+07	9.40255e+06	8.73147e+06	1.04379e+07	8.27121e+06	9.74013e+06
meta_1266	2-[(2-chlorobenzyl)sulfanyl]-4,6-dimethylnicotinonitrile	289.055	105.325	C15H13ClN2S	3.93607e+07	9.07178e+07	5.02463e+07	9.41907e+07	4.84999e+07	5.85487e+07	6.68684e+07	6.22268e+07	1.31059e+08	6.94664e+07	6.63106e+07	7.75826e+07	1.02044e+08	1.24876e+08	1.49307e+08	6.12286e+07	1.57955e+08	7.12205e+07
meta_1267	Eriodictyol	289.069	562.149	C15H12O6	1.0967e+07	9.80869e+06	9.85335e+06	1.1546e+07	1.10028e+07	1.156e+07	2.90909e+06	1.1212e+07	1.1629e+07	1.27169e+07	1.26509e+07	1.28971e+07	9.03314e+06	1.1476e+07	7.75184e+06	2.36704e+06	2.11438e+06	2.04674e+06
meta_1268	Testosterone	289.069	461.695	C19H28O2	1.41916e+06	1.41227e+06	6.12475e+06	1.46813e+06	6.41876e+06	1.39757e+06	1.16107e+06	1.28122e+06	1.1427e+06	4.66638e+06	1.23335e+06	1.17186e+06	2.72682e+06	1.52908e+06	1.24274e+06	1.30144e+06	3.91619e+06	4.06662e+06
meta_1269	Fluconazole	289.096	651.534	C13H12F2N6O	1.18513e+07	4.51512e+06	3.27303e+06	1.39264e+07	4.17134e+06	1.39495e+07	526299	838766	2.19403e+06	711473	576388	1.66351e+06	1.3514e+06	766501	550809	478930	561997	542787
meta_1270	SDS	289.142	786.422	C12H25O4S. Na	1.83453e+07	1.73657e+07	1.82288e+07	1.47755e+07	1.01344e+07	9.55322e+06	1.40066e+07	2.20279e+07	1.93091e+07	1.97889e+07	2.13713e+07	2.1904e+07	1.75423e+07	1.04077e+07	2.10557e+07	1.35263e+07	1.98684e+07	1.15803e+07
meta_1271	Dehydroepiandrosterone	289.164	467.353	C19H28O2	1.13284e+07	9.85331e+06	2.163e+07	2.59994e+06	1.85167e+07	1.84131e+07	7.08557e+07	7.58919e+07	2.18627e+07	6.23291e+07	7.93334e+07	7.65194e+07	7.54559e+07	2.87973e+07	2.16572e+07	1.94696e+07	2.35938e+07	7.24981e+07
meta_1272	diazoxon	289.291	743.503	C12H21N2O4P	3.68233e+08	4.09176e+08	3.5317e+08	3.23054e+08	3.72972e+08	2.85225e+08	3.64539e+08	3.44999e+08	4.13491e+08	3.69368e+08	1.13792e+08	3.71615e+08	3.85238e+08	4.486e+08	3.69859e+08	3.99369e+08	3.62547e+08	3.34798e+08
meta_1273	Ophthalmic acid	289.994	200.926	C11H19N3O6	4.05918e+07	3.8783e+07	3.2739e+07	3.65978e+07	3.82205e+07	4.39812e+07	4.00652e+07	2.94146e+07	1.56275e+07	4.05187e+07	3.36869e+07	3.11969e+07	1.71931e+07	3.87126e+07	3.47287e+07	3.10915e+07	2.39101e+07	3.72081e+07
meta_1274	2-furaldehyde 2-(5-methyl-2,4-dinitrophenyl)hydrazone	290.063	95.9824	C12H10N4O5	4.96305e+07	7.25209e+07	5.92165e+07	5.10684e+07	7.09149e+07	4.79687e+07	3.35576e+07	4.1197e+07	3.95768e+07	3.77273e+07	3.65678e+07	2.99164e+07	3.27819e+07	3.40967e+07	3.49203e+07	2.0883e+07	3.84711e+07	3.38897e+07
meta_1275	Glutathione	290.076	106.436	C10H17N3O6S	4.8692e+07	4.46087e+07	5.05653e+07	4.977e+07	5.41088e+07	5.99591e+07	7.67888e+07	5.02967e+07	1.8474e+07	1.90977e+07	1.33188e+08	8.2058e+07	6.35958e+07	5.76876e+07	1.45547e+08	4.95195e+07	1.07134e+08	8.11806e+07
meta_1276	L-N-(1H-Indol-3-ylacetyl)aspartic acid	290.093	92.6924	C14H14N2O5	4.37925e+07	3.25155e+07	2.19702e+07	2.11254e+07	1.88842e+07	1.99579e+07	7.74764e+07	9.19328e+07	8.54247e+07	7.64358e+07	9.18722e+07	7.14053e+07	1.06875e+08	8.37044e+07	9.5763e+07	7.83503e+07	1.06052e+08	8.29449e+07
meta_1277	Ebselen Oxide	290.979	168.74	C13H9NO2Se	8.09839e+06	8.52984e+06	9.29799e+06	9.82546e+06	8.03667e+06	1.0297e+07	1.00452e+07	1.00312e+07	8.42181e+06	1.08573e+07	1.08088e+07	8.82716e+06	6.25024e+06	9.38095e+06	7.26064e+06	8.84749e+06	4.96487e+06	6.79512e+06
meta_1278	Thiamethoxam	291.019	121.51	C8H10ClN5O3S	3.36137e+07	5.94298e+07	3.68407e+07	5.79013e+07	3.96199e+07	3.7672e+07	4.01782e+07	7.88539e+07	7.01226e+07	7.41928e+07	8.27877e+07	7.40643e+07	4.52368e+07	3.44142e+07	6.26967e+07	6.44124e+07	3.43952e+07	6.41944e+07
meta_1279	5-bromo-N-(4,5-dihydro-1H-imidazol-2-yl)quinoxalin-6-amine	291.019	106.638	C11H10BrN5	1.93208e+07	5.39191e+06	2.01915e+07	5.9692e+06	2.2022e+07	6.02443e+06	2.64561e+07	7.71612e+06	7.3944e+06	6.60809e+06	8.01971e+06	8.14477e+06	2.28538e+07	1.97862e+07	5.40677e+06	6.50638e+06	2.34706e+07	7.54251e+06
meta_1280	Epicatechin	291.085	460.464	C15H14O6	1.70947e+07	1.28425e+07	1.86588e+07	1.56231e+07	1.68852e+07	1.22847e+07	1.95424e+07	1.85047e+07	1.97997e+07	1.98958e+07	1.76337e+07	2.03939e+07	2.11248e+07	2.20353e+07	1.56745e+07	1.85437e+07	1.67181e+07	1.91015e+07
meta_1281	Warfarin	291.096	538.804	C19H16O4	8.82834e+07	4.06918e+08	3.70896e+08	1.45707e+08	9.87022e+07	1.12205e+08	3.72785e+08	4.18283e+08	3.91722e+08	3.59265e+08	1.26308e+08	4.05494e+08	6.93993e+07	1.44049e+08	8.99247e+07	3.0679e+08	1.12175e+08	1.19848e+08
meta_1282	Obscurolide A1	291.105	92.4339	C15H17NO5	6.27454e+06	1.59349e+07	1.43267e+07	7.34352e+06	5.72416e+06	5.98241e+06	1.01077e+07	5.08058e+06	8.77164e+06	1.12659e+07	1.18977e+07	5.1673e+06	1.44141e+07	1.2009e+07	7.02078e+06	3.64287e+06	1.22889e+07	1.48271e+07
meta_1283	Androsterone	291.194	764.091	C19H30O2	1.30335e+07	1.47379e+07	1.38744e+07	1.24776e+07	2.63785e+06	8.2495e+06	1.3314e+07	1.42485e+07	3.02738e+07	1.1701e+07	1.81219e+07	1.72844e+07	1.59973e+07	1.95401e+07	1.66722e+07	1.6146e+07	2.00858e+07	1.73581e+07
meta_1284	Terbinafine	291.195	823.143	C21H25N	1.2321e+06	3.86607e+06	1.17393e+07	1.11334e+06	4.95873e+06	888604	8.0265e+06	1.46327e+07	5.88111e+06	1.7207e+06	1.83205e+06	6.99369e+06	5.28718e+06	1.02305e+07	7.48073e+06	7.36285e+06	7.64991e+06	7.6014e+06
meta_1285	Sclareol	291.269	742.408	C20H36O2	1.27208e+07	1.13144e+07	3.28075e+06	2.90716e+06	1.01485e+07	1.78563e+07	6.72259e+06	5.40534e+06	3.07161e+06	8.84883e+06	8.09915e+06	1.33724e+07	7.81329e+06	8.32429e+06	6.0896e+06	1.12097e+07	9.58219e+06	2.39911e+06
meta_1286	(1S,2S,8aR)-1-[(3Z)-5-hydroxy-3-methylpent-3-en-1-yl]-2,5,5,8a-tetramethyl-decahydronaphthalen-2-ol	291.27	682.537	C20H36O2	5.41896e+06	1.59444e+06	3.64342e+06	1.25482e+06	2.7242e+06	4.21348e+06	4.41617e+06	4.05374e+06	4.18976e+06	6.58888e+06	4.03114e+06	4.44208e+06	4.88592e+06	1.65624e+06	3.94583e+06	4.22558e+06	6.0099e+06	1.11033e+06
meta_1287	PRZ_M310	291.995	201.067	C12H14Cl3NO2	1.76994e+07	1.51589e+07	8.21822e+06	1.03988e+07	1.60386e+07	2.11398e+07	1.62759e+07	8.26151e+06	3.31825e+06	1.59377e+07	1.46014e+07	1.45553e+07	3.03983e+06	1.62327e+07	1.70513e+07	1.33988e+07	1.20899e+07	4.59475e+06
meta_1288	Fenthion-sulfone	293.007	107.847	C10H15O5PS2	7.36681e+06	3.36349e+07	2.82347e+07	6.79908e+06	6.59861e+06	2.79903e+07	6.98662e+06	3.10529e+07	6.89379e+06	2.5183e+07	2.90215e+07	7.96726e+06	2.83738e+07	1.37619e+07	2.96429e+07	2.30589e+07	6.13276e+06	3.15021e+07
meta_1289	Sulfadoxine	293.061	96.1756	C12H14N4O4S	1.11821e+07	1.9611e+07	1.47194e+07	1.55773e+07	4.02255e+06	2.03364e+07	1.80741e+07	1.1504e+07	3.81593e+06	1.57035e+07	3.36148e+06	1.73058e+07	1.17709e+07	2.02103e+07	4.90785e+06	1.03261e+07	1.71932e+07	1.41413e+07
meta_1290	Demethylcitalopram	293.146	519.334	C19H19FN2O	8.03881e+06	1.76568e+06	6.09464e+06	8.10445e+06	7.03102e+06	1.71593e+06	992321	3.11144e+06	3.162e+06	2.06991e+06	926055	3.79906e+06	647501	1.13019e+06	787531	3.77703e+06	788519	739323
meta_1291	4-hydroxy-6-[2-(2-methyl-1,2,4a,5,6,7,8,8a-octahydronaphthalen-1-yl)ethyl]oxan-2-one	293.21	684.501	C18H28O3	8.77202e+07	9.2667e+07	8.2413e+07	6.92624e+07	9.68021e+07	8.34796e+07	3.39699e+07	3.55411e+07	3.77074e+07	2.67826e+07	3.05352e+07	3.58714e+07	4.14299e+07	6.47723e+07	4.23653e+07	4.9146e+07	5.03547e+07	3.89655e+07
meta_1292	(2E,4Z,7Z,8E)-Colnelenic acid	293.21	775.128	C18H28O3	4.87341e+06	2.19603e+07	2.45594e+07	1.99008e+07	2.1022e+07	2.00495e+07	1.06745e+07	9.80162e+06	8.37098e+06	1.07923e+07	2.67516e+06	9.26413e+06	1.53662e+07	1.59441e+07	2.71694e+06	3.04507e+06	1.34828e+07	1.42466e+07
meta_1293	5-HYDROXY DICLOFENAC	294.001	105.909	C14H11Cl2NO3	1.1895e+07	1.9108e+07	7.7025e+06	7.88563e+06	2.6046e+07	7.92305e+06	7.38917e+07	7.31639e+07	6.4045e+07	9.26195e+06	6.98508e+07	3.52171e+07	7.14245e+07	3.25193e+07	2.59512e+07	1.0681e+07	1.05441e+08	3.64356e+07
meta_1294	Dehydronuciferine	294.154	168.814	C19H19NO2	5.30615e+06	5.89047e+06	6.51047e+06	5.97748e+06	4.48954e+06	4.17195e+06	283076	274095	1.70891e+06	468706	354966	444897	136769	2.70433e+06	82893.6	299005	440368	564555
meta_1295	N2,N2-Dimethylguanosine	294.278	782.283	C12H17N5O5	1.92073e+07	1.26773e+07	1.51766e+07	1.53366e+07	1.30322e+07	1.6773e+07	1.42101e+07	1.56369e+07	1.21894e+07	8.48978e+06	1.67806e+07	2.54258e+06	2.90673e+06	2.01671e+07	1.47087e+07	1.29834e+07	3.00023e+06	1.25287e+07
meta_1296	Acetyl-sulfamethoxazole	295.059	469.937	C12H13N3O4S	1.07586e+07	2.31248e+06	9.41538e+06	8.57108e+06	1.00709e+07	1.01225e+07	1.14439e+07	9.11674e+06	1.1784e+07	1.10211e+07	1.27083e+07	1.27436e+07	1.23045e+07	1.50917e+07	1.1165e+07	1.12405e+07	1.25392e+07	1.17589e+07
meta_1297	1-(2-methyl-6-{[(2S,3R,4S,5S,6R)-3,4,5-trihydroxy-6-(hydroxymethyl)oxan-2-yl]oxy}phenyl)ethan-1-one	295.112	97.9824	C15H20O7	2.14455e+08	2.15291e+08	1.96258e+08	2.01948e+08	1.66426e+08	2.24384e+08	1.90312e+08	1.9449e+08	1.68445e+08	2.07784e+08	2.14195e+08	1.60569e+08	1.40891e+08	1.65489e+08	1.75468e+08	1.29967e+08	1.81579e+08	1.68132e+08
meta_1298	13-L-Hydroperoxylinoleic acid	295.226	814.663	C18H32O4	2.13196e+07	1.96652e+07	2.3311e+07	2.00659e+07	1.98077e+07	1.95984e+07	6.77152e+07	4.98266e+07	2.34197e+07	1.51194e+07	1.38308e+07	1.59902e+07	1.41485e+07	1.99575e+07	1.72791e+07	2.15859e+07	1.95018e+07	1.35918e+07
meta_1299	Laetanine	296.132	96.3344	C18H19NO4	2.75755e+07	2.86339e+07	3.19999e+07	2.58044e+07	2.30587e+07	1.79932e+07	1.42793e+07	2.14751e+07	7.16547e+06	1.95233e+07	1.46782e+07	6.43216e+06	7.51448e+06	8.57979e+06	1.84936e+07	1.87393e+07	9.01439e+06	6.85235e+06
meta_1300	Sumatriptan	296.146	746.856	C14H21N3O2S	2.92564e+07	6.81981e+07	6.71031e+07	5.47921e+07	5.30681e+07	4.80374e+07	1.22576e+07	3.58917e+07	1.97045e+07	3.2783e+07	1.36566e+07	3.54438e+07	2.26572e+07	1.07512e+07	4.20846e+07	1.14089e+07	3.36153e+07	1.13253e+07
meta_1301	Nuciferine	296.169	400.062	C19H21NO2	1.32866e+06	4.69541e+06	1.23378e+06	4.02929e+06	1.21695e+06	4.46641e+06	6.96466e+06	1.24722e+07	4.70122e+06	6.74327e+06	4.23555e+06	5.12731e+06	3.75997e+06	3.73572e+06	1.0258e+06	9.34396e+06	3.80983e+06	802475
meta_1302	Indican	296.22	758.827	C14H17NO6	2.08232e+07	1.33718e+07	3.27952e+07	1.31542e+07	2.07121e+07	1.33266e+07	5.39168e+06	4.15936e+07	1.94434e+07	2.87217e+07	6.33763e+06	7.40653e+06	4.76634e+07	3.95883e+07	6.9079e+07	6.9135e+07	4.97391e+07	5.65254e+07
meta_1303	9,10-Epoxyoctadecenoic acid	296.228	708.807	C18H32O3	1.79687e+06	6.345e+06	5.29997e+06	1.49722e+06	6.24033e+06	6.65217e+06	852992	2.68392e+06	2.86312e+06	858715	2.18379e+06	3.05644e+06	821255	3.38483e+06	2.6145e+06	2.2595e+06	717377	3.81856e+06
meta_1304	Hydrochlorothiazide	296.968	73.9661	C7H8ClN3O4S2	1.0593e+08	1.10251e+08	3.04679e+07	6.88093e+07	2.94097e+07	4.48136e+07	1.03018e+08	2.86113e+07	1.14857e+08	2.93949e+07	7.5073e+07	1.03322e+08	1.08408e+08	1.15976e+08	2.80191e+07	9.12955e+07	2.79951e+07	8.98921e+07
meta_1305	PRZ_M298	297.009	199.398	C11H14Cl3NO2	3.53518e+06	2.99797e+06	4.04304e+06	3.13527e+06	3.82566e+06	4.57163e+06	4.07565e+06	3.41328e+06	2.04692e+06	3.11298e+06	3.1046e+06	2.60239e+06	914860	5.70688e+06	3.84873e+06	3.97622e+06	2.70726e+06	2.9003e+06
meta_1306	9,10-DHOME	297.232	826.55	C18H34O4	9.59491e+07	2.98672e+07	3.63984e+07	1.59765e+07	5.90461e+07	3.89449e+07	5.06683e+07	2.22461e+07	5.121e+07	2.55033e+07	1.03729e+08	9.23695e+07	9.54616e+07	1.33017e+08	1.07942e+08	7.05759e+07	2.1133e+08	2.31726e+08
meta_1307	12,13-DHOME	297.232	789.577	C18H34O4	4.81835e+07	4.17375e+07	1.44353e+07	5.97132e+06	3.17518e+07	2.5133e+07	3.83833e+07	7.84449e+06	5.82054e+07	9.35056e+06	3.62963e+07	2.545e+07	5.25102e+07	8.76957e+07	4.42924e+07	6.20358e+07	5.8776e+07	2.88352e+07
meta_1308	5-[5-(ethylsulfonyl)-2-hydroxyanilino]-5-oxopentanoic acid	298.062	106.348	C13H17NO6S	1.42864e+08	1.76103e+08	1.68073e+08	2.73856e+08	1.90465e+08	3.64548e+08	2.53357e+08	2.64294e+08	2.51662e+08	2.90721e+08	2.71239e+08	2.90068e+08	2.38873e+08	2.32054e+08	2.64136e+08	2.59061e+08	3.36538e+08	4.66897e+08
meta_1309	3-[3,5-bis(trifluoromethyl)phenyl]-N'-hydroxyprop-2-enimidamide	298.06	95.6051	C11H8F6N2O	9.07804e+07	9.03367e+07	1.03633e+08	2.52402e+07	8.21468e+07	2.43786e+07	1.54643e+08	4.27856e+07	3.80222e+07	1.4351e+08	1.34474e+08	3.44716e+07	1.27599e+08	3.13765e+07	1.62805e+08	1.11191e+08	1.5387e+08	4.18134e+07
meta_1310	Flusilazole	298.091	366.672	C16H15F2N3Si	1.69529e+07	1.58625e+07	1.50199e+07	1.71342e+07	3.25496e+06	4.38613e+06	9.92389e+06	2.53003e+06	1.14333e+07	9.83561e+06	3.37778e+06	1.40426e+07	1.17979e+07	3.22054e+06	3.01256e+06	2.5355e+06	3.51155e+06	2.47805e+06
meta_1311	Trimeprazine	298.149	299.434	C18H22N2S	2.77353e+07	2.56129e+07	2.47839e+07	2.36264e+07	2.0948e+07	2.34651e+07	3.30118e+07	2.7723e+07	2.95078e+07	2.84599e+07	2.49773e+07	3.8049e+07	1.51887e+07	1.69756e+07	1.63818e+07	1.56406e+07	1.60461e+07	1.55565e+07
meta_1312	1,7-bis(4-hydroxyphenyl)-3-heptanone	298.162	547.819	C19H22O3	4.54706e+06	5.22046e+06	1.60803e+06	5.00161e+06	5.80385e+06	4.00403e+06	1.8581e+06	6.64727e+06	5.86172e+06	5.12577e+06	6.17461e+06	5.74566e+06	1.41542e+06	5.48561e+06	5.70433e+06	4.52919e+06	4.79129e+06	4.71415e+06
meta_1313	NCGC00381331-01_C16H26O5_Pentanoic acid, 3-methyl-, 5-hydroxy-3-(hydroxymethyl)-6-(1-methylethyl)-2-oxo-3-cyclohexen-1-yl ester	298.175	495.9	C16H26O5	4.23975e+06	2.13308e+06	3.82967e+06	2.50087e+06	3.50978e+06	2.08595e+06	3.74927e+06	2.82041e+06	3.73154e+06	5.37052e+06	5.31769e+06	4.39206e+06	3.3764e+06	4.87551e+06	3.48067e+06	4.3473e+06	3.70254e+06	4.15839e+06
meta_1314	Isopentenyl pyrophosphate triammonium salt solution	298.345	833.13	C5H21N3O7P2	1.1664e+08	9.52709e+07	9.69126e+07	1.04943e+08	8.30799e+07	9.24239e+07	5.01243e+08	4.26082e+08	4.58735e+08	5.1553e+08	3.93682e+08	5.22617e+08	2.17676e+08	2.08298e+08	1.79364e+08	1.73985e+08	1.19923e+08	1.96287e+08
meta_1315	Potassium;(3,4,5,6-tetrahydroxyoxan-2-yl)methyl hydrogen phosphate	298.992	651.702	C6H12KO9P	4.21509e+06	4.1085e+06	860723	2.95012e+06	3.90491e+06	3.74647e+06	1.75454e+07	2.2324e+07	1.77289e+07	1.63836e+07	1.55646e+07	1.79052e+07	8.87117e+06	3.16657e+06	1.04137e+07	3.2142e+06	2.68401e+06	1.12541e+07
meta_1316	[(2R,3S,4R,5S)-3,4,5-trihydroxyoxan-2-yl]methyl 3,4,5-trihydroxybenzoate	299.069	105.375	C13H16O9	2.57294e+08	1.52616e+08	1.44117e+08	2.75067e+08	2.67905e+08	2.79156e+08	9.83945e+07	1.02658e+08	1.21143e+08	9.81492e+07	9.91999e+07	1.60466e+08	7.6345e+07	7.20276e+07	1.73234e+08	1.57803e+08	1.42591e+08	9.82681e+07
meta_1317	Phosphamidon	299.072	258.743	C10H19ClNO5P	9.32404e+07	7.77259e+07	7.72899e+07	7.60178e+07	8.63841e+07	7.23422e+07	256767	186624	89352.7	139512	141310	171716	47614.7	290542	0	0	0	42234.2
meta_1318	(2S,3R,4S,5S,6R)-2-(3,4-dimethoxyphenoxy)-6-(hydroxymethyl)oxane-3,4,5-triol	299.108	715.256	C14H20O8	1.42428e+07	1.72981e+07	1.95033e+07	1.8032e+07	4.743e+06	1.86056e+07	1.63358e+07	2.05195e+07	1.71649e+07	4.56503e+06	1.62536e+07	1.49925e+07	1.67411e+07	4.15759e+06	1.45974e+07	1.94528e+07	4.88433e+06	1.63398e+07
meta_1319	Codeine	299.16	553.577	C18H21NO3	2.37173e+06	343857	347299	405129	210430	362081	326042	318851	274902	308907	246594	2.45843e+06	151889	146467	254367	85274.5	36760.9	40504.5
meta_1320	Nonadecanoic acid	299.296	821.718	C19H38O2	1.39782e+06	1.08771e+06	1.00801e+07	3.35994e+06	1.19363e+06	982210	3.26921e+06	1.05886e+06	1.42715e+06	2.38759e+06	1.09029e+06	732897	1.13787e+06	1.04099e+06	1.98327e+06	1.25307e+06	4.75456e+06	5.2209e+06
meta_1321	Nialamide	299.349	833.203	C16H18N4O2	5.84145e+06	5.50066e+06	2.09434e+07	5.07289e+06	4.68554e+06	4.98051e+06	2.3823e+07	1.99183e+07	2.25295e+07	8.02452e+07	6.4719e+07	2.58605e+07	4.27775e+07	4.05347e+07	3.32319e+07	3.67744e+07	2.15227e+07	3.64211e+07
meta_1322	MMV676377	299.971	317.074	C13H8BrN3O2	6.50321e+06	5.83668e+06	5.05901e+06	4.8012e+06	6.77332e+06	5.62111e+06	5.09372e+06	4.29104e+06	4.50663e+06	5.83276e+06	4.63238e+06	5.43795e+06	4.29372e+06	4.01015e+06	1.3425e+06	4.65049e+06	905455	4.43045e+06
meta_1323	4-[4-(4-Fluorophenoxy)-5-methyl-1H-3-pyrazolyl]-1,3-benzenediol	300.09	380.041	C16H13FN2O3	9.72552e+06	1.01997e+07	8.89532e+06	8.20544e+06	8.73826e+06	8.40044e+06	2.02608e+06	7.93331e+06	9.98564e+06	6.44129e+06	9.22092e+06	8.62444e+06	1.61496e+06	7.75375e+06	5.64617e+06	6.76598e+06	7.46893e+06	6.92379e+06
meta_1324	Etifoxine	300.106	222.021	C17H17ClN2O	5.54503e+06	4.33869e+06	1.05312e+07	9.71984e+06	9.33433e+06	4.65537e+06	4.82469e+06	9.44123e+06	1.20616e+07	9.83413e+06	7.46665e+06	1.05573e+07	6.00171e+06	1.54012e+07	6.21898e+06	9.99153e+06	1.0873e+07	6.02425e+06
meta_1325	Piplartine	300.12	141.134	C17H19NO5	1.74597e+07	6.00052e+06	6.45857e+06	1.78229e+07	2.42421e+07	1.56058e+07	2.90199e+07	2.4767e+07	2.73427e+07	9.20982e+06	3.90573e+07	3.03487e+07	2.50781e+07	3.01206e+07	2.56583e+07	6.80996e+06	2.133e+07	1.94413e+07
meta_1326	Metoclopramide	300.143	621.924	C14H22ClN3O2	2.39183e+07	2.38536e+07	2.37995e+07	2.2466e+07	2.40689e+07	2.63e+07	2.06241e+07	2.3425e+07	6.83981e+06	2.39444e+07	2.15399e+07	2.29416e+07	2.23941e+07	6.5226e+06	2.38393e+07	2.47836e+07	6.69745e+06	2.07837e+07
meta_1327	1-[4,5-bis(hydroxymethyl)-3-methoxy-2-methylphenoxy]-3-methylbutane-2,3-diol	300.164	103.87	C15H24O6	4.70281e+07	4.19815e+07	4.53196e+07	4.50762e+07	4.37601e+07	3.98483e+07	2.33554e+06	6.82542e+06	1.77807e+06	7.29011e+06	5.57268e+06	8.26903e+06	4.0581e+06	8.30051e+06	6.80026e+06	7.16193e+06	5.87229e+06	6.54171e+06
meta_1328	all-trans-Retinoic acid	300.197	448.548	C20H28O2	1.75302e+08	1.70084e+08	1.42677e+08	1.49521e+08	1.49809e+08	1.22704e+08	9.93289e+07	9.96073e+07	8.96395e+07	1.30668e+08	1.24563e+08	1.04904e+08	1.218e+08	1.43593e+08	8.45463e+07	1.09138e+08	1.06374e+08	1.13582e+08
meta_1329	3-Dehydrosphinganine	300.289	774.014	C18H37NO2	4.9114e+07	5.87568e+07	5.49402e+07	5.4026e+07	5.53095e+07	5.68434e+07	4.43557e+07	3.92898e+07	5.47419e+07	4.40328e+07	4.31946e+07	4.48453e+07	4.39438e+07	2.88909e+07	3.58589e+07	3.67076e+07	3.44664e+07	3.91878e+07
meta_1330	Palmitoylethanolamide	300.289	801.963	C18H37NO2	1.05412e+08	9.47101e+07	9.94817e+07	1.15843e+08	1.02122e+08	9.92512e+07	1.15779e+08	8.24287e+07	1.15855e+08	1.13027e+08	1.16775e+08	1.14852e+08	1.65804e+08	5.99376e+07	1.14827e+08	1.07989e+08	9.72605e+07	1.32887e+08
meta_1331	12-KETE	301.204	448.863	C20H30O3	9.06031e+06	2.62901e+06	5.11278e+06	7.33831e+06	5.78514e+06	5.93576e+06	6.58169e+06	4.80278e+06	5.68478e+06	2.18489e+06	5.47755e+06	5.78275e+06	1.87039e+06	8.00137e+06	5.48876e+06	4.27394e+06	1.86406e+06	1.96509e+06
meta_1332	MMV676881	301.283	812.53	C14H10F2N6	7.8621e+06	2.26633e+06	7.91333e+06	1.76508e+06	1.82554e+06	7.335e+06	6.63351e+06	8.37263e+06	2.12727e+06	7.10547e+06	4.82669e+06	6.80401e+06	1.97122e+06	8.47222e+06	2.31865e+06	9.88124e+06	6.90514e+06	6.04616e+06
meta_1333	LSM-5745	301.291	802.041	C16H15FN2O4	4.51465e+06	1.71384e+07	1.6643e+07	2.1829e+07	1.6019e+07	1.36007e+07	1.61875e+07	1.24886e+07	2.05085e+07	5.06306e+06	4.72463e+06	5.30851e+06	2.35e+07	2.74794e+06	1.6009e+07	4.58736e+06	4.16304e+06	2.04419e+07
meta_1334	2-Methoxyestradiol	302.193	364.373	C19H26O3	2.02523e+07	2.65278e+07	2.82527e+07	2.87342e+07	2.99245e+07	2.56525e+07	2.8798e+07	2.55306e+07	3.32557e+07	3.12679e+07	2.04502e+07	3.08721e+07	2.32712e+07	2.78805e+07	2.14767e+07	6.48583e+06	2.04732e+07	2.43177e+07
meta_1335	EPA (d5)	302.232	837.299	C20H30O2	0	6.75077e+06	6.80196e+06	0	3.81518e+06	0	4.28818e+06	5.00652e+06	0	6.54386e+06	0	0	4.90286e+06	0	0	0	4.25683e+06	3.86035e+06
meta_1336	Sphinganine	302.303	774.836	C18H39NO2	3.26204e+08	3.78325e+08	3.66628e+08	3.095e+08	3.08066e+08	3.98543e+08	2.27423e+08	2.11637e+08	3.01972e+08	4.82234e+08	2.73146e+08	4.78373e+08	3.21926e+08	2.56814e+08	2.85501e+08	1.6408e+08	7.64307e+07	2.99515e+08
meta_1337	Hesperetin	303.085	550.472	C16H14O6	5.41925e+07	2.84116e+07	3.48389e+07	4.41176e+07	3.06347e+07	2.65953e+07	9.05833e+06	7.95099e+06	8.14891e+06	9.50531e+06	6.26131e+06	6.59122e+06	7.28031e+06	7.36217e+06	2.51859e+06	7.8874e+06	6.93505e+06	7.78202e+06
meta_1338	Fenamiphos	303.106	371.327	C13H22NO3PS	1.83481e+07	2.47784e+07	2.27839e+07	2.48919e+07	2.27773e+07	1.58909e+07	1.78237e+07	2.41169e+07	1.95448e+07	1.52929e+07	1.32189e+07	1.84203e+07	1.53372e+07	2.01628e+07	1.34646e+07	1.38431e+07	1.48029e+07	1.46608e+07
meta_1339	Enoxacin	303.119	547.788	C15H17FN4O3	1.78032e+07	2.32808e+07	2.71958e+07	2.27123e+07	2.50532e+07	2.11375e+07	3.49574e+07	2.77545e+07	3.59527e+07	3.19861e+07	3.48403e+07	2.16918e+07	7.29317e+06	2.95711e+07	3.17648e+07	7.55388e+06	2.23397e+07	3.20773e+07
meta_1340	Palmitoyl Ethanolamide-d4	303.309	774.87	C18H33D4NO2	5.85855e+07	7.33613e+07	7.15052e+07	5.96536e+07	6.85169e+07	8.09535e+07	4.84848e+07	5.20319e+07	5.88864e+07	8.33552e+07	5.63635e+07	8.83045e+07	6.15208e+07	5.30055e+07	5.39418e+07	5.08584e+07	5.83525e+07	6.14033e+07
meta_1341	Thymidine-3',5'-cyclic monophosphate sodium salt	304.043	112.026	C10H13N2O7P	1.166e+07	7.80638e+06	1.31067e+07	1.28893e+07	1.31015e+07	9.7119e+06	1.84564e+07	2.05916e+07	2.09877e+07	2.22346e+07	1.83492e+07	1.67641e+07	1.1561e+07	1.37888e+07	1.58436e+07	1.67664e+07	1.25121e+07	1.63275e+07
meta_1342	8,8-dimethyl-2-phenyl-4H,8H-pyrano[2,3-h]chromen-4-one	304.116	304.502	C20H16O3	1.62583e+07	1.01915e+07	3.67179e+06	1.27682e+07	1.64885e+07	3.89733e+06	2.08315e+06	2.46721e+06	6.81074e+06	6.07282e+06	7.02031e+06	2.28132e+06	1.13516e+07	3.89116e+06	1.07528e+07	2.72053e+06	2.34556e+06	3.42873e+06
meta_1343	Cocaine	304.148	85.5726	C17H21NO4	1.28502e+08	1.32072e+08	1.52266e+08	1.5177e+08	4.29516e+07	1.37768e+08	2.19684e+08	2.05727e+08	1.56483e+08	1.94816e+08	1.95146e+08	2.20314e+08	1.51948e+08	1.48312e+08	3.92947e+07	1.84132e+08	1.35503e+08	1.40474e+08
meta_1344	(R)-Heraclenol	304.302	794.241	C16H16O6	1.21335e+07	2.84172e+07	2.28364e+07	9.42481e+06	7.36694e+06	1.24534e+07	1.66501e+07	4.8172e+06	1.47543e+07	8.90251e+06	1.75162e+07	6.16373e+06	6.75705e+06	2.50429e+07	6.96509e+06	1.02335e+07	2.01279e+07	2.45323e+07
meta_1345	Taxifolin	305.064	499.028	C15H12O7	1.08878e+07	2.84128e+07	4.18591e+07	4.00267e+07	7.97358e+06	9.98188e+06	8.6198e+07	6.97632e+07	8.41454e+07	2.54605e+07	8.77283e+07	9.92497e+07	9.42424e+06	1.12089e+07	2.62881e+07	9.88377e+06	3.10666e+07	9.82448e+06
meta_1346	Capsaicin	306.204	522.289	C18H27NO3	6.02616e+06	9.59499e+06	8.20215e+06	3.08886e+06	3.06263e+06	9.44193e+06	2.24196e+06	8.17386e+06	6.13977e+06	7.04083e+06	6.42054e+06	2.23775e+06	8.09067e+06	1.07486e+07	6.92211e+06	8.35593e+06	6.73054e+06	9.17498e+06
meta_1347	NP-016582	306.278	816.951	C20H35NO	1.59921e+07	1.6364e+07	1.86289e+07	1.86487e+07	1.70402e+07	1.55693e+07	1.71309e+07	1.31085e+07	1.37853e+07	1.4845e+07	1.3907e+07	1.40494e+07	1.20465e+07	1.39729e+07	1.96838e+07	1.43681e+07	1.51116e+07	1.48644e+07
meta_1348	Iodotyrosine	306.973	168.853	C9H10INO3	2.2704e+06	1.02153e+07	1.10461e+07	1.10703e+07	9.83517e+06	2.60717e+06	1.21835e+07	1.09507e+07	1.14434e+07	1.08165e+07	1.26916e+07	9.62677e+06	1.02077e+07	1.24166e+07	9.21029e+06	9.41521e+06	9.05576e+06	9.93186e+06
meta_1349	Quinoxyfen	306.995	123.263	C15H8Cl2FNO	5.923e+07	7.63045e+07	5.12003e+07	6.4609e+07	6.88182e+07	3.2364e+07	3.66863e+07	3.85644e+07	6.56881e+07	7.13555e+07	3.76656e+07	2.88913e+07	3.30619e+07	5.1279e+07	5.81352e+07	5.58901e+07	6.28258e+07	4.31647e+07
meta_1350	dCMP	307.059	450.499	C9H14N3O7P	9.73528e+06	8.2796e+06	9.90247e+06	8.60943e+06	1.0187e+07	7.72835e+06	2.71677e+06	2.94807e+06	2.8944e+06	3.38882e+06	4.9786e+06	2.92656e+06	2.06791e+06	2.89431e+06	2.18309e+06	5.68354e+06	6.57685e+06	2.33614e+06
meta_1351	Prazepam	307.094	746.39	C19H17ClN2O	5.11471e+06	7.64193e+06	4.64699e+06	6.71489e+06	6.85439e+06	1.37141e+06	1.41369e+06	1.33033e+06	6.12524e+06	1.63675e+06	6.18768e+06	7.10319e+06	7.01839e+06	6.00163e+06	5.77099e+06	5.35603e+06	6.9492e+06	1.67241e+06
meta_1352	Higenamine hydrochloride	307.1	92.6894	C16H18ClNO3	1.01193e+08	1.15651e+08	1.06976e+08	1.13298e+08	8.79271e+07	1.03615e+08	1.40112e+08	1.87468e+08	1.57489e+08	1.48255e+08	1.58758e+08	1.3987e+08	1.93576e+08	1.72401e+08	1.86748e+08	1.52322e+08	1.68954e+08	1.88678e+08
meta_1353	Zolpidem	307.166	389.786	C19H21N3O	1.63056e+07	1.44095e+07	1.69775e+07	1.43807e+07	1.17042e+07	1.44038e+07	3.35683e+06	9.35009e+06	1.1253e+07	2.68177e+06	1.02118e+07	8.58623e+06	8.74552e+06	1.18363e+07	1.08408e+07	7.71828e+06	1.0363e+07	2.25597e+06
meta_1354	Benzatropine	307.187	837.302	C21H25NO	1.06663e+07	1.10789e+07	1.23779e+07	1.2751e+07	1.0824e+07	1.14958e+07	1.05009e+07	1.06805e+07	1.0728e+07	1.43305e+07	1.33096e+07	1.3415e+07	2.78573e+06	1.12754e+07	1.80401e+06	2.39005e+06	2.28803e+06	1.14183e+07
meta_1355	NP-015687	308.104	92.6963	C19H16O4	1.33068e+07	2.43298e+06	3.26416e+06	1.72517e+07	2.03363e+06	1.24295e+07	1.76974e+07	2.31319e+07	1.9782e+07	1.79445e+07	1.43255e+07	1.72713e+07	2.47108e+07	1.68664e+07	2.04392e+07	1.31835e+07	5.33391e+06	6.03243e+06
meta_1356	Toddalolactone	308.126	538.919	C16H20O6	3.17343e+06	1.48466e+06	1.28234e+06	1.94248e+06	1.20936e+06	1.14296e+06	3.37286e+06	3.10669e+06	3.57457e+06	2.41594e+06	4.79251e+06	1.83985e+06	646553	855103	739279	712544	3.21643e+06	1.46324e+06
meta_1357	Oleoylethanolamide	308.293	781.77	C20H39NO2	1.79847e+07	1.37883e+07	1.60486e+07	1.67552e+07	1.32896e+07	1.9899e+07	2.85107e+06	2.58204e+06	1.07644e+07	1.13412e+07	2.80742e+06	2.33476e+06	1.53387e+07	1.71323e+07	1.00398e+07	1.88449e+07	1.86415e+07	1.72187e+07
meta_1358	Alprazolam	309.095	426.597	C17H13ClN4	5.0276e+06	6.982e+06	9.85406e+06	9.85563e+06	8.99034e+06	8.03679e+06	6.64805e+06	5.9522e+06	4.73621e+06	5.34211e+06	1.33681e+06	5.36513e+06	1.34085e+06	6.32298e+06	6.164e+06	1.26322e+06	4.00607e+06	5.50285e+06
meta_1359	Ketotifen	309.117	163.487	C19H19NOS	4.63934e+06	1.73865e+06	4.6743e+06	3.54127e+06	5.07452e+06	4.76233e+06	4.93069e+06	6.69563e+06	1.25208e+07	7.83359e+06	8.34382e+06	7.16869e+06	5.22552e+06	9.89918e+06	5.95549e+06	7.30992e+06	6.95676e+06	2.21976e+06
meta_1360	Clozapine	309.127	89.739	C18H19ClN4	5.36606e+07	5.99024e+07	3.99966e+07	5.76744e+07	4.10866e+07	4.76525e+07	3.2945e+07	3.41386e+07	3.77721e+07	3.67778e+07	2.72825e+07	2.90536e+07	3.65325e+07	4.77776e+07	4.79051e+07	4.71447e+07	3.96583e+07	5.09351e+07
meta_1361	Sinapine	309.153	786.991	C16H24NO5	1.06386e+07	1.0073e+07	8.27282e+06	8.80808e+06	1.26878e+07	6.75909e+06	1.16218e+07	1.37518e+07	1.76211e+07	1.6093e+07	1.6465e+07	9.61892e+06	8.43411e+06	1.04408e+07	1.72625e+07	1.33476e+07	1.67633e+07	6.63963e+06
meta_1362	Avocadyne 4-acetate	309.242	773.706	C19H34O4	4.11877e+07	9.1503e+07	1.14389e+07	6.97924e+07	2.13301e+07	4.52886e+07	1.18287e+07	8.90132e+07	1.32119e+07	5.64209e+07	1.08488e+08	1.16531e+07	1.20053e+07	1.29838e+08	1.36094e+07	6.67149e+07	1.40038e+07	8.00531e+07
meta_1363	Sotalol (Betapace)	309.833	80.2919	C12H21ClN2O3S	1.27442e+06	1.11648e+06	1.21963e+06	1.19506e+06	5.61528e+06	3.91646e+06	4.42409e+06	4.04779e+06	1.18203e+06	969953	5.33782e+06	1.11035e+06	1.22195e+06	1.12914e+06	5.18427e+06	4.67123e+06	1.37708e+06	1.10651e+06
meta_1364	Methoprene	310.244	780.952	C19H34O3	1.02992e+07	4.16047e+06	1.62669e+07	5.58238e+06	1.19396e+07	3.20321e+06	1.41862e+07	4.40222e+06	1.31023e+07	9.07409e+06	1.00771e+07	4.43995e+06	1.35954e+07	2.11928e+07	1.98012e+07	1.07275e+07	1.92688e+07	1.01197e+07
meta_1365	N,N-Dimethylsphing-4-enine	310.309	798.6	C20H41NO2	8.53065e+07	7.07741e+07	8.20843e+07	6.80474e+07	7.8885e+07	8.09712e+07	7.506e+07	5.84179e+07	1.21029e+08	6.46065e+07	1.05197e+08	1.12491e+08	6.75569e+07	5.64131e+07	7.36412e+07	6.62242e+07	1.41812e+08	9.95199e+07
meta_1366	Aflatoxin G	311.054	490.163	C17H12O7	1.84007e+07	1.68017e+07	1.79109e+07	2.05554e+07	2.01086e+07	2.09948e+07	9.70957e+06	6.80038e+06	8.93098e+06	7.9578e+06	1.00388e+07	9.63011e+06	7.59435e+06	1.03937e+07	1.95435e+06	4.60866e+06	7.33883e+06	7.8558e+06
meta_1367	Asp-Ser-OH	311.054	420.19	C12H12N2O9	6.8428e+06	5.63687e+06	5.14513e+06	6.17663e+06	1.10517e+06	4.78942e+06	5.26252e+06	5.56873e+06	5.10946e+06	4.83484e+06	6.87396e+06	6.07502e+06	7.3204e+06	8.09503e+06	6.34957e+06	4.98511e+06	6.87884e+06	7.2973e+06
meta_1368	4-[(2-Hydroxy-1-naphthalenyl)azo]benzenesulfonic acid	311.051	107.85	C16H12N2O4S	6.2562e+06	8.32375e+06	5.56485e+06	2.29223e+06	1.12703e+07	2.01262e+06	1.52994e+07	8.4622e+06	1.05318e+07	2.57499e+07	1.75231e+07	2.10495e+07	1.17291e+07	2.00549e+07	1.08975e+07	1.51973e+07	2.51696e+07	2.03362e+07
meta_1369	Bergenin	311.075	81.4016	C14H16O9	4.88386e+06	4.57253e+06	1.06805e+06	1.03531e+06	6.42578e+06	6.78441e+06	4.40423e+06	1.0446e+06	1.19678e+06	953617	780329	4.91071e+06	4.12832e+06	5.08528e+06	4.20023e+06	4.57276e+06	4.38426e+06	4.39649e+06
meta_1370	Methotrimeprazine	311.151	787.01	C19H24N2OS	2.30861e+06	7.62293e+06	5.70334e+06	7.06307e+06	2.19548e+06	1.82533e+06	6.38087e+06	1.30728e+07	1.36536e+07	7.93314e+06	1.71613e+07	8.60299e+06	1.01905e+07	3.74759e+06	1.75144e+07	1.0829e+07	1.55612e+07	3.88162e+06
meta_1371	gamma-Glutamyltyrosine	311.313	798.422	C14H18N2O6	2.12786e+07	1.48722e+07	1.79027e+07	1.24878e+07	1.83583e+07	1.40474e+07	2.07878e+07	3.07473e+06	2.75356e+07	1.39114e+07	1.17567e+07	3.43537e+07	1.28313e+07	1.33679e+07	2.38247e+07	1.67883e+07	1.78159e+07	1.42623e+07
meta_1372	Ciprofloxacin	312.115	427.796	C17H18FN3O3	3.3857e+06	2.71768e+06	4.30329e+06	1.16195e+06	1.03433e+06	3.89008e+06	4.45641e+06	925932	932407	2.9388e+06	865280	1.02934e+06	4.31622e+06	6.43279e+06	4.67253e+06	5.8554e+06	1.27846e+06	4.51353e+06
meta_1373	iodinated analogue of makaluvone	311.97	72.8702	[C11H10IN2O2]+	7.36323e+07	6.45866e+07	5.27387e+07	6.57373e+07	5.13354e+07	6.28391e+07	6.96242e+07	8.22202e+07	8.08946e+07	8.03774e+07	6.73927e+07	6.26771e+07	4.51238e+07	8.25835e+07	7.57556e+07	5.62477e+07	6.49567e+07	7.45556e+07
meta_1374	Prothioconazole-desethio	312.069	108.129	C14H15Cl2N3O	5.86628e+06	1.93797e+06	2.0304e+06	1.38179e+06	9.48619e+06	1.73838e+06	7.84042e+06	6.47347e+06	1.36132e+07	3.2456e+06	9.3571e+06	1.42897e+07	4.06158e+06	1.06497e+07	3.17678e+06	9.42748e+06	3.49838e+06	1.23872e+07
meta_1375	Sinomenine	312.154	377.873	C19H23NO4	1.95155e+07	1.72496e+07	2.29644e+07	1.55401e+07	1.6632e+07	1.83509e+07	1.34443e+07	1.07517e+07	9.42731e+06	1.08049e+07	1.13102e+07	1.38034e+07	1.0207e+07	1.79553e+07	9.68527e+06	1.36015e+07	1.07937e+07	1.24073e+07
meta_1376	Nalorphine	312.164	520.99	C19H21NO3	4.92915e+06	4.68435e+06	4.62144e+06	5.29636e+06	4.9114e+06	4.48317e+06	4.60712e+06	4.5279e+06	4.93152e+06	3.67326e+06	3.93859e+06	4.40013e+06	2.55751e+06	3.17137e+06	3.22163e+06	4.71226e+06	850380	2.37743e+06
meta_1377	Leonurine	312.164	101.918	C14H21N3O5	1.7774e+07	1.69897e+07	2.45711e+07	2.33419e+07	1.1666e+07	2.11424e+07	1.96385e+06	2.07886e+06	1.8973e+06	1.33785e+06	1.62003e+06	1.90172e+06	1.38252e+06	2.34421e+06	1.45601e+06	1.80149e+06	1.83095e+06	7.36368e+06
meta_1378	Aflatoxin G2	313.068	436.177	C17H14O7	7.57874e+06	7.53178e+06	7.12051e+06	4.94002e+06	5.76548e+06	5.74416e+06	5.34505e+06	4.42802e+06	5.35399e+06	5.01136e+06	5.17365e+06	5.91676e+06	7.02287e+06	7.34753e+06	6.19711e+06	6.16507e+06	7.69773e+06	6.60939e+06
meta_1379	Aflatoxin B1	313.069	420.868	C17H12O6	7.74138e+06	6.93428e+06	7.0212e+06	6.85996e+06	6.43476e+06	7.13229e+06	6.88565e+06	6.32711e+06	4.80173e+06	6.33419e+06	5.16119e+06	8.58333e+06	5.84832e+06	7.01519e+06	7.01807e+06	6.53888e+06	6.66056e+06	6.37998e+06
meta_1380	MMV676584	313.967	123.936	C12H8ClFN2OS2	1.55403e+07	1.57259e+07	1.34733e+07	1.26321e+07	2.95249e+06	1.04708e+07	1.43864e+07	1.05873e+07	1.72906e+07	1.10956e+07	1.39941e+07	1.58752e+07	1.33825e+07	8.5296e+06	1.06665e+07	2.50359e+06	1.41369e+07	1.02908e+07
meta_1381	Gnaphaliin	314.081	539.043	C17H14O6	2.63912e+06	676415	2.44557e+06	649098	673532	680917	2.91013e+06	3.07907e+06	3.3969e+06	3.10865e+06	957991	3.39597e+06	615535	671710	642277	662192	556080	682506
meta_1382	Hexaconazole	314.09	149.805	C14H17Cl2N3O	4.34661e+07	4.42794e+07	4.73586e+07	4.86198e+07	4.38419e+07	3.91523e+07	1.58838e+07	1.46468e+07	1.02508e+07	1.50785e+07	1.35585e+07	1.48545e+07	6.83288e+06	1.19236e+07	1.65089e+06	9.03351e+06	6.68029e+06	9.51485e+06
meta_1383	Nizatidine	314.106	132.876	C12H21N5O2S2	2.27223e+07	2.29645e+07	2.11255e+07	1.99432e+07	6.82651e+06	2.0899e+07	5.96981e+06	2.29495e+07	2.14047e+07	1.98029e+07	4.63995e+06	1.82301e+07	2.21417e+07	6.23196e+06	6.03442e+06	1.98282e+07	5.86723e+06	5.52241e+06
meta_1384	Norisoboldine	314.142	135.699	C18H19NO4	1.69417e+07	1.38991e+07	1.41472e+07	1.45464e+07	1.31971e+07	1.19162e+07	8.42189e+06	3.47748e+06	4.54239e+06	3.64569e+06	7.16706e+06	7.06917e+06	4.93005e+06	7.30389e+06	4.39244e+06	4.07031e+06	7.21483e+06	6.42652e+06
meta_1385	Norboldine	314.143	302.681	C18H19NO4	2.08097e+06	1.06307e+07	8.0467e+06	8.96891e+06	5.99133e+06	5.95472e+06	1.36708e+06	1.36188e+06	4.47121e+06	1.41926e+06	6.35579e+06	993813	5.04147e+06	1.16275e+06	873583	4.49993e+06	730370	3.4312e+06
meta_1386	Kahweol	314.181	412.138	C20H26O3	3.38514e+06	5.00442e+06	4.78181e+06	3.87489e+06	3.7051e+06	2.74541e+06	2.30038e+06	760258	2.8042e+06	3.77462e+06	815215	753173	539501	2.19648e+06	477704	610175	2.15061e+06	324776
meta_1387	R-Palmitoyl-(1-methyl) Ethanolamide	314.304	797.538	C19H39NO2	4.00057e+07	3.53989e+07	7.61656e+06	3.71128e+07	2.8152e+07	8.27142e+06	2.56678e+07	3.02473e+07	4.04487e+07	3.67052e+07	3.01706e+07	2.94411e+07	3.71339e+07	2.66516e+07	8.40401e+06	6.56337e+06	5.34871e+06	3.10872e+07
meta_1388	Heptadecanoyl Ethanolamide	314.305	791.221	C19H39NO2	3.81762e+07	4.65188e+07	4.05924e+07	1.03805e+07	3.46115e+07	6.44944e+07	3.8401e+07	3.2441e+07	9.53911e+06	9.20543e+06	3.70206e+07	3.29286e+07	3.96309e+07	3.59642e+07	5.27043e+07	7.90727e+07	4.41022e+07	3.64689e+07
meta_1389	Neosaxitoxin	315.127	99.3757	C10H17N7O5	3.90874e+07	7.43495e+07	7.95978e+07	8.6629e+07	2.69246e+07	6.05084e+07	6.46473e+07	5.90239e+07	4.98033e+07	5.01951e+07	1.5416e+07	5.12621e+07	7.95105e+06	6.16946e+07	1.28757e+07	1.11864e+07	3.62155e+07	3.72233e+07
meta_1390	(2R,3R,4S,5S,6R)-2-{[(2E)-4-ethenyl-2,5-dimethylhexa-2,5-dien-1-yl]oxy}-6-(hydroxymethyl)oxane-3,4,5-triol	315.179	495.892	C16H26O6	2.88929e+07	3.02279e+07	3.05167e+07	3.04713e+07	2.76321e+07	3.01064e+07	3.8525e+07	2.78711e+07	3.35123e+07	3.32688e+07	4.14327e+07	3.79649e+07	2.81151e+07	3.29478e+07	3.09275e+07	2.72818e+07	3.0174e+07	3.41265e+07
meta_1391	(6E)-4,5,8-Trihydroxy-10-(2-hydroxypentyl)-3,3-dimethyl-3,4,5,8,9,10-hexahydro-2H-oxecin-2-one	316.181	495.765	C16H28O6	3.93524e+06	1.40196e+06	4.88862e+06	1.31615e+06	1.74435e+06	4.73296e+06	4.98484e+06	1.37987e+06	1.40927e+06	1.69623e+06	5.87481e+06	5.7686e+06	1.19679e+06	4.65632e+06	4.75612e+06	4.81656e+06	4.27073e+06	5.2103e+06
meta_1392	Stearidonoyl glycine	316.214	435.503	C20H31NO3	8.57411e+07	3.37385e+07	1.13587e+08	8.11538e+07	9.06987e+07	8.97806e+07	8.9411e+07	9.63681e+07	7.69795e+07	6.29859e+07	6.78829e+07	7.7363e+07	6.85782e+07	8.3991e+07	9.68131e+07	8.82835e+07	8.73922e+07	7.64546e+07
meta_1393	(R)-Bromoenol lactone	317.019	106.302	C16H13BrO2	2.81724e+06	1.47163e+07	2.18219e+07	1.08451e+07	1.74236e+06	2.96097e+06	1.00693e+07	1.49741e+07	1.02178e+07	1.19338e+07	3.33209e+06	1.85331e+07	1.42563e+07	2.76991e+06	1.33343e+07	1.85044e+07	1.60242e+07	1.29169e+07
meta_1394	Verimol A	317.138	439.999	C18H20O5	3.10821e+06	1.11552e+07	1.08437e+07	1.06563e+07	1.11093e+07	1.17313e+07	2.04817e+07	2.18804e+07	2.33186e+07	2.06949e+07	2.42912e+07	2.44892e+07	1.84314e+07	2.65414e+07	1.95691e+07	1.8832e+07	2.23865e+07	2.28413e+07
meta_1395	CGS 12066B	317.322	786.399	C17H17F3N4	9.8931e+08	9.70713e+08	9.47281e+08	9.80795e+08	8.4788e+08	4.6976e+08	1.08852e+09	9.74786e+08	9.04963e+08	1.13621e+09	3.21552e+08	1.01792e+09	1.41825e+09	1.29468e+09	1.35171e+09	1.11537e+09	1.16663e+09	9.76168e+08
meta_1396	Melanin	318.3	740.51	C18H10N2O4	9.55504e+08	8.68864e+08	1.10769e+09	9.282e+08	8.9347e+08	1.40231e+09	8.82803e+08	7.08349e+08	8.41157e+08	1.05981e+09	7.38389e+08	1.37771e+09	6.18003e+08	7.60537e+08	6.1147e+08	6.27426e+08	6.34607e+08	6.75719e+08
meta_1397	Phytosphingosine	318.3	774.058	C18H39NO3	1.33123e+09	1.19962e+09	1.12019e+09	1.32672e+09	1.1735e+09	1.15427e+09	8.90938e+08	9.07217e+08	1.16418e+09	1.11758e+09	9.12077e+08	1.15234e+09	1.09343e+09	6.76478e+08	9.50129e+08	8.34374e+08	7.46404e+08	8.57799e+08
meta_1398	Myricetin	319.049	200.844	C15H10O8	7.34458e+06	1.00573e+07	9.81952e+06	9.39329e+06	1.17706e+07	9.79624e+06	1.03584e+07	1.00082e+07	9.72072e+06	9.58185e+06	1.09632e+07	1.13655e+07	1.05612e+07	1.54191e+07	1.15958e+07	2.22587e+06	1.1584e+07	2.72835e+06
meta_1399	5-(3,5-dimethylisoxazol-4-yl)-3-[(phenylsulfonyl)methyl]-1,2,4-oxadiazole	319.062	101.428	C14H13N3O4S	8.29585e+06	1.07106e+07	9.22693e+06	1.20103e+07	2.35285e+06	1.13824e+07	1.82873e+07	1.6321e+07	1.64873e+07	1.69165e+07	1.25444e+07	1.93295e+07	1.66428e+07	2.66038e+07	2.09289e+07	1.92942e+07	1.6454e+07	2.28314e+07
meta_1400	MMV675994	319.062	122.608	C18H13ClN4O	1.36978e+06	6.98407e+06	1.94516e+06	8.16919e+06	1.95058e+06	1.75985e+06	1.05098e+07	2.2015e+06	9.25202e+06	1.06237e+07	2.32273e+06	1.30543e+07	1.53668e+07	2.6521e+07	1.32499e+07	1.64831e+07	2.15843e+07	1.87032e+07
meta_1401	NP-004999	319.148	168.479	C18H22O5	9.58986e+06	2.94595e+06	4.15886e+06	1.69134e+07	3.5469e+06	1.4198e+07	9.34767e+06	6.74006e+06	7.44191e+06	2.04396e+06	9.30576e+06	7.61838e+06	6.81262e+06	3.22961e+06	2.12205e+06	1.84317e+06	8.02489e+06	9.2283e+06
meta_1402	Dihydromyricetin	320.055	108.07	C15H12O8	3.85214e+06	3.21915e+06	1.60178e+07	4.84279e+06	3.94256e+06	1.41332e+07	2.75562e+07	1.9398e+07	3.13004e+07	3.76289e+07	3.10544e+07	2.89503e+07	2.26447e+07	2.47089e+07	2.18714e+07	2.92633e+07	3.25512e+07	3.41425e+07
meta_1403	Xanthosine dihydrate	320.697	479.591	C10H16N4O8	1.15402e+06	1.55605e+06	6.90725e+06	5.71809e+06	6.25307e+06	1.71943e+06	5.08617e+06	2.92695e+06	4.70443e+06	4.38349e+06	6.25065e+06	3.60001e+06	5.18668e+06	8.38515e+06	6.33455e+06	5.83494e+06	1.71424e+06	6.25114e+06
meta_1404	Phenthoate	321.037	201.016	C12H17O4PS2	1.55986e+07	1.67213e+07	1.45619e+07	1.65636e+07	1.77594e+07	1.81024e+07	1.73557e+07	1.25709e+07	1.53848e+07	1.56745e+07	1.2648e+07	1.48012e+07	1.38184e+07	2.04988e+07	1.90041e+07	1.66609e+07	1.67888e+07	1.69754e+07
meta_1405	2-hydroxy-6-[2-hydroxy-6-(hydroxymethyl)-4-methoxyphenoxy]-4-methylbenzoic acid	321.095	420.848	C16H16O7	3.13322e+07	2.87366e+07	3.07655e+07	3.45677e+07	8.61476e+06	3.40524e+07	2.18625e+07	1.9423e+07	2.36476e+07	2.35928e+07	2.30451e+07	2.7711e+07	2.94302e+07	4.35306e+07	2.60376e+07	2.95901e+07	2.90236e+07	3.21447e+07
meta_1406	Pregnanediol	321.314	791.369	C21H36O2	1.11554e+08	2.39417e+08	1.41144e+08	3.81343e+08	5.60182e+07	5.98399e+08	9.88218e+07	3.24126e+08	1.05545e+08	8.35337e+07	8.69446e+07	8.29855e+07	4.28356e+08	2.20957e+08	1.03951e+08	4.13861e+08	1.39805e+08	1.31398e+08
meta_1407	beta-Citryl-L-glutamate	322.074	140.024	C11H15NO10	1.93885e+07	6.32043e+06	2.02654e+07	1.35892e+07	5.5913e+06	7.93725e+06	3.83935e+06	8.62937e+06	1.22077e+07	8.4355e+06	3.3957e+06	1.32895e+07	2.01491e+07	6.29321e+06	1.8518e+07	2.05567e+07	4.92268e+06	1.76406e+07
meta_1408	N-(4-Ethyl-2-pyridinyl)-3,4-dimethoxybenzenesulfonamide	322.099	420.868	C15H18N2O4S	4.60584e+06	4.61608e+06	5.83235e+06	4.08467e+06	4.48784e+06	5.52299e+06	779261	3.456e+06	816102	977666	763489	976246	4.58346e+06	5.95156e+06	981406	5.13127e+06	3.14166e+06	5.68669e+06
meta_1409	Hyoscine hydrochloride	322.111	135.625	C17H22ClNO4	3.09159e+07	3.29825e+07	2.98577e+07	3.0986e+07	2.53465e+07	2.99547e+07	4.37226e+06	1.39704e+07	6.97643e+06	5.74444e+06	1.04523e+07	5.87132e+06	5.31276e+06	1.41524e+07	6.37426e+06	1.21021e+07	7.59377e+06	1.13567e+07
meta_1410	N-(p-Coumaroyl) serotonin	322.127	305.724	C19H18N2O3	3.21277e+07	2.81746e+07	3.32453e+07	3.28852e+07	3.1656e+07	3.11436e+07	1.9828e+07	1.91778e+07	1.8789e+07	2.12629e+07	2.12754e+07	1.91681e+07	2.37317e+07	3.22367e+07	2.40774e+07	2.15352e+07	2.14381e+07	2.78044e+07
meta_1411	alpha-Zearalanol	322.174	469.987	C18H26O5	7.37465e+06	6.98475e+06	7.28602e+06	6.84999e+06	7.12165e+06	6.98491e+06	3.92577e+06	3.75325e+06	1.57827e+06	1.45017e+06	3.57902e+06	4.03189e+06	3.86002e+06	1.82619e+06	3.5988e+06	1.29636e+06	1.37244e+06	1.34978e+06
meta_1412	Propoxyphene	322.211	463.268	C22H29NO2	5.15714e+06	5.8944e+06	7.97151e+06	4.64496e+06	2.46881e+06	7.88258e+06	2.38352e+06	1.72926e+06	1.9435e+06	2.16085e+06	5.56514e+06	5.67177e+06	2.00327e+06	6.49307e+06	1.4523e+06	2.50139e+06	6.25037e+06	4.55834e+06
meta_1413	Aprindine	322.248	457.995	C22H30N2	6.8389e+06	6.43416e+06	6.78475e+06	3.11355e+06	2.21552e+06	6.59568e+06	8.41252e+06	2.66819e+06	3.01166e+06	7.34367e+06	2.40303e+06	8.47134e+06	2.62882e+06	7.09202e+06	5.78609e+06	6.48915e+06	2.47536e+06	6.99581e+06
meta_1414	CMP	323.054	412.191	C9H14N3O8P	1.09364e+07	1.16191e+07	9.88952e+06	1.1901e+07	7.78852e+06	5.66865e+06	907485	1.3614e+06	1.01369e+06	1.19645e+06	1.16612e+06	1.37456e+06	1.13981e+06	1.27048e+06	3.44538e+06	1.22102e+06	1.0295e+06	1.07483e+06
meta_1415	Esculin	323.071	96.5853	C15H16O9	5.64774e+06	8.3461e+06	8.24448e+06	1.57772e+07	7.08259e+06	2.208e+07	6.97713e+06	6.2679e+06	5.43721e+06	6.11542e+06	4.73405e+06	5.81958e+06	2.377e+07	9.72503e+06	7.55051e+06	1.93737e+07	2.00639e+07	5.98616e+06
meta_1416	Lycorine hydrochloride	323.089	471.707	C16H18ClNO4	3.39538e+06	4.36226e+06	4.06803e+06	4.15379e+06	3.87651e+06	4.3203e+06	4.00162e+06	1.13792e+06	4.72121e+06	4.57967e+06	4.21261e+06	4.46677e+06	851157	893619	870973	2.39884e+06	2.10293e+06	903737
meta_1417	MLS000860077-01!R(+)-SCH-23390 hydrochloride	323.085	363.798	C17H19Cl2NO	942782	846334	2.84145e+06	1.06342e+06	1.00372e+06	875288	4.39556e+06	1.01847e+06	4.13458e+06	1.11604e+06	3.73952e+06	4.65979e+06	4.69393e+06	6.63422e+06	4.20724e+06	4.07737e+06	4.642e+06	1.41762e+06
meta_1418	Azamethiphos	323.972	122.831	C9H10ClN2O5PS	2.70871e+08	1.78932e+08	2.37074e+08	1.57976e+08	1.37959e+08	1.50341e+08	2.45224e+08	1.99833e+08	1.82009e+08	2.65598e+08	1.38582e+08	1.5263e+08	1.85405e+08	2.15397e+08	1.68569e+08	1.63294e+08	1.22229e+08	1.5956e+08
meta_1419	PRZ_M325	324.013	105.295	C12H15Cl3N2O2	8.76487e+07	1.02437e+08	1.20122e+08	8.28283e+07	1.81803e+08	2.27244e+08	1.2264e+08	3.12408e+08	9.34871e+07	2.94921e+08	1.51173e+08	1.61477e+08	2.83688e+08	2.56098e+08	3.07674e+08	2.85011e+08	2.93181e+08	2.67802e+08
meta_1420	N-Cyclohexanecarbonyltetradecylamine	324.325	837.314	C21H41NO	2.05316e+07	1.8531e+07	2.53375e+07	1.56768e+07	2.47785e+07	2.00692e+07	1.98646e+07	1.83267e+07	1.54424e+07	2.68994e+07	2.16812e+07	1.69232e+07	2.22053e+07	2.03861e+07	1.81431e+07	1.91462e+07	4.55587e+06	2.45971e+07
meta_1421	Boscalid	325.025	813.225	C18H12Cl2N2O	710734	655220	366690	382970	441640	553387	1.07258e+07	1.00594e+07	1.06639e+07	3.60958e+07	9.44599e+06	9.89823e+06	1.36847e+07	1.63399e+07	2.87333e+06	1.63307e+07	2.93303e+06	1.19289e+07
meta_1422	7-Hydroxycoumarin-7-glucoside	325.09	367.836	C15H16O8	3.34601e+07	3.43044e+07	3.46001e+07	3.98725e+07	3.78427e+07	3.54416e+07	1.47742e+07	1.46312e+07	1.44388e+07	1.58442e+07	1.40424e+07	1.65633e+07	1.07211e+07	1.49598e+07	1.40404e+07	9.5108e+06	1.33981e+07	1.27041e+07
meta_1423	Melibiose	325.1	387.101	C12H22O11	1.609e+06	9.09036e+06	6.24853e+06	3.56289e+06	5.52677e+06	9.6072e+06	4.05012e+06	889079	1.30021e+06	4.14091e+06	981406	7.17518e+06	2.85365e+06	7.74752e+06	5.60634e+06	6.42008e+06	5.03012e+06	1.14548e+06
meta_1424	Zapotin	325.105	525.513	C19H18O6	1.6693e+06	6.62252e+06	7.09134e+06	6.29571e+06	6.79752e+06	1.89837e+06	4.51798e+06	2.32748e+06	5.31248e+06	3.68538e+06	5.48843e+06	5.51581e+06	740140	4.18014e+06	2.5842e+06	2.47529e+06	949283	931967
meta_1425	Sucrose	325.11	134.626	C12H22O11	2.32105e+07	1.95794e+07	1.91776e+07	1.69524e+07	1.8255e+07	1.43038e+07	3.15304e+07	2.83112e+07	3.03026e+07	2.11587e+07	2.90795e+07	2.14121e+07	2.13187e+07	3.91486e+07	2.17765e+07	2.25847e+07	3.35274e+07	2.5454e+07
meta_1426	beta-Lactose	325.11	119.596	C12H22O11	2.51469e+07	3.69024e+08	2.91416e+08	3.28104e+08	1.3852e+08	3.74988e+08	1.0564e+08	3.28264e+08	6.65849e+07	1.83182e+08	3.6094e+08	6.05494e+07	4.38288e+07	9.14888e+07	5.30221e+08	7.1317e+07	4.49724e+08	5.26197e+08
meta_1427	ethyl-2-(2-pyridyl)-4-(bromomethyl)-Thiazole-5-Carboxylate	325.972	122.429	C12H11BrN2O2S	2.59472e+07	2.35754e+07	3.02455e+07	2.06275e+07	2.62175e+07	2.83506e+07	2.21346e+07	2.97008e+07	2.28751e+07	2.6535e+07	2.972e+07	1.68837e+07	2.95933e+07	1.82443e+07	2.46857e+07	2.23451e+07	1.71875e+07	3.34722e+07
meta_1428	N-Glycolylneuraminic acid	326.114	92.6894	C11H19NO10	4.26268e+08	4.57657e+08	4.4376e+08	4.39696e+08	3.81677e+08	3.66015e+08	6.11356e+08	7.47908e+08	6.1798e+08	5.90106e+08	7.4925e+08	6.45089e+08	7.41028e+08	6.59117e+08	6.8784e+08	7.00935e+08	7.36854e+08	8.37911e+08
meta_1429	7-{[(2E)-3-methyl-4-(4-methyl-5-oxo-2,5-dihydrofuran-2-yl)but-2-en-1-yl]oxy}-2H-chromen-2-one	326.117	118.048	C19H18O5	1.63566e+06	1.61624e+07	6.44958e+06	1.98611e+06	2.99877e+07	1.9255e+06	1.02064e+07	4.65766e+07	5.3766e+07	1.89715e+06	9.42448e+06	7.76897e+06	4.36111e+06	9.52835e+06	1.28608e+07	8.4113e+06	9.44367e+06	6.24541e+07
meta_1430	Tolterodine	326.25	667.97	C22H31NO	5.16709e+06	363890	563270	2.18581e+06	305888	297642	1.76828e+06	191747	2.76197e+06	2.67771e+06	4.3764e+06	1.58766e+06	2.34887e+06	3.30354e+06	1.08007e+06	2.12626e+06	1.20637e+06	2.67831e+06
meta_1431	heneicosanoic acid	326.324	815.893	C21H42O2	4.95029e+06	8.008e+06	1.05622e+07	6.74054e+07	9.7395e+06	6.03456e+06	1.16251e+07	1.20358e+07	1.00274e+07	2.21172e+07	2.16729e+06	5.37678e+06	1.2857e+07	1.03009e+07	1.41034e+07	6.76129e+06	7.23754e+06	8.96199e+06
meta_1432	Tris(1-chloro-2-propyl)phosphate	327.006	832.845	C9H18Cl3O4P	3.37521e+07	2.37119e+06	2.034e+06	2.08277e+07	1.77784e+06	1.34378e+06	7.57531e+07	7.92127e+07	9.16112e+07	1.09145e+08	7.43338e+07	1.10836e+08	6.22495e+07	5.8625e+07	3.95411e+07	4.22336e+07	4.37388e+07	6.07022e+07
meta_1433	Kenpaullone	327.022	813.241	C16H11BrN2O	1.31126e+06	836776	526989	652689	624234	736983	1.11571e+07	9.67465e+06	1.06403e+07	1.15101e+07	8.8468e+06	3.60586e+07	1.23993e+07	9.78231e+06	3.24143e+06	1.24086e+07	1.04698e+07	1.1635e+07
meta_1434	Triphenyl phosphate	327.085	509.19	C18H15O4P	5.60547e+06	9.96605e+06	8.05318e+06	6.27914e+06	5.83108e+06	7.48178e+06	4.27435e+06	5.24351e+06	4.74561e+06	4.8035e+06	4.5703e+06	4.83274e+06	5.06844e+06	5.69442e+06	5.86696e+06	5.68442e+06	5.52805e+06	6.29376e+06
meta_1435	2-Methoxy-4-[7-methoxy-3-methyl-5-[(Z)-prop-1-enyl]-2,3-dihydro-1-benzofuran-2-yl]phenol	327.158	481.769	C20H22O4	4.74231e+06	5.83155e+06	6.349e+06	4.12285e+06	5.78287e+06	5.03716e+06	643235	740431	694385	651555	733647	708197	79262.4	287987	321561	380016	371252	282868
meta_1436	Loxapine	328.119	753.885	C18H18ClN3O	3.1091e+06	1.28732e+07	1.29428e+07	1.395e+07	1.14421e+07	9.8078e+06	3.20365e+06	1.28126e+07	1.16164e+07	1.12818e+07	1.39486e+07	2.87454e+06	9.96722e+06	2.86828e+06	1.08123e+07	1.07115e+07	9.28082e+06	6.42766e+06
meta_1437	Columbianadin	328.137	301.4	C19H20O5	3.92972e+07	3.40849e+07	3.83655e+07	3.87921e+07	3.64196e+07	3.69214e+07	1.82911e+07	1.77609e+07	1.92582e+07	2.06918e+07	2.27398e+07	2.23156e+07	1.85187e+07	2.12387e+07	1.6921e+07	2.0061e+07	1.84615e+07	2.00044e+07
meta_1438	6-Acetylmorphine	328.155	496.293	C19H21NO4	2.69246e+06	2.49403e+06	1.02208e+07	1.14972e+07	9.81513e+06	2.90814e+06	1.07178e+07	1.09419e+07	3.76358e+06	3.84116e+06	4.06707e+06	3.79444e+06	3.5776e+06	4.35092e+06	1.19969e+07	3.25111e+06	3.25811e+06	3.55687e+06
meta_1439	(11E,15Z)-9,10,13-trihydroxyoctadeca-11,15-dienoic acid	328.222	422.336	C18H32O5	7.24325e+06	8.13643e+06	6.37742e+06	7.48941e+06	7.30784e+06	7.08972e+06	4.82253e+06	5.12602e+06	5.18364e+06	5.08143e+06	4.72598e+06	5.3097e+06	1.94591e+06	5.48136e+06	658850	2.1013e+06	3.12062e+06	3.65675e+06
meta_1440	Cyclic AMP	329.005	138.438	C10H12N5O6P	7.82856e+06	3.19448e+07	3.61613e+07	2.67457e+07	3.13978e+07	2.50212e+07	2.46868e+07	3.28201e+07	3.01267e+07	3.17043e+07	3.14841e+07	3.1508e+07	2.68802e+07	2.7537e+07	2.51781e+07	2.71929e+07	2.48625e+07	2.1704e+07
meta_1441	iodinated analogue of makaluvamine Q	329.005	832.918	[C11H11IN3O]+	1.87463e+07	1.07052e+06	808593	2.02433e+06	559022	621636	4.02244e+07	4.31549e+07	5.56442e+07	7.50204e+07	4.73346e+07	5.9347e+07	3.15883e+07	3.26025e+07	2.12847e+07	2.09883e+07	2.45377e+07	2.82231e+07
meta_1442	Mecarbam	329.045	436.811	C10H20NO5PS2	1.05229e+07	3.11219e+06	1.30864e+07	1.22608e+07	2.97549e+06	1.10489e+07	1.48653e+07	1.4698e+07	1.4861e+07	1.27797e+07	1.49563e+07	1.41201e+07	1.67619e+07	1.84101e+07	2.10554e+07	1.75379e+07	1.81885e+07	1.53253e+07
meta_1443	(2S,4R,5S,6S,7R)-5,6,12,14-tetrahydroxy-4-(hydroxymethyl)-13-methoxy-3,8-dioxatricyclo[8.4.0.0??,???]tetradeca-1(14),10,12-trien-9-one	329.088	536.512	C14H16O9	4.42102e+06	4.78889e+06	5.16499e+06	5.45935e+06	6.49823e+06	6.58614e+06	1.02022e+06	1.37205e+06	3.23329e+06	2.55702e+06	1.45426e+06	1.41405e+06	933323	3.68545e+06	802462	2.01173e+06	2.74896e+06	1.99799e+06
meta_1444	3-(4-hydroxyphenyl)-3-oxopropyl beta-D-glucopyranoside	329.314	775.782	C15H20O8	1.35388e+06	2.14435e+07	6.41803e+06	1.38313e+06	9.07103e+06	2.16827e+07	1.2487e+06	7.00231e+06	1.88553e+06	9.45957e+06	7.68816e+06	8.35901e+06	1.47529e+07	4.47171e+06	1.54495e+07	2.93556e+06	1.07551e+07	5.4586e+06
meta_1445	Iprodione	330.045	419.594	C13H13Cl2N3O3	4.93652e+06	5.65713e+06	4.43869e+06	4.39383e+06	4.79901e+06	4.18714e+06	4.35198e+06	5.32111e+06	4.92184e+06	3.86125e+06	3.84395e+06	4.09668e+06	3.4499e+06	4.99193e+06	1.0414e+06	785858	3.35037e+06	5.26871e+06
meta_1446	N-trans-Feruloyloctopamine	330.138	99.8617	C18H19NO5	7.6226e+07	8.03872e+07	6.92979e+07	7.2676e+07	5.64142e+07	5.43213e+07	9.17347e+07	9.06301e+07	8.34936e+07	8.50693e+07	6.45236e+07	6.30651e+07	7.86371e+07	9.58169e+07	8.20041e+07	7.50658e+07	6.35612e+07	7.26663e+07
meta_1447	Paroxetine	330.153	407.658	C19H20FNO3	3.57299e+07	3.55994e+07	3.23397e+07	3.67064e+07	3.14961e+07	3.54117e+07	1.146e+07	1.31735e+07	1.23438e+07	1.47135e+07	1.42949e+07	1.32061e+07	1.04574e+07	1.3479e+07	1.04244e+07	1.16236e+07	4.38722e+06	9.07589e+06
[truncated: 1,632 more rows]

## Sheet: S7
Expression levels of all genes identified by the transcriptome
[truncated: 31,643 more rows]
